# Supplementary material for: GLP-1 and glucagon receptor dual agonism ameliorates kidney allograft fibrosis by improving lipid metabolism
Source: Front Immunol. 2025 Mar 31;16:1551136. doi: 10.3389/fimmu.2025.1551136 (PMC11994718; doi:10.3389/fimmu.2025.1551136)
Supplement: Supplementary file 3 [file DataSheet3.zip]

Archive with 59 entries (45 files):
- Routine staining picture/
- Routine staining picture/syngenic control_ HE.jpg
- Routine staining picture/syngenic control_ MASSON.jpg
- Routine staining picture/syngenic control_ PAS.jpg
- Routine staining picture/TB001 group_ HE.jpg
- Routine staining picture/TB001 group_ MASSON.jpg
- Routine staining picture/TB001 group_ PAS.jpg
- Routine staining picture/Vehicle group- MASSON_.jpg
- Routine staining picture/Vehicle group_ HE.jpg
- Routine staining picture/Vehicle group_ PAS.jpg
- IHC staining picture/
- IHC staining picture/CCL2/
- IHC staining picture/CD3/
- IHC staining picture/CD68/
- IHC staining picture/cola1/
- IHC staining picture/Ecadherin/
- IHC staining picture/p-ERK12/
- IHC staining picture/p-SMAD23/
- IHC staining picture/PKC-β/
- IHC staining picture/TGF-β1/
- IHC staining picture/Twist/
- IHC staining picture/vimentin/
- IHC staining picture/α-SMA/
- IHC staining picture/CCL2/syngenic control.jpg
- IHC staining picture/CCL2/TB001 group.jpg
- IHC staining picture/CCL2/Vehicle group.jpg
- IHC staining picture/CD3/syngenic control.jpg
- IHC staining picture/CD3/TB001 group.jpg
- IHC staining picture/CD3/vehicle group.jpg
- IHC staining picture/CD68/syngenic control.jpg
- IHC staining picture/CD68/TB001 group.jpg
- IHC staining picture/CD68/Vehicle group.jpg
- IHC staining picture/cola1/syngenic control.jpg
- IHC staining picture/cola1/TB001 group.jpg
- IHC staining picture/cola1/Vehicle group.jpg
- IHC staining picture/Ecadherin/syngenic control.jpg
- IHC staining picture/Ecadherin/TB001 group.jpg
- IHC staining picture/Ecadherin/Vehicle group.jpg
- IHC staining picture/p-ERK12/syngenic control.jpg
- IHC staining picture/p-ERK12/TB001 group.jpg
- IHC staining picture/p-ERK12/Vehicle group.jpg
- IHC staining picture/p-SMAD23/syngenic control.jpg
- IHC staining picture/p-SMAD23/TB001 group.jpg
- IHC staining picture/p-SMAD23/Vehicle group.jpg
- IHC staining picture/PKC-β/syngenic control.jpg
- IHC staining picture/PKC-β/TB001 group.jpg
- IHC staining picture/PKC-β/Vehicle group.jpg
- IHC staining picture/TGF-β1/syngenic control.jpg
- IHC staining picture/TGF-β1/TB001 group.jpg
- IHC staining picture/TGF-β1/Vehicle group.jpg
- IHC staining picture/Twist/syngenic control.jpg
- IHC staining picture/Twist/TB001 group.jpg
- IHC staining picture/Twist/Vehicle group.jpg
- IHC staining picture/vimentin/syngenic control.jpg
- IHC staining picture/vimentin/TB001 group.jpg
- IHC staining picture/vimentin/Vechicle group.jpg
- IHC staining picture/α-SMA/syngenic control.jpg
- IHC staining picture/α-SMA/TB001 group.jpg
- IHC staining picture/α-SMA/Vehicle group.jpg
