# Supplementary material for: GLP-1 and glucagon receptor dual agonism ameliorates kidney allograft fibrosis by improving lipid metabolism
Source: Front Immunol. 2025 Mar 31;16:1551136. doi: 10.3389/fimmu.2025.1551136 (PMC11994718; doi:10.3389/fimmu.2025.1551136)
Supplement: Supplementary file 7 [file Table3.xls]

Transcript ID	Gene ID	Pos.	Count (C1)	TPM (C1)	FPKM (C1)	Count (C2)	TPM (C2)	FPKM (C2)	Count (C3)	TPM (C3)	FPKM (C3)	Count (C4)	TPM (C4)	FPKM (C4)	Count (C5)	TPM (C5)	FPKM (C5)	Count (C6)	TPM (C6)	FPKM (C6)	Count (C7)	TPM (C7)	FPKM (C7)	Count (S1)	TPM (S1)	FPKM (S1)	Count (S2)	TPM (S2)	FPKM (S2)	Count (S3)	TPM (S3)	FPKM (S3)	Count (S4)	TPM (S4)	FPKM (S4)	Count (S5)	TPM (S5)	FPKM (S5)	Count (S6)	TPM (S6)	FPKM (S6)	Count (T1)	TPM (T1)	FPKM (T1)	Count (T2)	TPM (T2)	FPKM (T2)	Count (T3)	TPM (T3)
ENSRNOT00000058031	ENSRNOG00000038128	16[-]75578706-75581325	0	0.0	0.0	1	0.09	0.06832	0	0.0	0.0	0	0.0	0.0	0	0.0	0.0	2	0.11	0.100063	0	0.0	0.0	0	0.0	0.0	0	0.0	0.0	0	0.0	0.0	0	0.0	0.0	0	0.0	0.0	0	0.0	0.0	0	0.0	0.0	0	0.0	0.0	0	0.0
ENSRNOT00000058030	ENSRNOG00000038126	16[-]75589530-75599483	0	0.0	0.0	0	0.0	0.0	0	0.0	0.0	0	0.0	0.0	0	0.0	0.0	0	0.0	0.0	0	0.0	0.0	0	0.0	0.0	0	0.0	0.0	0	0.0	0.0	0	0.0	0.0	0	0.0	0.0	0	0.0	0.0	0	0.0	0.0	0	0.0	0.0	0	0.0
ENSRNOT00000028553	ENSRNOG00000021026	2[-]196172712-196177775	746	4.01	3.508753	566	4.51	3.473555	478	2.89	2.409009	809	4.9	3.7773589999999997	838	4.94	4.4161209999999995	435	2.6	2.407564	747	5.73	4.413425	588	3.29	2.567888	390	2.55	2.401741	544	3.44	2.852832	896	5.45	4.294235	1638	9.62	6.571637	1352	8.6	5.916482	752	5.24	3.647853	277	1.44	1.487834	869	4.76
ENSRNOT00000028555	ENSRNOG00000021035	1[+]101701975-101703550	10788	373.34	326.558655	12696	651.26	501.919922	9388	365.26	304.728302	13310	519.1	399.970123	9086	345.12	308.22168	7185	276.38	255.99824500000003	10867	536.33	413.344971	8393	302.1	235.828537	4353	183.2	172.589401	5608	228.65	189.50325	7875	308.21	242.858215	12535	473.5	323.623291	12955	530.18	364.90826400000003	12336	553.23	384.99826	4465	149.47	154.780838	9325	328.96
ENSRNOT00000058034	ENSRNOG00000038130	16[+]75554852-75558945	0	0.0	0.0	0	0.0	0.0	0	0.0	0.0	0	0.0	0.0	0	0.0	0.0	0	0.0	0.0	0	0.0	0.0	0	0.0	0.0	0	0.0	0.0	0	0.0	0.0	0	0.0	0.0	0	0.0	0.0	0	0.0	0.0	0	0.0	0.0	0	0.0	0.0	0	0.0
ENSRNOT00000028557	ENSRNOG00000021031	10[+]90376933-90383205	10682	96.8	84.670479	7143	95.94	73.936554	6503	66.24	55.263428000000005	9269	94.66	72.93339499999999	8256	82.11	73.330841	7380	74.34	68.856148	7691	99.39	76.59513100000001	5902	55.62	43.421059	4052	44.66	42.072227000000005	5850	62.45	51.75597	10914	111.85	88.131264	15224	150.59	102.922089	22589	242.08	166.61549399999998	9740	114.37	79.589943	2514	22.03	22.815904999999997	8742	80.75
ENSRNOT00000023946	ENSRNOG00000017756	1[-]205745119-205750786	2	0.02	0.017894	0	0.0	0.0	0	0.0	0.0	2	0.03	0.01971	0	0.0	0.0	2	0.01	0.013844	4	0.05	0.040542	0	0.0	0.0	0	0.0	0.0	0	0.0	0.0	0	0.0	0.0	2	0.02	0.012894	0	0.0	0.0	0	0.0	0.0	0	0.0	0.0	0	0.0
ENSRNOT00000058039	ENSRNOG00000061751	16[-]75498236-75499012	0	0.0	0.0	0	0.0	0.0	0	0.0	0.0	0	0.0	0.0	0	0.0	0.0	0	0.0	0.0	0	0.0	0.0	0	0.0	0.0	0	0.0	0.0	0	0.0	0.0	0	0.0	0.0	0	0.0	0.0	0	0.0	0.0	0	0.0	0.0	0	0.0	0.0	0	0.0
ENSRNOT00000028558	ENSRNOG00000021037	1[-]101707613-101708286	26	0.8	0.703268	5	0.23	0.175229	8	0.27	0.221755	20	0.69	0.534582	11	0.36	0.31908400000000003	12	0.42	0.384875	14	0.6	0.463466	8	0.26	0.202099	8	0.28	0.265669	20	0.73	0.6039800000000001	9	0.28	0.222933	16	0.52	0.35386599999999996	18	0.65	0.444693	11	0.41	0.28811	2	0.05	0.05254299999999999	20	0.63
ENSRNOT00000043992	ENSRNOG00000030354	12[+]17211311-17232275	0	0.0	0.0	0	0.0	0.0	0	0.0	0.0	0	0.0	0.0	0	0.0	0.0	0	0.0	0.0	0	0.0	0.0	0	0.0	0.0	0	0.0	0.0	0	0.0	0.0	0	0.0	0.0	0	0.0	0.0	0	0.0	0.0	0	0.0	0.0	0	0.0	0.0	0	0.0
ENSRNOT00000027647	ENSRNOG00000020399	15[+]34452116-34453171	10	0.18	0.158608	8	0.21	0.164651	3	0.05	0.045101999999999996	12	0.26	0.199899	11	0.23	0.201444	0	0.0	0.0	10	0.28	0.212148	0	0.0	0.0	0	0.0	0.0	2	0.05	0.038394	7	0.15	0.11663299999999999	24	0.5	0.3428	19	0.44	0.305129	6	0.15	0.10781700000000001	0	0.0	0.0	4	0.08
ENSRNOT00000043996	ENSRNOG00000029226	1[+]213426844-213427779	0	0.0	0.0	0	0.0	0.0	0	0.0	0.0	0	0.0	0.0	0	0.0	0.0	0	0.0	0.0	0	0.0	0.0	0	0.0	0.0	0	0.0	0.0	0	0.0	0.0	0	0.0	0.0	0	0.0	0.0	0	0.0	0.0	0	0.0	0.0	0	0.0	0.0	0	0.0
ENSRNOT00000027641	ENSRNOG00000020393	1[-]167335248-167347662	4347	43.16	37.755314	2264	33.31	25.675549	1807	20.17	16.826355	2820	31.55	24.31237	4706	51.29	45.804836	2101	23.18	21.47414	2608	36.93	28.461794	1938	20.01	15.619801	1203	14.52	13.680832999999998	1662	19.44	16.109879	2820	31.66	24.949234	3552	38.5	26.311965999999998	4574	53.71	36.966873	2090	26.89	18.715204	1694	16.27	16.844348999999998	2833	28.67
ENSRNOT00000043082	ENSRNOG00000018317	4[+]118655728-118795774	127	0.33	0.29281399999999996	95	0.37	0.285588	136	0.4	0.335933	137	0.41	0.313394	269	0.78	0.696853	93	0.27	0.25206999999999996	147	0.55	0.42677600000000004	273	0.75	0.5848300000000001	122	0.39	0.368202	293	0.91	0.754463	290	0.87	0.683487	499	1.44	0.9843219999999999	353	1.1	0.7584310000000001	346	1.18	0.82384	102	0.26	0.268044	323	0.87
ENSRNOT00000077468	ENSRNOG00000058397	6[+]83517519-83517622	0	0.0	0.0	0	0.0	0.0	0	0.0	0.0	0	0.0	0.0	0	0.0	0.0	0	0.0	0.0	0	0.0	0.0	0	0.0	0.0	0	0.0	0.0	0	0.0	0.0	0	0.0	0.0	0	0.0	0.0	0	0.0	0.0	0	0.0	0.0	0	0.0	0.0	0	0.0
ENSRNOT00000058037	ENSRNOG00000038133	16[-]75517505-75518336	0	0.0	0.0	0	0.0	0.0	0	0.0	0.0	0	0.0	0.0	0	0.0	0.0	0	0.0	0.0	0	0.0	0.0	0	0.0	0.0	0	0.0	0.0	0	0.0	0.0	0	0.0	0.0	0	0.0	0.0	0	0.0	0.0	0	0.0	0.0	0	0.0	0.0	0	0.0
ENSRNOT00000054606	ENSRNOG00000036498	6[+]133711425-133711538	0	0.0	0.0	0	0.0	0.0	0	0.0	0.0	0	0.0	0.0	0	0.0	0.0	0	0.0	0.0	0	0.0	0.0	0	0.0	0.0	0	0.0	0.0	0	0.0	0.0	0	0.0	0.0	0	0.0	0.0	0	0.0	0.0	0	0.0	0.0	0	0.0	0.0	0	0.0
ENSRNOT00000058036	ENSRNOG00000007839	7[-]68446193-68512397	999	9.19	8.04097	343	4.68	3.604855	337	3.48	2.903562	47	0.49	0.374625	246	2.48	2.2142009999999996	36	0.36	0.336681	148	1.94	1.491495	385	3.68	2.8732349999999998	316	3.53	3.3283480000000005	977	10.59	8.777907	1200	12.49	9.844911999999999	219	2.2	1.501668	654	7.12	4.898987	233	2.77	1.930971	122	1.08	1.122039	1840	17.27
ENSRNOT00000090624	ENSRNOG00000056656	19[+]53800188-53931496	7	0.02	0.018248	7	0.04	0.027536	5	0.02	0.014381999999999999	14	0.05	0.040023	13	0.05	0.041259	0	0.0	0.0	12	0.05	0.041915	11	0.04	0.030793	0	0.0	0.0	2	0.01	0.006737000000000001	13	0.05	0.038439	20	0.07	0.050791	17	0.07	0.047439	12	0.05	0.03493	0	0.0	0.0	16	0.06
ENSRNOT00000045237	ENSRNOG00000011774	5[-]160122467-160156209	17	0.24	0.208779	15	0.31	0.236359	4	0.05	0.045514	12	0.19	0.14516400000000002	43	0.68	0.6093069999999999	10	0.16	0.14507799999999998	8	0.16	0.12241700000000001	3	0.04	0.033647	3	0.05	0.048885000000000005	0	0.0	0.0	16	0.25	0.19953900000000002	38	0.59	0.406238	70	1.2	0.8264319999999999	1	0.0	0.001945	2	0.03	0.027107999999999997	0	0.0
ENSRNOT00000014065	ENSRNOG00000010584	8[+]5993941-5997383	2424	19.83	17.343088	9316	112.97	87.06306500000001	4580	42.12	35.137157	5603	51.66	39.802448	1001	8.99	8.026096	2885	26.23	24.299574	5103	59.54	45.885426	1864	15.86	12.380732	1547	15.39	14.499139000000001	917	8.84	7.325162	7295	67.49	53.178493	8869	79.19	54.126141000000004	1707	16.51	11.364082000000002	5627	59.65	41.511672999999995	1371	10.85	11.235746	1274	10.62
ENSRNOT00000014062	ENSRNOG00000009935	14[+]108007724-108049660	2776	13.4	11.724530999999999	3528	25.25	19.46347	3489	18.94	15.802282	4539	24.7	19.03248	4320	22.9	20.450274	2641	14.18	13.132331	3434	23.65	18.225885	4442	22.31	17.4139	1789	10.51	9.89931	3168	18.02	14.936093	3876	21.17	16.67952	5288	27.87	19.048838	3948	22.54	15.515932999999999	3443	21.54	14.992322	1358	6.34	6.5666649999999995	3178	15.64
ENSRNOT00000014063	ENSRNOG00000010572	4[+]7889869-7930706	130	1.11	0.974884	161	2.05	1.583524	133	1.29	1.074967	227	2.2	1.692152	242	2.29	2.041439	145	1.38	1.2825950000000002	186	2.28	1.760498	103	0.92	0.716634	83	0.86	0.8111970000000001	166	1.68	1.3926379999999998	366	3.56	2.808816	400	3.75	2.566423	322	3.27	2.2532360000000002	167	1.86	1.2938100000000001	85	0.71	0.7308520000000001	228	2.0
ENSRNOT00000045233	ENSRNOG00000030888	1[+]220992770-221003249	3667	31.73	27.749491	2471	31.68	24.414425	2344	22.79	19.015729999999998	3335	32.52	25.054216	4002	38.0	33.936325	2439	23.45	21.724570999999997	2894	35.71	27.520478999999998	2476	22.28	17.392113000000002	1303	13.71	12.911151	2254	22.97	19.035488	3982	38.96	30.700327	4298	40.59	27.741171	4968	50.83	34.981941	2924	32.77	22.808414000000003	1371	11.48	11.882649	3378	29.79
ENSRNOT00000091964	ENSRNOG00000032857	1[+]100131449-100203329	6878	143.57	125.581825	3021	93.46	72.02851899999999	2633	61.78	51.545466999999995	2794	65.72	50.639216999999995	1408	32.26	28.811003000000003	6607	153.31	142.005814	8055	239.78	184.797653	6659	144.56	112.84896100000002	4262	108.2	101.934967	2038	50.11	41.532996999999995	599	14.13	11.137514999999999	8643	196.93	134.595322	5760	142.19	97.865143	3090	83.58	58.164519999999996	1881	37.97	39.317963	1925	40.96
ENSRNOT00000034073	ENSRNOG00000018105	15[+]33755478-33759115	1205	10.12	8.852922	1322	16.45	12.676202	1275	12.04	10.041354	1690	15.99	12.319599	877	8.09	7.220813000000001	762	7.11	6.587883000000001	1208	14.47	11.152451	1634	14.27	11.137379	733	7.48	7.049305	1160	11.48	9.512812	1837	17.44	13.743462	2443	22.39	15.305894	1891	18.78	12.922742	1930	21.0	14.617257	542	4.4	4.5565050000000005	1815	15.54
ENSRNOT00000091966	ENSRNOG00000028440	3[-]171884597-171893901	5	0.08	0.068704	1	0.01	0.010258	4	0.07	0.05952999999999999	2	0.04	0.029608999999999996	2	0.03	0.030510000000000002	11	0.22	0.20605700000000002	5	0.13	0.098733	14	0.27	0.207117	3	0.06	0.053997	2	0.03	0.028788	2	0.03	0.027267000000000003	2	0.04	0.024931000000000002	19	0.42	0.286304	3	0.06	0.038428	11	0.2	0.206618	15	0.27
ENSRNOT00000091967	ENSRNOG00000000786	20[+]2515560-2517477	143	5.34	4.673925	172	9.5	7.318558	83	3.46	2.886643	154	6.46	4.977136	138	5.66	5.052169	98	4.06	3.756957	165	8.76	6.754792	54	2.08	1.621505	31	1.37	1.288883	37	1.61	1.330957	76	3.21	2.530118	145	5.89	4.02841	166	7.3	5.027767	86	4.15	2.884999	110	3.97	4.113104	111	4.22
ENSRNOT00000091960	ENSRNOG00000009336	7[+]117055395-117061047	50	0.45	0.396002	15	0.2	0.154968	23	0.23	0.193667	36	0.37	0.281929	22	0.22	0.194677	38	0.38	0.35065100000000005	14	0.18	0.135878	24	0.23	0.176541	29	0.32	0.298749	31	0.33	0.272634	32	0.33	0.258254	1	0.01	0.005319	47	0.5	0.34515100000000004	22	0.26	0.180375	20	0.18	0.18194100000000002	49	0.46
ENSRNOT00000091961	ENSRNOG00000054965	6[-]139033420-139033819	0	0.0	0.0	0	0.0	0.0	0	0.0	0.0	2	0.09	0.067649	1	0.06	0.053951	1	0.02	0.019722999999999997	2	0.09	0.066683	0	0.0	0.0	0	0.0	0.0	0	0.0	0.0	0	0.0	0.0	0	0.0	0.0	1	0.02	0.011994	0	0.0	0.0	0	0.0	0.0	0	0.0
ENSRNOT00000091962	ENSRNOG00000060171	9[+]7849438-7849545	0	0.0	0.0	0	0.0	0.0	0	0.0	0.0	0	0.0	0.0	1	0.16	0.145148	0	0.0	0.0	0	0.0	0.0	2	0.22	0.172947	0	0.0	0.0	1	0.05	0.044389	1	0.11	0.08565199999999999	0	0.0	0.0	0	0.0	0.0	0	0.0	0.0	0	0.0	0.0	1	0.1
ENSRNOT00000091963	ENSRNOG00000060550	10[-]47796285-47857326	904	5.67	4.963042	640	5.95	4.585358	475	3.35	2.794509	804	5.69	4.381957	982	6.76	6.040433999999999	465	3.24	3.0048630000000003	969	8.68	6.685925	699	4.56	3.561386	476	3.63	3.4234519999999997	738	5.46	4.521276	983	6.97	5.495614	1533	10.5	7.179073	1230	9.13	6.285538	700	5.69	3.9585410000000003	282	1.71	1.7734310000000002	800	5.12
ENSRNOT00000091968	ENSRNOG00000059399	10[-]19660002-19660129	0	0.0	0.0	0	0.0	0.0	0	0.0	0.0	0	0.0	0.0	0	0.0	0.0	0	0.0	0.0	0	0.0	0.0	0	0.0	0.0	0	0.0	0.0	0	0.0	0.0	0	0.0	0.0	0	0.0	0.0	0	0.0	0.0	0	0.0	0.0	0	0.0	0.0	0	0.0
ENSRNOT00000091969	ENSRNOG00000061432	10[-]109097346-109098945	12	0.39	0.337512	8	0.4	0.311537	15	0.57	0.47847399999999995	25	0.95	0.731646	20	0.76	0.6767380000000001	12	0.43	0.395956	29	1.41	1.084837	21	0.74	0.575238	13	0.52	0.492996	13	0.51	0.41966099999999995	22	0.85	0.665946	37	1.36	0.9293799999999999	25	0.99	0.678541	15	0.66	0.45985	8	0.25	0.26174400000000003	8	0.27
ENSRNOT00000083776	ENSRNOG00000004740	3[-]35783822-35797804	1	0.0	0.0017629999999999998	26	0.9	0.692134	263	7.06	5.888685	46	1.23	0.9451809999999999	60	1.56	1.389307	54	1.42	1.311771	78	2.65	2.045605	106	2.62	2.0419099999999997	121	3.49	3.285404	88	2.46	2.037416	126	3.39	2.674184	95	2.47	1.686323	93	2.6	1.7890580000000003	117	3.62	2.516148	0	0.0	0.0	1	0.0
ENSRNOT00000083777	ENSRNOG00000061184	6[+]124247096-124248134	0	0.0	0.0	0	0.0	0.0	0	0.0	0.0	0	0.0	0.0	0	0.0	0.0	0	0.0	0.0	0	0.0	0.0	0	0.0	0.0	0	0.0	0.0	0	0.0	0.0	0	0.0	0.0	0	0.0	0.0	2	0.09	0.060095	0	0.0	0.0	0	0.0	0.0	0	0.0
ENSRNOT00000083774	ENSRNOG00000048417	3[+]3167792-3180682	0	0.0	0.0	0	0.0	0.0	0	0.0	0.0	0	0.0	0.0	0	0.0	0.0	0	0.0	0.0	0	0.0	0.0	0	0.0	0.0	0	0.0	0.0	0	0.0	0.0	0	0.0	0.0	0	0.0	0.0	0	0.0	0.0	0	0.0	0.0	0	0.0	0.0	0	0.0
ENSRNOT00000083775	ENSRNOG00000058155	19[+]21125915-21126042	0	0.0	0.0	0	0.0	0.0	0	0.0	0.0	0	0.0	0.0	0	0.0	0.0	0	0.0	0.0	0	0.0	0.0	0	0.0	0.0	0	0.0	0.0	0	0.0	0.0	0	0.0	0.0	0	0.0	0.0	0	0.0	0.0	0	0.0	0.0	0	0.0	0.0	0	0.0
ENSRNOT00000083772	ENSRNOG00000052324	14[+]75229474-75229568	0	0.0	0.0	0	0.0	0.0	0	0.0	0.0	0	0.0	0.0	0	0.0	0.0	0	0.0	0.0	0	0.0	0.0	0	0.0	0.0	0	0.0	0.0	0	0.0	0.0	0	0.0	0.0	0	0.0	0.0	0	0.0	0.0	0	0.0	0.0	0	0.0	0.0	0	0.0
ENSRNOT00000083773	ENSRNOG00000058445	8[-]117588438-117588584	0	0.0	0.0	6	1.15	0.8830120000000001	1	0.06	0.051912	3	0.46	0.35631	0	0.0	0.0	3	0.45	0.419551	1	0.1	0.078665	1	0.1	0.074378	1	0.07	0.06342	0	0.0	0.0	1	0.14	0.107998	1	0.07	0.047699	3	0.41	0.280402	4	0.63	0.43631499999999995	0	0.0	0.0	1	0.05
ENSRNOT00000083770	ENSRNOG00000051487	14[-]85438707-85484275	566	2.7	2.3589290000000003	348	2.46	1.8936	266	1.42	1.187184	461	2.47	1.906828	486	2.54	2.267704	243	1.28	1.188654	589	4.0	3.085381	368	1.82	1.4241620000000002	203	1.17	1.1045399999999999	359	2.02	1.670361	687	3.7	2.918118	771	4.01	2.7415540000000003	900	5.07	3.49287	454	2.8	1.94917	182	0.84	0.8659879999999999	593	2.88
ENSRNOT00000031851	ENSRNOG00000021584	17[+]66238947-66241440	287	2.6	2.2756819999999998	234	3.14	2.4189380000000003	292	2.97	2.475797	303	3.09	2.382971	414	4.11	3.673221	235	2.37	2.194336	234	3.02	2.327875	390	3.68	2.871137	211	2.33	2.1918439999999997	329	3.51	2.9118779999999997	449	4.6	3.6270519999999995	522	5.17	3.531501	400	4.29	2.9519919999999997	336	3.95	2.748007	156	1.36	1.410315	401	3.71
ENSRNOT00000083778	ENSRNOG00000033217	8[+]40001030-40008809	70	0.79	0.687761	40	0.67	0.5146029999999999	70	0.89	0.739923	125	1.59	1.227997	63	0.77	0.688426	60	0.75	0.6923239999999999	23	0.36	0.278708	92	1.07	0.8373389999999999	17	0.22	0.20933000000000002	19	0.25	0.20803000000000002	110	1.4	1.103868	25	0.3	0.20707199999999998	13	0.17	0.117976	116	1.69	1.1768049999999999	200	2.18	2.26088	13	0.15
ENSRNOT00000083779	ENSRNOG00000007445	5[-]22578943-22770008	3	0.01	0.009944	0	0.0	0.0	1	0.0	0.0009789999999999998	0	0.0	0.0	1	0.0	0.0019219999999999999	3	0.01	0.011201000000000001	1	0.0	0.0015689999999999999	4	0.01	0.009642	0	0.0	0.0	3	0.01	0.008312	4	0.02	0.012346	3	0.01	0.006209	1	0.0	0.002748	3	0.01	0.009706000000000001	1	0.0	0.001428	4	0.01
ENSRNOT00000092996	ENSRNOG00000062166	7[-]102074197-102074668	0	0.0	0.0	2	0.13	0.098459	0	0.0	0.0	0	0.0	0.0	4	0.19	0.169846	0	0.0	0.0	0	0.0	0.0	0	0.0	0.0	0	0.0	0.0	0	0.0	0.0	0	0.0	0.0	0	0.0	0.0	0	0.0	0.0	0	0.0	0.0	0	0.0	0.0	0	0.0
ENSRNOT00000092375	ENSRNOG00000062073	13[+]75338793-75395468	0	0.0	0.0	0	0.0	0.0	0	0.0	0.0	0	0.0	0.0	0	0.0	0.0	0	0.0	0.0	0	0.0	0.0	0	0.0	0.0	0	0.0	0.0	0	0.0	0.0	0	0.0	0.0	0	0.0	0.0	0	0.0	0.0	0	0.0	0.0	0	0.0	0.0	0	0.0
ENSRNOT00000092997	ENSRNOG00000062102	16[-]39610012-39611655	11	0.13	0.118001	6	0.1	0.075349	6	0.09	0.071867	2	0.02	0.015782	23	0.31	0.280328	6	0.08	0.073975	8	0.15	0.112355	12	0.15	0.11967699999999999	10	0.14	0.13438699999999998	6	0.09	0.074402	16	0.23	0.182186	26	0.35	0.24053200000000002	22	0.33	0.22544299999999998	13	0.21	0.148282	9	0.1	0.104972	15	0.19
ENSRNOT00000087475	ENSRNOG00000055335	10[-]27426443-27427686	0	0.0	0.0	0	0.0	0.0	0	0.0	0.0	0	0.0	0.0	0	0.0	0.0	0	0.0	0.0	0	0.0	0.0	0	0.0	0.0	0	0.0	0.0	0	0.0	0.0	0	0.0	0.0	0	0.0	0.0	0	0.0	0.0	0	0.0	0.0	0	0.0	0.0	0	0.0
ENSRNOT00000087474	ENSRNOG00000018033	19[+]43220576-43270841	106	1.55	1.359708	106	2.31	1.7832169999999998	126	2.08	1.7391849999999998	77	1.27	0.979295	89	1.43	1.277619	82	1.34	1.244932	89	1.87	1.440785	195	2.99	2.337723	68	1.22	1.149709	144	2.49	2.0618540000000003	109	1.81	1.429318	170	2.73	1.8626310000000001	211	3.67	2.527199	207	3.95	2.7478599999999997	44	0.62	0.644246	113	1.69
ENSRNOT00000087477	ENSRNOG00000001942	14[-]21490217-21709084	0	0.0	0.0	0	0.0	0.0	0	0.0	0.0	0	0.0	0.0	0	0.0	0.0	0	0.0	0.0	0	0.0	0.0	0	0.0	0.0	0	0.0	0.0	0	0.0	0.0	0	0.0	0.0	0	0.0	0.0	0	0.0	0.0	0	0.0	0.0	0	0.0	0.0	0	0.0
ENSRNOT00000087476	ENSRNOG00000060405	15[-]34634122-34636197	5	0.14	0.125553	5	0.2	0.157976	0	0.0	0.0	2	0.06	0.049089	4	0.1	0.09301799999999999	0	0.0	0.0	8	0.32	0.247152	0	0.0	0.0	0	0.0	0.0	0	0.0	0.0	0	0.0	0.0	0	0.0	0.0	0	0.0	0.0	0	0.0	0.0	0	0.0	0.0	0	0.0
ENSRNOT00000087471	ENSRNOG00000054031	20[-]4871264-4873982	243	6.69	5.853635	393	16.08	12.392285000000001	239	7.42	6.193559	505	15.73	12.121716000000001	305	9.24	8.251189	221	6.79	6.286235	252	9.92	7.6419619999999995	175	5.02	3.917382	146	4.89	4.60646	183	5.94	4.922812	243	7.6	5.9866269999999995	442	13.33	9.112666	443	14.46	9.950752	216	7.72	5.3754550000000005	149	3.97	4.1094599999999994	214	6.02
ENSRNOT00000087470	ENSRNOG00000032942	20[+]4611273-4614214	1	0.04	0.032178	1	0.06	0.045466	1	0.05	0.038641	7	0.33	0.251498	1	0.05	0.046656	1	0.05	0.042394	1	0.06	0.042595999999999995	6	0.27	0.209079	8	0.45	0.4254	6	0.32	0.264567	2	0.06	0.048573000000000005	2	0.05	0.037542	11	0.6	0.41088500000000006	6	0.33	0.22952899999999998	2	0.06	0.058086	6	0.29
ENSRNOT00000078808	ENSRNOG00000060828	2[-]251466863-251466969	0	0.0	0.0	0	0.0	0.0	0	0.0	0.0	0	0.0	0.0	1	0.15	0.137508	0	0.0	0.0	0	0.0	0.0	0	0.0	0.0	0	0.0	0.0	0	0.0	0.0	2	0.25	0.19627	1	0.04	0.02543	0	0.0	0.0	0	0.0	0.0	0	0.0	0.0	1	0.12
ENSRNOT00000078809	ENSRNOG00000051570	1[-]61870347-61872975	156	1.24	1.087697	126	1.49	1.148572	119	1.07	0.8933780000000001	166	1.49	1.147451	236	2.07	1.851721	71	0.62	0.578566	205	2.34	1.803837	228	1.89	1.478565	122	1.18	1.112465	197	1.85	1.534149	179	1.62	1.273452	223	1.94	1.3262399999999999	146	1.38	0.951067	142	1.47	1.0207600000000001	54	0.41	0.42598	184	1.5
ENSRNOT00000078806	ENSRNOG00000014333	2[-]219071193-219097619	702	4.92	4.307348999999999	852	8.87	6.833611	275	2.17	1.810284	960	7.59	5.85009	3730	28.75	25.6745	288	2.25	2.082032	1573	15.75	12.139461	149	1.08	0.8459709999999999	20	0.16	0.154996	44	0.36	0.299871	86	0.68	0.533493	559	4.28	2.9247229999999997	1133	9.4	6.473165	312	2.83	1.9701229999999998	342	2.32	2.4033740000000003	273	1.95
ENSRNOT00000078807	ENSRNOG00000047191	12[-]48011100-48048540	3	0.02	0.018532	0	0.0	0.0	0	0.0	0.0	0	0.0	0.0	0	0.0	0.0	0	0.0	0.0	0	0.0	0.0	0	0.0	0.0	0	0.0	0.0	0	0.0	0.0	2	0.02	0.014147999999999999	0	0.0	0.0	0	0.0	0.0	0	0.0	0.0	0	0.0	0.0	2	0.02
ENSRNOT00000078804	ENSRNOG00000057691	8[+]48564896-48567083	2	0.11	0.09285700000000001	0	0.0	0.0	2	0.12	0.09905800000000001	0	0.0	0.0	1	0.08	0.073798	0	0.0	0.0	1	0.06	0.04822	1	0.05	0.038697	3	0.29	0.273687	1	0.05	0.045481	2	0.14	0.110043	4	0.3	0.20163	2	0.11	0.07758999999999999	5	0.47	0.32774200000000003	0	0.0	0.0	3	0.25
ENSRNOT00000078805	ENSRNOG00000058708	16[+]24545245-24545377	0	0.0	0.0	0	0.0	0.0	0	0.0	0.0	0	0.0	0.0	0	0.0	0.0	0	0.0	0.0	0	0.0	0.0	0	0.0	0.0	0	0.0	0.0	0	0.0	0.0	0	0.0	0.0	0	0.0	0.0	0	0.0	0.0	0	0.0	0.0	0	0.0	0.0	0	0.0
ENSRNOT00000087479	ENSRNOG00000061623	19[-]27659089-27672754	0	0.0	0.0	0	0.0	0.0	0	0.0	0.0	0	0.0	0.0	0	0.0	0.0	0	0.0	0.0	0	0.0	0.0	0	0.0	0.0	0	0.0	0.0	0	0.0	0.0	0	0.0	0.0	0	0.0	0.0	0	0.0	0.0	0	0.0	0.0	0	0.0	0.0	0	0.0
ENSRNOT00000087478	ENSRNOG00000059887	1[-]265925647-265925753	0	0.0	0.0	0	0.0	0.0	0	0.0	0.0	0	0.0	0.0	0	0.0	0.0	0	0.0	0.0	0	0.0	0.0	0	0.0	0.0	0	0.0	0.0	0	0.0	0.0	0	0.0	0.0	0	0.0	0.0	0	0.0	0.0	0	0.0	0.0	0	0.0	0.0	0	0.0
ENSRNOT00000010628	ENSRNOG00000008025	5[+]131257127-131312335	626	7.2	6.299748	799	13.62	10.495084	947	12.24	10.214504	1032	13.38	10.308067	418	5.28	4.713579	444	5.68	5.257009	668	10.95	8.440123	1228	14.7	11.475980999999999	619	8.67	8.163307000000001	705	9.56	7.921557000000001	716	9.31	7.337289	1322	16.61	11.350882	797	10.85	7.467256	1286	19.18	13.347979	435	4.84	5.014983999999999	918	10.76
ENSRNOT00000078801	ENSRNOG00000055396	14[+]43145664-43145770	0	0.0	0.0	0	0.0	0.0	0	0.0	0.0	0	0.0	0.0	0	0.0	0.0	0	0.0	0.0	0	0.0	0.0	0	0.0	0.0	0	0.0	0.0	0	0.0	0.0	0	0.0	0.0	0	0.0	0.0	0	0.0	0.0	0	0.0	0.0	0	0.0	0.0	0	0.0
ENSRNOT00000092433	ENSRNOG00000017536	16[+]81508375-81508980	2	0.05	0.047153	14	0.69	0.528515	6	0.23	0.19233599999999998	10	0.37	0.283697	16	0.58	0.521094	4	0.13	0.11995	12	0.57	0.43594099999999997	18	0.64	0.503422	6	0.24	0.22683699999999998	7	0.27	0.226782	7	0.27	0.215292	23	0.85	0.579041	9	0.35	0.23919899999999997	7	0.31	0.216171	6	0.19	0.192906	7	0.23
ENSRNOT00000092432	ENSRNOG00000001009	12[-]12322248-12330929	2367	67.2	58.775051	833	35.05	27.009559999999997	2710	86.49	72.155876	997	31.89	24.568464000000002	560	17.43	15.565055	1526	48.15	44.600857	661	26.75	20.61808	1559	46.03	35.929916	1386	47.85	45.074806	980	32.78	27.168608000000003	866	27.81	21.910567999999998	759	23.5	16.058355	1130	37.94	26.115049	3718	136.81	95.20575	1179	32.38	33.527283000000004	2303	66.66
ENSRNOT00000092431	ENSRNOG00000052296	7[+]130498199-130532234	156	0.9	0.787628	55	0.47	0.360426	110	0.71	0.592535	122	0.79	0.609984	231	1.46	1.308339	57	0.37	0.33853	215	1.77	1.364399	228	1.37	1.066445	92	0.64	0.6030989999999999	263	1.79	1.484112	274	1.79	1.4065370000000001	316	1.99	1.361413	402	2.74	1.8877709999999999	93	0.69	0.481282	0	0.0	0.0	219	1.29
ENSRNOT00000092430	ENSRNOG00000061994	10[+]61437240-61437726	1	0.03	0.027211000000000003	1	0.04	0.029286000000000003	8	0.35	0.291506	12	0.55	0.42411899999999997	1	0.02	0.022024000000000002	4	0.18	0.162101	5	0.3	0.233967	2	0.09	0.066885	5	0.26	0.244571	5	0.24	0.194912	0	0.0	0.0	9	0.41	0.282157	5	0.24	0.164588	12	0.63	0.44004099999999996	4	0.17	0.17314000000000002	8	0.31
ENSRNOT00000092437	ENSRNOG00000061985	X[-]123573752-123574747	0	0.0	0.0	4	0.13	0.096375	0	0.0	0.0	3	0.07	0.055034000000000007	2	0.05	0.041418	2	0.05	0.043505	0	0.0	0.0	1	0.0	0.00343	0	0.0	0.0	0	0.0	0.0	2	0.05	0.037401	2	0.05	0.031101999999999998	2	0.05	0.034392	5	0.13	0.091958	0	0.0	0.0	0	0.0
ENSRNOT00000092436	ENSRNOG00000056944	14[-]8383806-8548310	2626	24.67	21.576076999999998	57	0.79	0.6063189999999999	1677	17.7	14.769217000000001	77	0.8	0.6202	2670	27.52	24.577773999999998	1146	11.96	11.081814999999999	86	1.15	0.8826350000000001	1476	14.42	11.255446000000001	1540	17.59	16.567163	1157	12.8	10.608169	1524	16.19	12.756806	2013	20.64	14.105679	3753	41.69	28.69264	645	7.85	5.460067	749	6.8	7.046705	1491	14.27
ENSRNOT00000092435	ENSRNOG00000017136	1[-]188061592-188101566	229	2.58	2.258832	42	0.7	0.538586	33	0.42	0.346596	47	0.59	0.456222	31	0.38	0.336993	75	0.94	0.8702540000000001	52	0.83	0.642255	171	2.01	1.566541	87	1.19	1.116827	132	1.75	1.448748	82	1.04	0.816733	70	0.85	0.5826640000000001	185	2.46	1.6952470000000002	84	1.22	0.84903	34	0.37	0.381223	281	3.24
ENSRNOT00000092434	ENSRNOG00000007581	7[-]30216595-30244673	0	0.0	0.0	0	0.0	0.0	0	0.0	0.0	0	0.0	0.0	0	0.0	0.0	0	0.0	0.0	0	0.0	0.0	0	0.0	0.0	0	0.0	0.0	0	0.0	0.0	0	0.0	0.0	0	0.0	0.0	0	0.0	0.0	0	0.0	0.0	0	0.0	0.0	0	0.0
ENSRNOT00000092376	ENSRNOG00000011841	9[+]73404996-73446962	0	0.0	0.0	0	0.0	0.0	0	0.0	0.0	0	0.0	0.0	0	0.0	0.0	0	0.0	0.0	0	0.0	0.0	0	0.0	0.0	0	0.0	0.0	0	0.0	0.0	0	0.0	0.0	0	0.0	0.0	0	0.0	0.0	0	0.0	0.0	0	0.0	0.0	29	0.91
ENSRNOT00000092439	ENSRNOG00000002669	10[+]61449112-61449826	33	0.96	0.841929	21	0.91	0.702047	23	0.75	0.6234430000000001	22	0.71	0.543854	19	0.61	0.54099	36	1.16	1.0773190000000001	13	0.52	0.404476	43	1.31	1.025834	15	0.53	0.49948000000000004	35	1.21	1.006386	23	0.76	0.6027060000000001	52	1.66	1.134628	39	1.33	0.917216	28	1.05	0.733219	7	0.18	0.185621	22	0.66
ENSRNOT00000092438	ENSRNOG00000061969	2[-]110562941-110563944	0	0.0	0.0	0	0.0	0.0	0	0.0	0.0	1	0.0	0.000728	0	0.0	0.0	0	0.0	0.0	0	0.0	0.0	2	0.04	0.0287	2	0.04	0.037142	1	0.0	0.000819	0	0.0	0.0	0	0.0	0.0	0	0.0	0.0	0	0.0	0.0	2	0.04	0.041992	2	0.03
ENSRNOT00000007928	ENSRNOG00000006046	6[-]33503217-33507542	0	0.0	0.0	2	0.04	0.028961	2	0.03	0.023778	0	0.0	0.0	0	0.0	0.0	0	0.0	0.0	0	0.0	0.0	0	0.0	0.0	0	0.0	0.0	4	0.06	0.04728	16	0.22	0.171016	0	0.0	0.0	0	0.0	0.0	0	0.0	0.0	0	0.0	0.0	0	0.0
ENSRNOT00000007923	ENSRNOG00000005944	7[-]115961731-115963046	0	0.0	0.0	4	0.25	0.193528	0	0.0	0.0	4	0.19	0.14513800000000002	0	0.0	0.0	2	0.06	0.053649	0	0.0	0.0	0	0.0	0.0	0	0.0	0.0	0	0.0	0.0	0	0.0	0.0	0	0.0	0.0	0	0.0	0.0	0	0.0	0.0	2	0.08	0.084999	6	0.26
ENSRNOT00000007927	ENSRNOG00000005576	4[-]98568028-98593664	844	9.85	8.611982000000001	1239	21.43	16.512445	687	9.01	7.516783	1186	15.59	12.014992	1068	13.68	12.215108	674	8.73	8.088024	1012	16.83	12.972271000000001	622	7.55	5.892432	297	4.2	3.9599620000000004	475	6.53	5.411135	717	9.46	7.450817999999999	1440	18.33	12.530111	1396	19.27	13.260113	748	11.31	7.871123	261	2.94	3.041645	648	7.7
ENSRNOT00000024412	ENSRNOG00000018012	1[+]47032113-47127035	432	1.81	1.582449	274	1.7	1.308944	369	1.73	1.446115	421	1.98	1.528175	629	2.89	2.579275	281	1.31	1.2099739999999999	385	2.29	1.767726	591	2.57	2.008142	254	1.29	1.2168219999999998	587	2.89	2.398883	727	3.44	2.7110119999999998	1125	5.14	3.5131089999999996	898	4.45	3.059431	666	3.61	2.5124560000000002	166	0.67	0.693539	758	3.23
ENSRNOT00000087291	ENSRNOG00000016792	17[-]42921011-42927704	0	0.0	0.0	0	0.0	0.0	0	0.0	0.0	0	0.0	0.0	0	0.0	0.0	0	0.0	0.0	0	0.0	0.0	0	0.0	0.0	0	0.0	0.0	0	0.0	0.0	0	0.0	0.0	0	0.0	0.0	0	0.0	0.0	0	0.0	0.0	0	0.0	0.0	0	0.0
ENSRNOT00000087290	ENSRNOG00000052190	18[-]53216095-53272041	0	0.0	0.0	0	0.0	0.0	0	0.0	0.0	0	0.0	0.0	0	0.0	0.0	0	0.0	0.0	0	0.0	0.0	0	0.0	0.0	0	0.0	0.0	0	0.0	0.0	0	0.0	0.0	0	0.0	0.0	0	0.0	0.0	0	0.0	0.0	0	0.0	0.0	0	0.0
ENSRNOT00000087293	ENSRNOG00000003965	X[+]26440584-26446499	0	0.0	0.0	0	0.0	0.0	0	0.0	0.0	0	0.0	0.0	0	0.0	0.0	0	0.0	0.0	0	0.0	0.0	0	0.0	0.0	0	0.0	0.0	0	0.0	0.0	0	0.0	0.0	0	0.0	0.0	1	0.01	0.007859	0	0.0	0.0	0	0.0	0.0	0	0.0
ENSRNOT00000087292	ENSRNOG00000059264	8[-]32413500-32413606	0	0.0	0.0	0	0.0	0.0	0	0.0	0.0	0	0.0	0.0	0	0.0	0.0	0	0.0	0.0	0	0.0	0.0	0	0.0	0.0	0	0.0	0.0	0	0.0	0.0	0	0.0	0.0	0	0.0	0.0	0	0.0	0.0	0	0.0	0.0	0	0.0	0.0	0	0.0
ENSRNOT00000087295	ENSRNOG00000000809	20[+]3363676-3364565	30	1.49	1.307628	15	1.06	0.814922	25	1.38	1.154492	12	0.68	0.521278	11	0.6	0.538042	16	0.88	0.8173600000000001	20	1.42	1.094894	25	1.3	1.0182129999999998	8	0.47	0.444713	10	0.56	0.46754399999999996	26	1.44	1.1336870000000001	23	1.24	0.8456629999999999	14	0.83	0.570021	47	3.06	2.128685	6	0.25	0.260442	18	0.92
ENSRNOT00000087294	ENSRNOG00000032552	7[-]15069254-15072703	18	0.18	0.15448299999999998	18	0.26	0.20367000000000002	13	0.14	0.119619	18	0.2	0.153146	19	0.2	0.181991	12	0.13	0.120468	14	0.2	0.157577	16	0.16	0.126814	1	0.0	0.000592	93	1.12	0.929084	17	0.19	0.146861	31	0.35	0.235938	30	0.36	0.24441100000000002	21	0.27	0.18721600000000002	46	0.45	0.467417	13	0.13
ENSRNOT00000087297	ENSRNOG00000021681	7[+]37018459-37186732	351	1.54	1.3475219999999999	186	1.21	0.930472	559	2.76	2.301488	548	2.71	2.091165	412	1.98	1.7711080000000001	200	0.97	0.901059	277	1.73	1.334808	1660	7.59	5.921208999999999	229	1.22	1.150808	661	3.42	2.834279	680	3.38	2.66047	1536	7.37	5.034416	776	4.03	2.773947	722	4.11	2.858961	57	0.24	0.246825	537	2.4
ENSRNOT00000087296	ENSRNOG00000058535	20[-]7437421-7437545	0	0.0	0.0	0	0.0	0.0	0	0.0	0.0	0	0.0	0.0	0	0.0	0.0	0	0.0	0.0	0	0.0	0.0	1	0.09	0.07198	0	0.0	0.0	0	0.0	0.0	0	0.0	0.0	0	0.0	0.0	0	0.0	0.0	0	0.0	0.0	0	0.0	0.0	0	0.0
ENSRNOT00000087299	ENSRNOG00000052568	1[+]251102083-251102273	0	0.0	0.0	0	0.0	0.0	0	0.0	0.0	0	0.0	0.0	0	0.0	0.0	0	0.0	0.0	0	0.0	0.0	0	0.0	0.0	0	0.0	0.0	0	0.0	0.0	1	0.02	0.019634	0	0.0	0.0	0	0.0	0.0	0	0.0	0.0	0	0.0	0.0	0	0.0
ENSRNOT00000045902	ENSRNOG00000000245	10[-]97735567-97756521	0	0.0	0.0	1	0.01	0.004933	1	0.01	0.006241	0	0.0	0.0	56	0.64	0.571439	99	1.14	1.0533370000000002	1	0.0	0.003759	3	0.03	0.021433	0	0.0	0.0	0	0.0	0.0	4	0.04	0.030701999999999997	0	0.0	0.0	96	1.18	0.81455	0	0.0	0.0	1	0.0	0.0035409999999999994	2	0.01
ENSRNOT00000045901	ENSRNOG00000030048	X[-]46836671-46903245	6	0.04	0.038339	2	0.01	0.010936	8	0.06	0.04944	5	0.04	0.031465	4	0.03	0.024493	0	0.0	0.0	2	0.02	0.016313	6	0.05	0.03615	0	0.0	0.0	2	0.02	0.013555000000000001	3	0.02	0.019109	2	0.02	0.011073000000000001	0	0.0	0.0	12	0.11	0.075962	0	0.0	0.0	2	0.01
ENSRNOT00000045907	ENSRNOG00000002953	X[-]70426951-70428364	7	0.11	0.096953	9	0.24	0.182172	18	0.35	0.28987199999999996	11	0.21	0.16351500000000002	13	0.24	0.218354	4	0.08	0.073629	16	0.41	0.312297	35	0.64	0.498435	10	0.21	0.198702	19	0.39	0.326081	8	0.16	0.127342	24	0.46	0.313695	26	0.53	0.367278	20	0.44	0.307873	0	0.0	0.0	15	0.27
ENSRNOT00000045905	ENSRNOG00000032660	2[-]258792839-258932200	0	0.0	0.0	74	0.39	0.300173	37	0.15	0.12163299999999999	6	0.02	0.017125	16	0.06	0.055415	0	0.0	0.0	36	0.18	0.138069	6	0.02	0.014683000000000002	0	0.0	0.0	54	0.22	0.185346	97	0.39	0.30917	58	0.22	0.153551	0	0.0	0.0	39	0.18	0.124418	338	1.17	1.210278	0	0.0
ENSRNOT00000016683	ENSRNOG00000012515	15[-]26938940-26939911	0	0.0	0.0	0	0.0	0.0	0	0.0	0.0	0	0.0	0.0	0	0.0	0.0	0	0.0	0.0	0	0.0	0.0	0	0.0	0.0	0	0.0	0.0	0	0.0	0.0	0	0.0	0.0	0	0.0	0.0	0	0.0	0.0	0	0.0	0.0	0	0.0	0.0	0	0.0
ENSRNOT00000016688	ENSRNOG00000012196	1[-]250559467-250630677	41	0.35	0.30992	26	0.32	0.249236	34	0.33	0.271545	0	0.0	0.0	27	0.25	0.22671999999999998	39	0.37	0.34158499999999997	47	0.58	0.449508	54	0.48	0.378496	37	0.39	0.369214	40	0.41	0.338302	41	0.39	0.310819	78	0.74	0.503857	63	0.65	0.444234	40	0.45	0.31292600000000004	0	0.0	0.0	6	0.05
ENSRNOT00000081738	ENSRNOG00000059851	8[+]52729003-52733504	183	2.52	2.202672	105	2.14	1.652569	145	2.23	1.862425	211	3.27	2.516111	328	4.95	4.42415	80	1.21	1.1218219999999999	192	3.75	2.893843	370	5.3	4.13564	198	3.31	3.1229299999999998	432	7.0	5.8013900000000005	143	2.22	1.749668	144	2.15	1.470639	93	1.5	1.032678	215	3.84	2.669652	132	1.76	1.8195119999999998	485	6.81
ENSRNOT00000081739	ENSRNOG00000016510	17[+]38929045-38999652	0	0.0	0.0	0	0.0	0.0	0	0.0	0.0	0	0.0	0.0	0	0.0	0.0	0	0.0	0.0	0	0.0	0.0	0	0.0	0.0	0	0.0	0.0	0	0.0	0.0	0	0.0	0.0	0	0.0	0.0	0	0.0	0.0	0	0.0	0.0	0	0.0	0.0	0	0.0
ENSRNOT00000084928	ENSRNOG00000001573	11[+]15436382-15558646	794	3.8	3.319711	462	3.27	2.522399	564	3.03	2.5279380000000002	808	4.35	3.3502699999999996	1068	5.6	5.002349	653	3.47	3.210178	816	5.56	4.286944	739	3.67	2.865971	455	2.64	2.4881439999999997	892	5.02	4.161384	890	4.81	3.787609	1011	5.27	3.6049029999999997	1872	10.58	7.281610000000001	689	4.26	2.966816	351	1.62	1.679169	882	4.29
ENSRNOT00000084929	ENSRNOG00000054517	1[+]22759963-22760089	24	3.96	3.465642	24	5.84	4.497103	22	4.02	3.356578	28	5.12	3.9448589999999997	36	6.47	5.774261	24	4.4	4.073761	20	4.65	3.5850720000000003	26	4.45	3.4714629999999995	24	4.76	4.481644999999999	17	3.34	2.7642580000000003	32	5.95	4.685245	41	7.44	5.085184	28	5.35	3.680739	9	1.76	1.224214	4	0.61	0.628522	18	2.96
ENSRNOT00000050365	ENSRNOG00000031569	13[+]71656651-71658255	4	0.05	0.045718	5	0.09	0.072187	4	0.06	0.048857	13	0.18	0.13858099999999998	0	0.0	0.0	1	0.0	0.00045	2	0.04	0.028723000000000002	104	1.41	1.0977620000000001	35	0.55	0.521668	67	1.02	0.8482059999999999	138	2.04	1.610195	192	2.74	1.87503	37	0.56	0.386007	12	0.19	0.132259	11	0.13	0.134491	10	0.13
ENSRNOT00000050364	ENSRNOG00000001752	11[+]71872830-71889887	796	6.78	5.928374	520	6.56	5.057478	250	2.39	1.993768	561	5.39	4.151333999999999	1613	15.08	13.467429999999998	222	2.1	1.947081	887	10.77	8.303336	241	2.13	1.6619959999999998	114	1.18	1.109942	251	2.52	2.086782	406	3.91	3.0793220000000003	561	5.21	3.564282	658	6.63	4.560003	170	1.87	1.300382	325	2.68	2.771815	445	3.86
ENSRNOT00000050367	ENSRNOG00000028423	14[-]77236278-77263729	0	0.0	0.0	0	0.0	0.0	0	0.0	0.0	0	0.0	0.0	2	0.03	0.022579	0	0.0	0.0	0	0.0	0.0	0	0.0	0.0	0	0.0	0.0	0	0.0	0.0	0	0.0	0.0	0	0.0	0.0	0	0.0	0.0	0	0.0	0.0	0	0.0	0.0	0	0.0
ENSRNOT00000070654	ENSRNOG00000045387	20[-]7231312-7231421	0	0.0	0.0	0	0.0	0.0	0	0.0	0.0	0	0.0	0.0	0	0.0	0.0	0	0.0	0.0	0	0.0	0.0	0	0.0	0.0	0	0.0	0.0	0	0.0	0.0	0	0.0	0.0	0	0.0	0.0	0	0.0	0.0	0	0.0	0.0	0	0.0	0.0	0	0.0
ENSRNOT00000081730	ENSRNOG00000055192	16[+]9896027-9899544	0	0.0	0.0	8	0.14	0.104653	2	0.03	0.021771000000000002	2	0.02	0.018341999999999997	9	0.11	0.10155700000000001	0	0.0	0.0	10	0.17	0.12747999999999998	14	0.17	0.131105	2	0.03	0.026597000000000003	14	0.19	0.158429	10	0.12	0.098322	50	0.63	0.427331	39	0.53	0.36578	0	0.0	0.0	0	0.0	0.0	6	0.06
ENSRNOT00000050368	ENSRNOG00000030848	12[-]39951987-39958239	0	0.0	0.0	2	0.07	0.057090999999999996	0	0.0	0.0	0	0.0	0.0	0	0.0	0.0	0	0.0	0.0	0	0.0	0.0	0	0.0	0.0	0	0.0	0.0	0	0.0	0.0	0	0.0	0.0	0	0.0	0.0	0	0.0	0.0	0	0.0	0.0	0	0.0	0.0	0	0.0
ENSRNOT00000084920	ENSRNOG00000054229	11[+]8303984-8304090	0	0.0	0.0	0	0.0	0.0	0	0.0	0.0	0	0.0	0.0	0	0.0	0.0	0	0.0	0.0	0	0.0	0.0	0	0.0	0.0	0	0.0	0.0	0	0.0	0.0	0	0.0	0.0	0	0.0	0.0	0	0.0	0.0	0	0.0	0.0	0	0.0	0.0	0	0.0
ENSRNOT00000081733	ENSRNOG00000028441	20[-]13569416-13571364	51	0.54	0.47447399999999995	19	0.3	0.229319	31	0.37	0.312228	21	0.25	0.194197	96	1.14	1.01366	37	0.43	0.401098	43	0.66	0.509213	12	0.13	0.10162	18	0.23	0.221271	22	0.27	0.226268	52	0.63	0.496593	156	1.83	1.2506700000000002	111	1.41	0.973349	30	0.42	0.292215	28	0.29	0.295197	37	0.4
ENSRNOT00000084926	ENSRNOG00000052986	7[-]70701217-70701326	0	0.0	0.0	0	0.0	0.0	1	0.07	0.059803999999999996	0	0.0	0.0	0	0.0	0.0	0	0.0	0.0	0	0.0	0.0	0	0.0	0.0	0	0.0	0.0	0	0.0	0.0	0	0.0	0.0	1	0.02	0.015222	0	0.0	0.0	0	0.0	0.0	0	0.0	0.0	0	0.0
ENSRNOT00000017084	ENSRNOG00000036381	15[-]40522878-40522987	1	0.13	0.11471400000000001	1	0.14	0.106405	1	0.01	0.008495	1	0.17	0.128675	1	0.14	0.12596500000000002	1	0.01	0.006429000000000001	1	0.2	0.151784	1	0.15	0.119298	1	0.15	0.143129	1	0.16	0.129867	1	0.12	0.096525	1	0.16	0.11241500000000001	1	0.2	0.137278	1	0.12	0.083993	1	0.1	0.104249	1	0.13
ENSRNOT00000081736	ENSRNOG00000059434	2[+]9488437-9488530	0	0.0	0.0	0	0.0	0.0	0	0.0	0.0	0	0.0	0.0	0	0.0	0.0	0	0.0	0.0	0	0.0	0.0	0	0.0	0.0	0	0.0	0.0	0	0.0	0.0	0	0.0	0.0	0	0.0	0.0	0	0.0	0.0	0	0.0	0.0	0	0.0	0.0	0	0.0
ENSRNOT00000017086	ENSRNOG00000012594	15[+]61873056-61914072	1741	26.97	23.588684	1574	36.15	27.858148999999997	1571	27.35	22.820778	1938	33.83	26.069368	1416	24.07	21.49301	1200	20.67	19.143709	1531	33.82	26.062725	1644	26.48	20.671873	918	17.29	16.291685	1357	24.76	20.517075	1803	31.58	24.882881	2309	39.04	26.680607000000002	1855	33.98	23.387314	1680	33.72	23.469282	762	11.42	11.823975	1995	31.5
ENSRNOT00000089525	ENSRNOG00000004410	3[+]95715193-95727664	0	0.0	0.0	0	0.0	0.0	0	0.0	0.0	0	0.0	0.0	0	0.0	0.0	0	0.0	0.0	0	0.0	0.0	0	0.0	0.0	0	0.0	0.0	0	0.0	0.0	0	0.0	0.0	0	0.0	0.0	0	0.0	0.0	0	0.0	0.0	0	0.0	0.0	0	0.0
ENSRNOT00000089524	ENSRNOG00000022178	3[+]97349454-97416091	0	0.0	0.0	0	0.0	0.0	0	0.0	0.0	0	0.0	0.0	0	0.0	0.0	0	0.0	0.0	0	0.0	0.0	0	0.0	0.0	0	0.0	0.0	0	0.0	0.0	0	0.0	0.0	0	0.0	0.0	0	0.0	0.0	0	0.0	0.0	0	0.0	0.0	0	0.0
ENSRNOT00000089527	ENSRNOG00000060132	17[+]57864244-57865804	0	0.0	0.0	0	0.0	0.0	0	0.0	0.0	0	0.0	0.0	0	0.0	0.0	0	0.0	0.0	0	0.0	0.0	8	0.31	0.24228899999999998	0	0.0	0.0	2	0.08	0.063821	0	0.0	0.0	0	0.0	0.0	0	0.0	0.0	0	0.0	0.0	0	0.0	0.0	0	0.0
ENSRNOT00000089526	ENSRNOG00000051386	X[-]104127440-104127718	0	0.0	0.0	0	0.0	0.0	0	0.0	0.0	0	0.0	0.0	0	0.0	0.0	0	0.0	0.0	0	0.0	0.0	0	0.0	0.0	0	0.0	0.0	0	0.0	0.0	0	0.0	0.0	0	0.0	0.0	0	0.0	0.0	0	0.0	0.0	0	0.0	0.0	0	0.0
ENSRNOT00000089521	ENSRNOG00000030466	5[-]119454828-119505586	0	0.0	0.0	0	0.0	0.0	0	0.0	0.0	0	0.0	0.0	0	0.0	0.0	0	0.0	0.0	0	0.0	0.0	0	0.0	0.0	0	0.0	0.0	0	0.0	0.0	0	0.0	0.0	0	0.0	0.0	0	0.0	0.0	0	0.0	0.0	0	0.0	0.0	0	0.0
ENSRNOT00000089520	ENSRNOG00000060901	2[+]32310059-32310555	0	0.0	0.0	0	0.0	0.0	0	0.0	0.0	0	0.0	0.0	0	0.0	0.0	0	0.0	0.0	0	0.0	0.0	0	0.0	0.0	0	0.0	0.0	0	0.0	0.0	0	0.0	0.0	0	0.0	0.0	0	0.0	0.0	0	0.0	0.0	0	0.0	0.0	0	0.0
ENSRNOT00000089523	ENSRNOG00000054385	7[-]140552733-140556639	33	0.58	0.5056390000000001	53	1.4	1.082307	24	0.47	0.396081	55	1.1	0.846442	72	1.4	1.251947	21	0.4	0.370846	68	1.73	1.332934	12	0.22	0.17344	10	0.2	0.187201	6	0.12	0.098313	34	0.68	0.535321	64	1.24	0.850347	31	0.64	0.438838	38	0.86	0.600625	12	0.2	0.206852	25	0.44
ENSRNOT00000089522	ENSRNOG00000007831	5[-]39615956-39650895	254	1.62	1.415451	385	3.64	2.804718	358	2.57	2.143985	445	3.2	2.4670400000000003	357	2.5	2.234226	377	2.67	2.4746799999999998	350	3.19	2.4578900000000004	356	2.36	1.842552	172	1.33	1.2566469999999998	216	1.62	1.34407	388	2.8	2.2081169999999997	392	2.73	1.868585	242	1.82	1.2542870000000002	360	2.98	2.074411	110	0.68	0.7014050000000001	437	2.84
ENSRNOT00000089529	ENSRNOG00000061855	8[+]51061686-51063453	0	0.0	0.0	0	0.0	0.0	0	0.0	0.0	0	0.0	0.0	0	0.0	0.0	0	0.0	0.0	0	0.0	0.0	0	0.0	0.0	0	0.0	0.0	0	0.0	0.0	0	0.0	0.0	0	0.0	0.0	0	0.0	0.0	0	0.0	0.0	0	0.0	0.0	0	0.0
ENSRNOT00000089528	ENSRNOG00000057248	8[+]122333945-122334044	0	0.0	0.0	0	0.0	0.0	0	0.0	0.0	0	0.0	0.0	0	0.0	0.0	0	0.0	0.0	0	0.0	0.0	0	0.0	0.0	0	0.0	0.0	0	0.0	0.0	0	0.0	0.0	0	0.0	0.0	0	0.0	0.0	0	0.0	0.0	0	0.0	0.0	0	0.0
ENSRNOT00000030891	ENSRNOG00000028556	12[-]48262663-48286352	741	4.65	4.067577	526	4.9	3.7742169999999997	564	3.98	3.319293	794	5.62	4.326519	583	4.02	3.5877980000000003	528	3.69	3.4137510000000004	743	6.66	5.130526000000001	599	3.91	3.052279	405	3.09	2.9093259999999996	557	4.12	3.4110410000000004	949	6.74	5.310739	1317	9.03	6.172509	1240	9.21	6.338544000000001	775	6.31	4.389236	182	1.1	1.141674	841	5.38
ENSRNOT00000030893	ENSRNOG00000023688	17[+]11101306-11103541	4	0.04	0.032267000000000004	14	0.18	0.142118	0	0.0	0.0	6	0.06	0.047122000000000004	6	0.06	0.053564	8	0.08	0.07518899999999999	7	0.08	0.064335	26	0.25	0.198496	7	0.07	0.06678200000000001	6	0.07	0.05513200000000001	12	0.12	0.09805900000000001	10	0.1	0.06646200000000001	2	0.02	0.015319	5	0.05	0.035926	0	0.0	0.0	2	0.02
ENSRNOT00000030892	ENSRNOG00000026616	4[+]67378188-67385266	2585	120.3	105.229073	3728	257.19	198.211853	3188	166.8	139.15966799999998	3660	191.98	147.92254599999998	1176	60.04	53.620354000000006	1862	96.32	89.21785	3037	201.57	155.343704	2572	124.51	97.198044	1267	71.73	67.575012	1587	87.02	72.118034	1796	94.53	74.486801	3693	187.64	128.24649	3250	178.9	123.13073	4093	246.89	171.810196	1018	45.81	47.43573	3233	153.39
ENSRNOT00000030895	ENSRNOG00000027102	1[+]97777685-97784139	0	0.0	0.0	0	0.0	0.0	0	0.0	0.0	0	0.0	0.0	0	0.0	0.0	0	0.0	0.0	0	0.0	0.0	0	0.0	0.0	0	0.0	0.0	0	0.0	0.0	0	0.0	0.0	0	0.0	0.0	0	0.0	0.0	0	0.0	0.0	0	0.0	0.0	0	0.0
ENSRNOT00000034570	ENSRNOG00000028063	5[+]70639156-70675054	1061	8.35	7.299676	1249	14.57	11.225653	1853	16.39	13.671989000000002	1883	16.7	12.866105000000001	640	5.52	4.934183	765	6.69	6.196359999999999	1131	12.69	9.776277	2579	21.1	16.471264	821	7.86	7.402108	1785	16.55	13.713641	2048	18.22	14.354337	2349	20.17	13.788932999999998	1668	15.52	10.680665	2320	23.65	16.460884	452	3.44	3.560367	2013	16.14
ENSRNOT00000077380	ENSRNOG00000001039	12[+]37444072-37465398	2	0.03	0.027049	0	0.0	0.0	1	0.01	0.006379999999999999	1	0.0	0.00234	2	0.03	0.026231	4	0.08	0.070507	3	0.07	0.054737	5	0.09	0.06866900000000001	1	0.01	0.007012000000000001	11	0.25	0.20358099999999998	9	0.19	0.152705	2	0.04	0.028725	2	0.03	0.022833000000000003	0	0.0	0.0	1	0.01	0.015323	5	0.09
ENSRNOT00000077381	ENSRNOG00000060527	12[-]21366528-21373076	0	0.0	0.0	0	0.0	0.0	0	0.0	0.0	0	0.0	0.0	0	0.0	0.0	0	0.0	0.0	0	0.0	0.0	0	0.0	0.0	0	0.0	0.0	0	0.0	0.0	0	0.0	0.0	0	0.0	0.0	0	0.0	0.0	0	0.0	0.0	0	0.0	0.0	0	0.0
ENSRNOT00000077382	ENSRNOG00000006104	7[+]107467286-107652869	0	0.0	0.0	0	0.0	0.0	0	0.0	0.0	0	0.0	0.0	0	0.0	0.0	0	0.0	0.0	0	0.0	0.0	0	0.0	0.0	0	0.0	0.0	0	0.0	0.0	0	0.0	0.0	40	0.11	0.076321	0	0.0	0.0	0	0.0	0.0	0	0.0	0.0	0	0.0
ENSRNOT00000042699	ENSRNOG00000029401	4[-]115215060-115239723	43	0.64	0.559337	14	0.29	0.222883	12	0.19	0.15900799999999998	29	0.47	0.36496100000000004	36	0.58	0.5189560000000001	5	0.08	0.073416	23	0.48	0.373192	15	0.23	0.17911300000000002	10	0.18	0.16639600000000002	34	0.59	0.48705699999999996	47	0.78	0.617974	94	1.53	1.0434709999999998	69	1.2	0.8262860000000001	8	0.14	0.099013	2	0.03	0.029689999999999998	3	0.04
ENSRNOT00000077384	ENSRNOG00000061052	4[-]71869332-71870273	0	0.0	0.0	0	0.0	0.0	0	0.0	0.0	0	0.0	0.0	0	0.0	0.0	0	0.0	0.0	0	0.0	0.0	0	0.0	0.0	0	0.0	0.0	0	0.0	0.0	0	0.0	0.0	1	0.0	0.003222	0	0.0	0.0	0	0.0	0.0	0	0.0	0.0	0	0.0
ENSRNOT00000077385	ENSRNOG00000060507	1[-]282155503-282155613	0	0.0	0.0	2	0.53	0.41001000000000004	3	0.44	0.365076	0	0.0	0.0	0	0.0	0.0	1	0.18	0.162327	0	0.0	0.0	2	0.29	0.222654	2	0.28	0.262812	0	0.0	0.0	3	0.49	0.38965700000000003	1	0.18	0.12063299999999999	1	0.2	0.13764500000000002	0	0.0	0.0	0	0.0	0.0	1	0.18
ENSRNOT00000077386	ENSRNOG00000003269	10[-]16769857-16788126	15	0.15	0.13345	19	0.3	0.228246	16	0.19	0.161881	31	0.38	0.288981	12	0.13	0.118289	9	0.1	0.094645	34	0.52	0.40127199999999996	24	0.26	0.204551	36	0.47	0.441587	15	0.19	0.154999	7	0.08	0.060376	18	0.21	0.143585	20	0.24	0.168507	27	0.37	0.255907	14	0.15	0.15151900000000001	14	0.15
ENSRNOT00000077387	ENSRNOG00000059601	5[+]5055765-5065181	175	2.74	2.400815	116	2.7	2.078358	166	2.92	2.437222	164	2.89	2.2234380000000002	223	3.83	3.4227790000000002	129	2.24	2.07182	167	3.73	2.874586	276	4.49	3.508725	58	1.1	1.031773	199	3.67	3.040632	305	5.4	4.256676000000001	561	9.61	6.570351	409	7.58	5.216201	375	7.61	5.29755	47	0.71	0.732768	171	2.73
ENSRNOT00000077388	ENSRNOG00000058290	16[+]13050305-13051381	0	0.0	0.0	0	0.0	0.0	0	0.0	0.0	0	0.0	0.0	0	0.0	0.0	0	0.0	0.0	0	0.0	0.0	0	0.0	0.0	0	0.0	0.0	0	0.0	0.0	0	0.0	0.0	0	0.0	0.0	0	0.0	0.0	0	0.0	0.0	0	0.0	0.0	0	0.0
ENSRNOT00000077389	ENSRNOG00000059547	4[+]177923565-177923659	0	0.0	0.0	0	0.0	0.0	0	0.0	0.0	0	0.0	0.0	0	0.0	0.0	0	0.0	0.0	0	0.0	0.0	0	0.0	0.0	0	0.0	0.0	0	0.0	0.0	0	0.0	0.0	0	0.0	0.0	0	0.0	0.0	0	0.0	0.0	0	0.0	0.0	0	0.0
ENSRNOT00000016354	ENSRNOG00000012259	1[+]15093599-15106954	0	0.0	0.0	5	0.06	0.047979	0	0.0	0.0	10	0.09	0.067311	21	0.19	0.17028	0	0.0	0.0	18	0.21	0.16101600000000002	4	0.03	0.022319	0	0.0	0.0	8	0.07	0.061842999999999995	11	0.1	0.07908899999999999	5	0.04	0.027323000000000004	4	0.03	0.020939	0	0.0	0.0	0	0.0	0.0	6	0.05
ENSRNOT00000016355	ENSRNOG00000012270	16[+]19001061-19050874	337	1.96	1.7126549999999998	322	2.77	2.136863	313	2.04	1.703784	308	2.02	1.553677	345	2.2	1.968659	216	1.39	1.2890540000000001	382	3.17	2.443058	262	1.58	1.235462	109	0.77	0.7270840000000001	223	1.53	1.265965	296	1.94	1.530997	577	3.66	2.502504	447	3.07	2.1140529999999997	322	2.43	1.6889189999999998	162	0.91	0.941999	348	2.06
ENSRNOT00000016352	ENSRNOG00000012274	5[-]160236952-160282810	1250	7.48	6.546885	788	6.99	5.389676000000001	1495	10.07	8.398698	1196	8.07	6.220982	563	3.7	3.301997	732	4.87	4.510756	63	0.53	0.411893	2186	13.62	10.629975	998	7.27	6.8500309999999995	1483	10.47	8.674050999999999	1767	11.97	9.42963	3071	20.08	13.725179	1039	7.35	5.062248	1889	14.67	10.206313	479	2.77	2.8692130000000002	993	6.06
ENSRNOT00000039911	ENSRNOG00000010838	X[-]1379194-1390873	3747	34.03	29.763690999999998	2683	36.11	27.826817	3080	31.44	26.230261	3451	35.32	27.212618	2536	25.28	22.57481	2193	22.14	20.503239	2760	35.74	27.547978999999998	3822	36.1	28.177066999999997	1689	18.66	17.574701	2770	29.64	24.562391	3597	36.94	29.108484000000004	5257	52.11	35.615916999999996	4866	52.26	35.968174	4454	52.42	36.476482	1300	11.42	11.821241	3801	35.18
ENSRNOT00000067430	ENSRNOG00000021046	1[-]101710959-101773508	1139	9.12	7.981113000000001	756	8.98	6.919386	819	7.38	6.155947	1294	11.68	9.003139	440	3.87	3.4523610000000002	579	5.15	4.773463	784	8.95	6.898855999999999	932	7.77	6.062246	441	4.29	4.043115	611	5.76	4.775164	876	7.94	6.253778	920	8.04	5.497587	687	6.51	4.481555999999999	1943	20.18	14.040474	224	1.73	1.7914299999999999	1901	15.53
ENSRNOT00000079074	ENSRNOG00000059255	20[+]45357179-45357393	0	0.0	0.0	3	0.36	0.276525	0	0.0	0.0	0	0.0	0.0	0	0.0	0.0	4	0.43	0.402404	2	0.28	0.214423	0	0.0	0.0	0	0.0	0.0	0	0.0	0.0	0	0.0	0.0	0	0.0	0.0	0	0.0	0.0	2	0.15	0.101204	0	0.0	0.0	2	0.17
ENSRNOT00000079075	ENSRNOG00000054523	4[+]106293117-106293243	0	0.0	0.0	0	0.0	0.0	0	0.0	0.0	0	0.0	0.0	0	0.0	0.0	0	0.0	0.0	0	0.0	0.0	0	0.0	0.0	0	0.0	0.0	0	0.0	0.0	0	0.0	0.0	0	0.0	0.0	0	0.0	0.0	0	0.0	0.0	0	0.0	0.0	0	0.0
ENSRNOT00000079076	ENSRNOG00000052781	2[-]193253176-193253279	0	0.0	0.0	0	0.0	0.0	0	0.0	0.0	0	0.0	0.0	0	0.0	0.0	0	0.0	0.0	0	0.0	0.0	0	0.0	0.0	0	0.0	0.0	0	0.0	0.0	0	0.0	0.0	0	0.0	0.0	0	0.0	0.0	0	0.0	0.0	0	0.0	0.0	0	0.0
ENSRNOT00000079077	ENSRNOG00000058973	6[+]29012207-29163134	657	1.86	1.629424	694	2.91	2.245518	726	2.31	1.92904	838	2.68	2.061131	793	2.47	2.202146	373	1.17	1.0875700000000001	777	3.14	2.4205520000000003	963	2.84	2.2149669999999997	241	0.83	0.782942	818	2.73	2.263219	769	2.47	1.942694	1134	3.51	2.398765	747	2.5	1.7236639999999999	827	3.04	2.1130869999999997	284	0.78	0.8053939999999999	951	2.75
ENSRNOT00000079070	ENSRNOG00000059594	1[+]264470908-264472437	0	0.0	0.0	0	0.0	0.0	0	0.0	0.0	0	0.0	0.0	0	0.0	0.0	0	0.0	0.0	0	0.0	0.0	0	0.0	0.0	0	0.0	0.0	0	0.0	0.0	0	0.0	0.0	0	0.0	0.0	0	0.0	0.0	0	0.0	0.0	0	0.0	0.0	0	0.0
ENSRNOT00000079071	ENSRNOG00000051755	16[+]62218575-62218692	0	0.0	0.0	1	0.21	0.161608	0	0.0	0.0	1	0.11	0.086711	1	0.07	0.059431	2	0.25	0.22889299999999999	2	0.34	0.265248	0	0.0	0.0	0	0.0	0.0	2	0.34	0.282071	0	0.0	0.0	2	0.23	0.160528	2	0.22	0.148047	0	0.0	0.0	0	0.0	0.0	1	0.07
ENSRNOT00000079072	ENSRNOG00000020514	1[+]185863043-186182828	93	0.66	0.580106	38	0.4	0.308253	111	0.88	0.738287	45	0.36	0.277565	23	0.18	0.15717799999999998	21	0.17	0.15337	36	0.36	0.276871	176	1.3	1.01672	111	0.96	0.908085	69	0.58	0.479372	56	0.45	0.354875	123	0.95	0.650725	69	0.58	0.400319	76	0.7	0.4868	18	0.12	0.128484	176	1.28
ENSRNOT00000079073	ENSRNOG00000060938	7[+]143212675-143212812	0	0.0	0.0	0	0.0	0.0	0	0.0	0.0	0	0.0	0.0	0	0.0	0.0	0	0.0	0.0	0	0.0	0.0	0	0.0	0.0	0	0.0	0.0	0	0.0	0.0	0	0.0	0.0	0	0.0	0.0	0	0.0	0.0	0	0.0	0.0	0	0.0	0.0	0	0.0
ENSRNOT00000079078	ENSRNOG00000053608	3[-]9895486-9895636	0	0.0	0.0	0	0.0	0.0	0	0.0	0.0	0	0.0	0.0	0	0.0	0.0	0	0.0	0.0	0	0.0	0.0	0	0.0	0.0	0	0.0	0.0	0	0.0	0.0	0	0.0	0.0	0	0.0	0.0	0	0.0	0.0	0	0.0	0.0	0	0.0	0.0	0	0.0
ENSRNOT00000079079	ENSRNOG00000008609	3[+]112228720-112278022	7	0.05	0.040895999999999995	0	0.0	0.0	7	0.06	0.047538	0	0.0	0.0	2	0.01	0.009312	19	0.16	0.144182	0	0.0	0.0	1	0.01	0.0047799999999999995	0	0.0	0.0	9	0.07	0.060939	0	0.0	0.0	17	0.14	0.09474500000000001	13	0.11	0.073134	0	0.0	0.0	0	0.0	0.0	9	0.06
ENSRNOT00000070842	ENSRNOG00000047367	10[+]108440950-108468310	106	0.75	0.6547430000000001	317	3.32	2.559165	115	0.91	0.759637	380	3.02	2.327747	266	2.06	1.841609	205	1.61	1.488572	194	1.95	1.504332	99	0.72	0.565072	90	0.77	0.726062	67	0.55	0.45593599999999995	242	1.93	1.522985	773	5.96	4.074396	720	6.02	4.142205000000001	130	1.19	0.8254299999999999	37	0.25	0.25519400000000003	76	0.55
ENSRNOT00000089299	ENSRNOG00000058099	7[+]133950091-133950190	0	0.0	0.0	0	0.0	0.0	0	0.0	0.0	0	0.0	0.0	0	0.0	0.0	0	0.0	0.0	0	0.0	0.0	0	0.0	0.0	0	0.0	0.0	0	0.0	0.0	0	0.0	0.0	0	0.0	0.0	0	0.0	0.0	0	0.0	0.0	0	0.0	0.0	0	0.0
ENSRNOT00000089298	ENSRNOG00000058436	1[+]61445672-61509765	255	1.66	1.456094	224	2.16	1.664236	154	1.12	0.9372290000000001	246	1.8	1.390511	488	3.49	3.1212400000000002	147	1.06	0.985857	323	3.01	2.317244	179	1.21	0.943543	140	1.11	1.041736	185	1.42	1.1765729999999999	12	0.09	0.067526	21	0.14	0.09888	9	0.06	0.043476	112	0.95	0.6587649999999999	85	0.54	0.555431	276	1.83
ENSRNOT00000089297	ENSRNOG00000060108	3[+]15856289-15857212	0	0.0	0.0	0	0.0	0.0	0	0.0	0.0	0	0.0	0.0	0	0.0	0.0	0	0.0	0.0	0	0.0	0.0	0	0.0	0.0	0	0.0	0.0	0	0.0	0.0	0	0.0	0.0	0	0.0	0.0	0	0.0	0.0	0	0.0	0.0	0	0.0	0.0	0	0.0
ENSRNOT00000089296	ENSRNOG00000061318	1[-]84102750-84102980	0	0.0	0.0	0	0.0	0.0	0	0.0	0.0	0	0.0	0.0	0	0.0	0.0	0	0.0	0.0	0	0.0	0.0	0	0.0	0.0	0	0.0	0.0	0	0.0	0.0	0	0.0	0.0	0	0.0	0.0	0	0.0	0.0	0	0.0	0.0	0	0.0	0.0	0	0.0
ENSRNOT00000089295	ENSRNOG00000056856	1[+]146310294-146310452	0	0.0	0.0	0	0.0	0.0	0	0.0	0.0	0	0.0	0.0	0	0.0	0.0	0	0.0	0.0	0	0.0	0.0	0	0.0	0.0	0	0.0	0.0	0	0.0	0.0	0	0.0	0.0	0	0.0	0.0	0	0.0	0.0	0	0.0	0.0	0	0.0	0.0	0	0.0
ENSRNOT00000089294	ENSRNOG00000001815	11[-]81374435-81379871	351	4.83	4.221401	436	8.88	6.846233	488	7.55	6.295444	617	9.56	7.367603999999999	560	8.45	7.550901	331	5.06	4.684318	532	10.44	8.045181	1127	16.12	12.585444	225	3.76	3.5390050000000004	538	8.72	7.222987	850	13.23	10.423427	905	13.59	9.28961	827	13.45	9.259542	514	9.15	6.370197	139	1.85	1.9140110000000001	422	5.91
ENSRNOT00000089293	ENSRNOG00000015449	2[-]28791875-28799266	363	6.49	5.676207	259	6.85	5.278264	168	3.38	2.816682	392	7.9	6.084112999999999	175	3.42	3.057583	179	3.54	3.280237	270	6.87	5.293704	168	3.11	2.4246779999999997	190	4.12	3.885997	305	6.41	5.3134	377	7.6	5.992004	293	5.71	3.902025	325	6.86	4.721703	266	6.15	4.279664	218	3.77	3.9041230000000002	405	7.38
ENSRNOT00000089292	ENSRNOG00000011292	4[+]31534225-31568806	166	0.86	0.747965	141	1.07	0.8279700000000001	172	1.0	0.834141	220	1.28	0.986884	465	2.64	2.3569560000000003	121	0.69	0.643274	240	1.76	1.359552	265	1.42	1.1105260000000001	224	1.41	1.3262180000000001	102	0.62	0.5110140000000001	135	0.79	0.6199939999999999	215	1.21	0.828119	719	4.4	3.027094	161	1.08	0.750256	223	1.11	1.152616	219	1.15
ENSRNOT00000089291	ENSRNOG00000061321	2[+]3124217-3124384	2	0.22	0.195741	1	0.16	0.12018800000000002	3	0.31	0.255308	1	0.13	0.103682	2	0.16	0.14569300000000002	3	0.42	0.386881	5	0.78	0.604804	3	0.37	0.28676399999999996	2	0.27	0.2545	0	0.0	0.0	2	0.16	0.12798199999999998	1	0.09	0.062294	2	0.25	0.169231	2	0.22	0.152861	2	0.15	0.15726199999999999	0	0.0
ENSRNOT00000089290	ENSRNOG00000048982	7[-]144307509-144322240	1166	8.06	7.051877	725	7.43	5.725043	820	6.37	5.317893	1051	8.19	6.309251000000001	1218	9.24	8.254710000000001	765	5.87	5.441689	951	9.37	7.224761999999999	1065	7.65	5.974157	681	5.72	5.3879779999999995	1032	8.4	6.962956	1678	13.12	10.337236	2054	15.5	10.591344	1995	16.31	11.227789999999999	1293	11.58	8.060985	457	3.05	3.162115	1523	10.73
ENSRNOT00000070841	ENSRNOG00000048556	X[-]151295615-151295695	0	0.0	0.0	0	0.0	0.0	0	0.0	0.0	0	0.0	0.0	0	0.0	0.0	0	0.0	0.0	0	0.0	0.0	0	0.0	0.0	0	0.0	0.0	0	0.0	0.0	0	0.0	0.0	0	0.0	0.0	0	0.0	0.0	0	0.0	0.0	0	0.0	0.0	0	0.0
ENSRNOT00000014060	ENSRNOG00000010451	3[-]2448393-2453933	87	0.9	0.787639	261	4.0	3.0827240000000002	0	0.0	0.0	4	0.04	0.028783	2	0.01	0.011955	957	11.01	10.19513	4	0.06	0.045278	0	0.0	0.0	6	0.06	0.059583000000000004	0	0.0	0.0	0	0.0	0.0	854	9.65	6.593789	1583	19.38	13.338045999999999	85	1.14	0.793488	0	0.0	0.0	0	0.0
ENSRNOT00000069000	ENSRNOG00000043733	1[+]36180489-36180592	1	0.01	0.010324	0	0.0	0.0	0	0.0	0.0	0	0.0	0.0	0	0.0	0.0	0	0.0	0.0	0	0.0	0.0	0	0.0	0.0	0	0.0	0.0	0	0.0	0.0	0	0.0	0.0	0	0.0	0.0	0	0.0	0.0	0	0.0	0.0	0	0.0	0.0	0	0.0
ENSRNOT00000069005	ENSRNOG00000043738	5[-]128398305-128398376	0	0.0	0.0	0	0.0	0.0	0	0.0	0.0	0	0.0	0.0	0	0.0	0.0	0	0.0	0.0	0	0.0	0.0	0	0.0	0.0	0	0.0	0.0	0	0.0	0.0	0	0.0	0.0	0	0.0	0.0	0	0.0	0.0	1	0.23	0.161646	0	0.0	0.0	0	0.0
ENSRNOT00000093320	ENSRNOG00000062275	6[+]64193073-64193796	9	0.26	0.224899	5	0.19	0.143207	0	0.0	0.0	8	0.23	0.18002	9	0.27	0.23959499999999997	0	0.0	0.0	10	0.38	0.292821	1	0.03	0.023438999999999998	2	0.06	0.054689	5	0.17	0.141324	3	0.1	0.076315	6	0.16	0.10899	3	0.07	0.047996	7	0.23	0.161626	0	0.0	0.0	6	0.16
ENSRNOT00000081102	ENSRNOG00000055029	8[+]72904091-72904318	0	0.0	0.0	0	0.0	0.0	0	0.0	0.0	0	0.0	0.0	0	0.0	0.0	0	0.0	0.0	0	0.0	0.0	0	0.0	0.0	0	0.0	0.0	0	0.0	0.0	0	0.0	0.0	0	0.0	0.0	0	0.0	0.0	0	0.0	0.0	0	0.0	0.0	0	0.0
ENSRNOT00000081101	ENSRNOG00000053838	1[-]116710475-116710552	0	0.0	0.0	0	0.0	0.0	0	0.0	0.0	0	0.0	0.0	0	0.0	0.0	0	0.0	0.0	0	0.0	0.0	0	0.0	0.0	0	0.0	0.0	0	0.0	0.0	0	0.0	0.0	0	0.0	0.0	0	0.0	0.0	0	0.0	0.0	0	0.0	0.0	0	0.0
ENSRNOT00000081195	ENSRNOG00000061572	7[+]141355994-141366732	1308	8.46	7.396478	854	8.19	6.308298000000001	828	6.02	5.020148000000001	1145	8.34	6.427824	1353	9.6	8.576683000000001	738	5.3	4.912065	1008	9.29	7.160499000000001	858	5.77	4.502011	596	4.69	4.4137900000000005	815	6.2	5.14226	1388	10.15	7.998474000000001	1853	13.08	8.941134	1861	14.23	9.795972	984	8.24	5.734428	367	2.3	2.378161	993	6.55
ENSRNOT00000081196	ENSRNOG00000061373	4[+]113866804-113883477	161	1.06	0.9255629999999999	90	0.88	0.678673	71	0.52	0.435166	114	0.85	0.65318	232	1.68	1.498438	58	0.42	0.389525	139	1.31	1.0090700000000001	84	0.57	0.447092	38	0.3	0.281389	64	0.49	0.406595	145	1.08	0.85011	264	1.9	1.297209	421	3.29	2.264199	78	0.66	0.459892	44	0.28	0.28639899999999996	109	0.73
ENSRNOT00000081197	ENSRNOG00000046745	3[+]112390106-112396032	15	0.49	0.42670600000000003	37	1.9	1.462218	52	2.01	1.6778220000000001	30	1.15	0.887925	9	0.34	0.299428	20	0.76	0.708201	49	2.39	1.8421169999999998	65	2.32	1.8128540000000002	6	0.22	0.20263699999999998	28	1.13	0.940119	35	1.37	1.0763770000000001	60	2.27	1.5515809999999999	53	2.17	1.492305	66	2.94	2.043919	7	0.23	0.23568699999999998	30	1.05
ENSRNOT00000081190	ENSRNOG00000052566	15[+]34097260-34100567	0	0.0	0.0	0	0.0	0.0	0	0.0	0.0	0	0.0	0.0	0	0.0	0.0	0	0.0	0.0	0	0.0	0.0	0	0.0	0.0	0	0.0	0.0	0	0.0	0.0	0	0.0	0.0	0	0.0	0.0	0	0.0	0.0	0	0.0	0.0	0	0.0	0.0	0	0.0
ENSRNOT00000081191	ENSRNOG00000008134	10[+]12046541-12056311	255	1.61	1.408931	364	3.4	2.621978	328	2.33	1.944291	408	2.91	2.2386369999999998	705	4.89	4.366499	170	1.19	1.1018270000000001	312	2.81	2.162988	314	2.06	1.6098569999999999	135	1.03	0.9714729999999999	192	1.43	1.181186	225	1.61	1.266627	518	3.57	2.441226	279	2.08	1.433801	330	2.7	1.878945	188	1.15	1.18854	241	1.55
ENSRNOT00000081192	ENSRNOG00000059568	2[+]58668157-58681747	0	0.0	0.0	0	0.0	0.0	0	0.0	0.0	0	0.0	0.0	0	0.0	0.0	0	0.0	0.0	0	0.0	0.0	0	0.0	0.0	0	0.0	0.0	0	0.0	0.0	0	0.0	0.0	0	0.0	0.0	0	0.0	0.0	0	0.0	0.0	0	0.0	0.0	0	0.0
ENSRNOT00000075901	ENSRNOG00000051337	13[-]82365460-82366907	2	0.02	0.021269999999999997	1	0.01	0.008245	0	0.0	0.0	1	0.0	0.001809	0	0.0	0.0	1	0.02	0.014313999999999999	3	0.04	0.032050999999999996	2	0.03	0.023125	0	0.0	0.0	2	0.03	0.024215999999999998	0	0.0	0.0	2	0.03	0.019225	0	0.0	0.0	5	0.08	0.05726799999999999	0	0.0	0.0	0	0.0
ENSRNOT00000081107	ENSRNOG00000056863	5[-]152070625-152070984	1	0.05	0.041582999999999995	4	0.26	0.203874	1	0.02	0.019662	3	0.17	0.132839	1	0.0	0.002597	0	0.0	0.0	3	0.18	0.139022	0	0.0	0.0	0	0.0	0.0	0	0.0	0.0	1	0.0	0.0025	0	0.0	0.0	1	0.03	0.021758	4	0.24	0.169166	1	0.04	0.045673000000000005	0	0.0
ENSRNOT00000081198	ENSRNOG00000031397	14[+]77922045-78097919	146	2.05	1.796655	67	1.4	1.079988	136	2.16	1.797893	100	1.57	1.213332	91	1.41	1.256638	0	0.0	0.0	99	1.97	1.521832	188	2.75	2.142871	110	1.89	1.777936	246	4.09	3.3879230000000002	306	4.88	3.8476339999999998	196	3.01	2.057423	156	2.59	1.78088	211	3.86	2.6844069999999998	85	1.16	1.198428	398	5.72
ENSRNOT00000081199	ENSRNOG00000058398	12[+]22359482-22361493	0	0.0	0.0	0	0.0	0.0	2	0.04	0.032619999999999996	0	0.0	0.0	0	0.0	0.0	0	0.0	0.0	0	0.0	0.0	1	0.0	0.001417	0	0.0	0.0	0	0.0	0.0	0	0.0	0.0	2	0.04	0.02586	0	0.0	0.0	0	0.0	0.0	0	0.0	0.0	0	0.0
ENSRNOT00000081106	ENSRNOG00000014806	9[+]81615251-81632360	12	0.3	0.258898	3	0.1	0.078178	1	0.01	0.009556	5	0.12	0.093683	5	0.12	0.10347	69	2.0	1.849174	3	0.1	0.078622	12	0.32	0.253119	1	0.03	0.024069	5	0.13	0.110135	2	0.04	0.030482	9	0.23	0.15817	1	0.03	0.020761	12	0.4	0.280562	1	0.0	0.0019399999999999999	1	0.02
ENSRNOT00000091965	ENSRNOG00000009153	4[-]145377431-145390447	1448	13.11	11.46746	884	11.86	9.139221000000001	2536	25.82	21.538542	1843	18.8	14.488007999999999	371	3.68	3.286144	324	3.26	3.021052	918	11.85	9.134832000000001	5692	53.62	41.858185	1931	21.27	20.033813000000002	3735	39.85	33.029041	3062	31.36	24.713913	2598	25.68	17.554401000000002	624	6.68	4.597997	4847	56.89	39.593146999999995	1686	14.77	15.292426	3010	27.79
ENSRNOT00000041418	ENSRNOG00000033280	9[+]111028824-111109582	2	0.02	0.016626	0	0.0	0.0	2	0.02	0.013992	0	0.0	0.0	6	0.06	0.056209	0	0.0	0.0	0	0.0	0.0	2	0.02	0.016247	2	0.02	0.021856	0	0.0	0.0	0	0.0	0.0	0	0.0	0.0	1	0.01	0.0047539999999999995	0	0.0	0.0	0	0.0	0.0	9	0.09
ENSRNOT00000010171	ENSRNOG00000007607	7[+]142912316-142920216	1446	12.28	10.739686	760	9.57	7.373925999999999	1404	13.41	11.18525	610	5.84	4.498916	3890	36.27	32.388351	2489	23.5	21.764651999999998	1402	16.98	13.084128	4070	35.96	28.07033	1633	16.87	15.892629000000001	456	4.56	3.7818410000000005	295	2.83	2.231877	1431	13.26	9.065793	1811	18.19	12.519798	3296	36.28	25.245266	465	3.82	3.9508300000000003	1095	9.48
ENSRNOT00000076169	ENSRNOG00000008249	6[+]76675418-76708260	473	3.9	3.4115839999999995	420	5.14	3.960058	482	4.47	3.729251	420	3.9	3.005018	379	3.43	3.065585	323	2.96	2.7437810000000002	558	6.57	5.060237	577	4.95	3.865705	255	2.56	2.408558	503	4.89	4.0516190000000005	662	6.18	4.867458	724	6.52	4.457818	564	5.5	3.7880230000000004	543	5.81	4.0435989999999995	185	1.47	1.525096	608	5.11
ENSRNOT00000076168	ENSRNOG00000003812	X[+]71199491-71220041	0	0.0	0.0	0	0.0	0.0	0	0.0	0.0	0	0.0	0.0	0	0.0	0.0	0	0.0	0.0	17	0.27	0.21087199999999998	2	0.02	0.014282	5	0.06	0.06060599999999999	21	0.27	0.22384899999999996	0	0.0	0.0	15	0.17	0.11857100000000001	0	0.0	0.0	0	0.0	0.0	0	0.0	0.0	1	0.01
ENSRNOT00000048326	ENSRNOG00000046909	8[+]20265891-20266829	0	0.0	0.0	0	0.0	0.0	0	0.0	0.0	0	0.0	0.0	0	0.0	0.0	0	0.0	0.0	0	0.0	0.0	0	0.0	0.0	0	0.0	0.0	0	0.0	0.0	0	0.0	0.0	0	0.0	0.0	0	0.0	0.0	0	0.0	0.0	0	0.0	0.0	0	0.0
ENSRNOT00000076163	ENSRNOG00000051055	X[+]63431293-63432177	0	0.0	0.0	0	0.0	0.0	0	0.0	0.0	0	0.0	0.0	0	0.0	0.0	0	0.0	0.0	0	0.0	0.0	0	0.0	0.0	0	0.0	0.0	0	0.0	0.0	0	0.0	0.0	0	0.0	0.0	0	0.0	0.0	0	0.0	0.0	0	0.0	0.0	0	0.0
ENSRNOT00000076162	ENSRNOG00000051113	X[+]65149180-65149975	1	0.01	0.010791	0	0.0	0.0	0	0.0	0.0	0	0.0	0.0	0	0.0	0.0	0	0.0	0.0	1	0.03	0.019757	0	0.0	0.0	0	0.0	0.0	0	0.0	0.0	0	0.0	0.0	0	0.0	0.0	0	0.0	0.0	0	0.0	0.0	2	0.03	0.029412999999999998	0	0.0
ENSRNOT00000076161	ENSRNOG00000051348	11[+]33858677-33859604	0	0.0	0.0	0	0.0	0.0	0	0.0	0.0	0	0.0	0.0	0	0.0	0.0	0	0.0	0.0	0	0.0	0.0	0	0.0	0.0	0	0.0	0.0	0	0.0	0.0	0	0.0	0.0	0	0.0	0.0	0	0.0	0.0	0	0.0	0.0	0	0.0	0.0	0	0.0
ENSRNOT00000076160	ENSRNOG00000012274	5[-]160230955-160282810	180	0.4	0.349119	4895	16.15	12.447121000000001	7935	19.86	16.566198	7248	18.18	14.008095	3184	7.78	6.94672	1020	2.52	2.3359509999999997	4710	14.95	11.521489	11632	26.93	21.021244	756	2.04	1.9260810000000002	7913	20.75	17.197832000000002	1378	3.47	2.733327	1017	2.47	1.6879529999999998	5708	15.03	10.341642	8919	25.73	17.902357000000002	2949	6.35	6.574211	5753	13.05
ENSRNOT00000076167	ENSRNOG00000007445	5[-]22748985-22769919	0	0.0	0.0	0	0.0	0.0	0	0.0	0.0	3	0.07	0.053573	0	0.0	0.0	0	0.0	0.0	0	0.0	0.0	0	0.0	0.0	0	0.0	0.0	0	0.0	0.0	4	0.11	0.08526399999999999	2	0.04	0.030392000000000002	1	0.0	1.9e-05	0	0.0	0.0	0	0.0	0.0	1	0.01
ENSRNOT00000076166	ENSRNOG00000003954	X[-]71165912-71166988	40	1.12	0.982246	47	1.97	1.518246	16	0.51	0.422443	29	0.92	0.71206	112	3.48	3.103535	20	0.62	0.569875	70	2.82	2.1704060000000003	3	0.08	0.063552	5	0.16	0.147561	6	0.19	0.158666	1	0.03	0.022973	10	0.31	0.208461	15	0.47	0.325939	6	0.2	0.139285	17	0.47	0.48526400000000003	14	0.39
ENSRNOT00000076165	ENSRNOG00000009955	2[-]154256380-154418676	0	0.0	0.0	0	0.0	0.0	310	1.17	0.9769700000000001	435	1.65	1.27052	0	0.0	0.0	263	0.98	0.9112100000000001	240	1.15	0.88754	228	0.8	0.621359	118	0.48	0.45411599999999996	206	0.82	0.6775180000000001	401	1.53	1.203415	310	1.14	0.779157	196	0.78	0.5351199999999999	0	0.0	0.0	124	0.4	0.415728	0	0.0
ENSRNOT00000076164	ENSRNOG00000051170	7[-]120761826-120780641	905	5.76	5.038208	671	6.32	4.872133	1088	7.78	6.490055	1359	9.74	7.505534	1736	12.13	10.829381	752	5.31	4.92265	1499	13.61	10.485795	1844	12.2	9.524447	271	2.1	1.9762970000000002	1337	10.02	8.304623	1264	9.09	7.164889	3630	25.21	17.232895000000003	2304	17.34	11.934871000000001	973	8.02	5.584062	368	2.26	2.341209	1400	9.08
ENSRNOT00000038798	ENSRNOG00000021130	1[-]102110708-102191287	0	0.0	0.0	0	0.0	0.0	0	0.0	0.0	0	0.0	0.0	0	0.0	0.0	0	0.0	0.0	0	0.0	0.0	6	0.03	0.019678	0	0.0	0.0	0	0.0	0.0	0	0.0	0.0	0	0.0	0.0	0	0.0	0.0	6	0.03	0.020955	0	0.0	0.0	0	0.0
ENSRNOT00000077319	ENSRNOG00000059497	8[-]112827490-112831002	195	1.55	1.354366	133	1.57	1.206534	298	2.66	2.215879	514	4.6	3.5450779999999997	76	0.66	0.585006	83	0.73	0.674541	153	1.72	1.328365	698	5.77	4.501869999999999	296	2.85	2.688489	508	4.75	3.935868	448	4.02	3.171318	498	4.31	2.948906	214	2.0	1.37934	419	4.31	2.998179	133	1.02	1.058552	364	2.95
ENSRNOT00000038055	ENSRNOG00000025349	5[-]142851526-142857131	7	0.11	0.094081	2	0.03	0.021075	2	0.03	0.029044	8	0.13	0.10195599999999999	5	0.08	0.071297	0	0.0	0.0	4	0.08	0.064041	0	0.0	0.0	0	0.0	0.0	7	0.12	0.10268	13	0.21	0.16806600000000002	0	0.0	0.0	11	0.18	0.126614	8	0.14	0.100089	3	0.04	0.044052	12	0.19
ENSRNOT00000031855	ENSRNOG00000013602	5[+]155935554-156002721	1252	4.64	4.057067	1286	7.06	5.4411830000000005	1004	4.18	3.4866059999999996	1653	6.9	5.31806	2229	9.07	8.096892	928	3.82	3.539997	1430	7.56	5.824343	1391	5.36	4.1830050000000005	686	3.09	2.909536	1116	4.87	4.037938	1391	5.83	4.592249	2357	9.53	6.515958	2103	9.22	6.342512999999999	1178	5.66	3.936319	719	2.58	2.669317	1528	5.77
ENSRNOT00000077316	ENSRNOG00000052121	12[-]16240203-16247647	8	0.2	0.17333800000000002	5	0.18	0.14021199999999998	0	0.0	0.0	0	0.0	0.0	10	0.28	0.250126	8	0.22	0.20746199999999998	3	0.11	0.087241	5	0.12	0.09739400000000001	4	0.13	0.11869500000000001	9	0.27	0.221237	0	0.0	0.0	17	0.49	0.334362	12	0.37	0.251847	2	0.07	0.04804	0	0.0	0.0	0	0.0
ENSRNOT00000032130	ENSRNOG00000002035	14[+]14107580-14124828	90	1.02	0.894141	138	2.33	1.792439	189	2.41	2.0074099999999997	157	2.0	1.543232	69	0.86	0.764138	86	1.08	1.001641	134	2.17	1.6734779999999998	204	2.41	1.880781	94	1.3	1.222707	128	1.72	1.421432	202	2.59	2.037986	247	3.06	2.08806	163	2.18	1.501313	237	3.48	2.4243810000000003	58	0.64	0.6600550000000001	119	1.38
ENSRNOT00000031852	ENSRNOG00000023946	5[-]92038050-92039146	497	12.0	10.495913999999999	624	22.34	17.214776999999998	478	12.99	10.838344000000001	649	17.67	13.613182	453	12.01	10.730369	293	7.86	7.2812339999999995	624	21.51	16.574032	510	12.81	10.002509	253	7.42	6.990575	331	9.42	7.807438	435	11.87	9.356629	816	21.54	14.721855999999999	754	21.54	14.827715	778	24.38	16.964642	194	4.53	4.692035	516	12.72
ENSRNOT00000088577	ENSRNOG00000057733	X[-]155796334-155798090	0	0.0	0.0	0	0.0	0.0	0	0.0	0.0	0	0.0	0.0	0	0.0	0.0	0	0.0	0.0	0	0.0	0.0	0	0.0	0.0	0	0.0	0.0	0	0.0	0.0	0	0.0	0.0	0	0.0	0.0	0	0.0	0.0	0	0.0	0.0	0	0.0	0.0	0	0.0
ENSRNOT00000077314	ENSRNOG00000011781	7[-]117353950-117364697	1197	6.22	5.442977	1412	10.88	8.385950999999999	1492	8.72	7.278649000000001	3439	20.16	15.529694000000001	469	2.67	2.38708	962	5.56	5.152164	1899	14.08	10.853613000000001	2493	13.49	10.527463000000001	980	6.2	5.838858	2937	18.0	14.917651000000001	2805	16.5	12.999772	3717	21.11	14.424833999999999	3343	20.56	14.151539000000001	3561	24.0	16.702510999999998	532	2.68	2.770683	3231	17.13
ENSRNOT00000053621	ENSRNOG00000035498	9[+]26791764-26791847	1	0.11	0.09641	0	0.0	0.0	0	0.0	0.0	0	0.0	0.0	0	0.0	0.0	0	0.0	0.0	0	0.0	0.0	0	0.0	0.0	1	0.04	0.040184	0	0.0	0.0	0	0.0	0.0	0	0.0	0.0	0	0.0	0.0	1	0.1	0.067771	0	0.0	0.0	0	0.0
ENSRNOT00000083771	ENSRNOG00000052417	4[-]12884093-12884209	0	0.0	0.0	0	0.0	0.0	0	0.0	0.0	0	0.0	0.0	0	0.0	0.0	0	0.0	0.0	0	0.0	0.0	0	0.0	0.0	0	0.0	0.0	0	0.0	0.0	0	0.0	0.0	0	0.0	0.0	0	0.0	0.0	0	0.0	0.0	0	0.0	0.0	0	0.0
ENSRNOT00000053620	ENSRNOG00000035497	6[-]133893672-133893788	0	0.0	0.0	0	0.0	0.0	0	0.0	0.0	0	0.0	0.0	0	0.0	0.0	0	0.0	0.0	0	0.0	0.0	0	0.0	0.0	0	0.0	0.0	0	0.0	0.0	0	0.0	0.0	0	0.0	0.0	0	0.0	0.0	0	0.0	0.0	0	0.0	0.0	0	0.0
ENSRNOT00000077311	ENSRNOG00000010805	2[+]93792664-93797267	155	5.8	5.0747800000000005	78	4.31	3.320873	35	1.44	1.204301	169	7.1	5.467109	201	8.26	7.374394000000001	37	1.52	1.4094149999999999	172	9.18	7.0718	64	2.46	1.916757	17	0.74	0.69391	324	14.26	11.815494000000001	788	33.34	26.268644000000002	126	5.14	3.5141430000000002	115	5.05	3.476043	88	4.25	2.957418	54	1.94	2.005863	357	13.6
ENSRNOT00000053622	ENSRNOG00000035499	2[+]102311603-102311711	0	0.0	0.0	0	0.0	0.0	0	0.0	0.0	0	0.0	0.0	0	0.0	0.0	0	0.0	0.0	0	0.0	0.0	0	0.0	0.0	0	0.0	0.0	0	0.0	0.0	0	0.0	0.0	0	0.0	0.0	0	0.0	0.0	0	0.0	0.0	0	0.0	0.0	0	0.0
ENSRNOT00000027073	ENSRNOG00000019974	16[+]20668971-20671127	21824	918.44	803.347351	15540	969.33	747.0567629999999	12906	610.56	509.381042	17467	828.38	638.277832	17273	797.82	712.52594	11306	528.86	489.86941500000006	14626	877.81	676.5194700000001	11718	512.86	400.349152	8137	416.48	392.354889	10727	531.86	440.788696	14019	667.2	525.73175	19711	905.4	618.819153	22398	1114.7	767.222412	18373	1001.95	697.270569	9058	368.76	381.863129	19906	853.94
ENSRNOT00000027071	ENSRNOG00000019978	16[+]8350326-8457996	1496	7.96	6.959575	1586	12.5	9.632014999999999	1933	11.56	9.640764	2182	13.07	10.073402999999999	1443	8.42	7.520182000000001	1250	7.39	6.842072999999999	1499	11.37	8.763053999999999	3067	16.96	13.242242999999998	1270	8.21	7.738158	2086	13.07	10.833001	2426	14.59	11.49783	3939	22.87	15.628345000000001	3568	22.44	15.445026	2502	17.24	11.999939999999999	731	3.76	3.8900620000000004	2061	11.17
ENSRNOT00000027076	ENSRNOG00000019987	3[-]152381665-152382529	5086	140.07	122.521599	4171	170.24	131.206726	4083	126.41	105.45832800000001	4963	154.03	118.68218999999999	2944	88.99	79.473274	3168	96.99	89.835991	4295	168.69	130.008392	3694	105.81	82.594559	2022	67.72	63.797183999999994	2578	83.63	69.309212	2780	86.58	68.220993	5217	156.82	107.180328	5344	174.04	119.78430900000001	4977	177.62	123.606873	2135	56.86	58.880054	4240	119.04
ENSRNOT00000027075	ENSRNOG00000019982	1[+]81456984-81472097	5830	120.27	105.198158	6822	208.6	160.76400800000002	7643	177.25	147.875443	6352	147.66	113.776848	2708	61.32	54.76059	4729	108.43	100.437912	5111	150.36	115.883316	7060	151.46	118.233551	3320	83.29	78.4692	3829	93.06	77.122025	4837	112.83	88.906387	7334	165.13	112.86365500000001	7965	194.31	133.741928	7984	213.43	148.528381	2503	49.95	51.727337	4811	101.15
ENSRNOT00000048050	ENSRNOG00000029389	MT[+]9383-9450	342	107.26	93.81926700000001	717	333.44	256.980225	695	245.04	204.430069	1311	463.76	357.32971200000003	625	215.3	192.28093	927	323.42	299.57605	786	351.82	271.145477	635	207.4	161.900772	396	151.12	142.361969	270	99.63	82.568291	200	70.82	55.805748	293	100.19	68.479721	167	61.94	42.62952	411	167.24	116.385002	765	232.28	240.527039	353	112.98
ENSRNOT00000048054	ENSRNOG00000050171	7[-]13530573-13531526	0	0.0	0.0	0	0.0	0.0	0	0.0	0.0	0	0.0	0.0	0	0.0	0.0	0	0.0	0.0	0	0.0	0.0	0	0.0	0.0	0	0.0	0.0	0	0.0	0.0	0	0.0	0.0	0	0.0	0.0	0	0.0	0.0	0	0.0	0.0	0	0.0	0.0	0	0.0
ENSRNOT00000045821	ENSRNOG00000030463	8[+]107229832-107241224	89	1.66	1.456118	165	4.61	3.5534190000000003	128	2.7	2.251334	170	3.6	2.772678	79	1.63	1.457946	60	1.26	1.1631559999999999	136	3.65	2.8157650000000003	73	1.42	1.107358	32	0.71	0.6727029999999999	44	0.96	0.7985359999999999	113	2.41	1.896714	130	2.67	1.825675	86	1.91	1.312039	81	1.97	1.371525	37	0.67	0.689785	98	1.88
ENSRNOT00000032796	ENSRNOG00000023863	1[-]188854371-188895223	0	0.0	0.0	0	0.0	0.0	0	0.0	0.0	0	0.0	0.0	0	0.0	0.0	0	0.0	0.0	0	0.0	0.0	0	0.0	0.0	0	0.0	0.0	0	0.0	0.0	0	0.0	0.0	0	0.0	0.0	0	0.0	0.0	0	0.0	0.0	0	0.0	0.0	0	0.0
ENSRNOT00000063849	ENSRNOG00000012004	5[+]57738321-57778723	2649	21.2	18.539061	2545	30.19	23.263533	3605	32.43	27.055666	3346	30.18	23.252312	1723	15.13	13.511379000000002	1909	16.98	15.724556	2249	25.67	19.783447	4913	40.9	31.925221999999998	1672	16.28	15.333625	3118	29.4	24.363068	3509	31.76	25.026188	5223	45.63	31.186773	4067	38.49	26.490959000000004	5042	52.29	36.38702	1219	9.43	9.766212	3419	27.89
ENSRNOT00000032792	ENSRNOG00000023861	8[-]94453483-94563760	1	0.0	0.001978	0	0.0	0.0	0	0.0	0.0	0	0.0	0.0	0	0.0	0.0	0	0.0	0.0	0	0.0	0.0	0	0.0	0.0	0	0.0	0.0	0	0.0	0.0	0	0.0	0.0	0	0.0	0.0	0	0.0	0.0	0	0.0	0.0	0	0.0	0.0	0	0.0
ENSRNOT00000063841	ENSRNOG00000017849	18[-]29497863-29504975	259	2.4	2.0978630000000003	223	3.05	2.353399	221	2.3	1.9214650000000002	260	2.71	2.088119	352	3.58	3.193003	246	2.53	2.346879	238	3.14	2.417816	406	3.91	3.053988	149	1.68	1.581975	197	2.14	1.776659	356	3.73	2.9365490000000003	777	7.87	5.3777919999999995	608	6.66	4.585369	380	4.56	3.171161	77	0.69	0.710266	334	3.16
ENSRNOT00000031448	ENSRNOG00000017346	3[+]177310753-177341547	0	0.0	0.0	0	0.0	0.0	0	0.0	0.0	0	0.0	0.0	0	0.0	0.0	0	0.0	0.0	0	0.0	0.0	0	0.0	0.0	0	0.0	0.0	0	0.0	0.0	0	0.0	0.0	0	0.0	0.0	0	0.0	0.0	0	0.0	0.0	0	0.0	0.0	0	0.0
ENSRNOT00000049724	ENSRNOG00000009043	8[-]13208774-13251812	104	0.71	0.618529	94	0.95	0.7289869999999999	38	0.29	0.240456	93	0.71	0.546864	386	2.88	2.570302	28	0.21	0.192704	133	1.29	0.991333	0	0.0	0.0	0	0.0	0.0	2	0.02	0.013217	4	0.03	0.021505	37	0.27	0.183859	28	0.22	0.14968099999999998	19	0.16	0.11152000000000001	32	0.21	0.21323899999999998	38	0.26
ENSRNOT00000044628	ENSRNOG00000029841	13[-]32344966-32427177	0	0.0	0.0	4	0.02	0.016693	0	0.0	0.0	0	0.0	0.0	0	0.0	0.0	0	0.0	0.0	8	0.05	0.042175	0	0.0	0.0	4	0.02	0.021984	6	0.03	0.028069	4	0.02	0.017097	6	0.03	0.021159999999999998	0	0.0	0.0	0	0.0	0.0	0	0.0	0.0	0	0.0
ENSRNOT00000044625	ENSRNOG00000031760	3[+]104816987-105086436	0	0.0	0.0	0	0.0	0.0	0	0.0	0.0	0	0.0	0.0	1	0.0	0.002747	0	0.0	0.0	0	0.0	0.0	0	0.0	0.0	0	0.0	0.0	0	0.0	0.0	3	0.01	0.010733	0	0.0	0.0	0	0.0	0.0	0	0.0	0.0	0	0.0	0.0	0	0.0
ENSRNOT00000044624	ENSRNOG00000046980	10[+]11373346-11386059	40	1.52	1.333149	31	1.73	1.33418	51	2.18	1.822014	52	2.25	1.731036	74	3.1	2.765518	21	0.89	0.825932	67	3.68	2.834777	43	1.68	1.3147469999999999	13	0.6	0.561369	21	0.92	0.762726	33	1.42	1.121163	83	3.46	2.3655	100	4.53	3.1152029999999997	54	2.65	1.847431	16	0.57	0.5877479999999999	26	0.99
ENSRNOT00000044626	ENSRNOG00000033942	10[+]5930298-6119990	0	0.0	0.0	0	0.0	0.0	0	0.0	0.0	0	0.0	0.0	0	0.0	0.0	0	0.0	0.0	0	0.0	0.0	0	0.0	0.0	0	0.0	0.0	0	0.0	0.0	4	0.02	0.017493	6	0.03	0.022091	0	0.0	0.0	0	0.0	0.0	0	0.0	0.0	0	0.0
ENSRNOT00000064311	ENSRNOG00000043334	7[-]3498768-3499697	0	0.0	0.0	0	0.0	0.0	0	0.0	0.0	0	0.0	0.0	0	0.0	0.0	0	0.0	0.0	0	0.0	0.0	0	0.0	0.0	0	0.0	0.0	0	0.0	0.0	0	0.0	0.0	0	0.0	0.0	0	0.0	0.0	0	0.0	0.0	0	0.0	0.0	0	0.0
ENSRNOT00000064310	ENSRNOG00000023346	5[+]159735008-159735956	7	0.26	0.230567	5	0.26	0.202398	8	0.36	0.29849000000000003	6	0.27	0.211565	2	0.08	0.075536	2	0.05	0.048889999999999996	5	0.27	0.204852	8	0.33	0.25590100000000005	4	0.19	0.177301	3	0.14	0.113772	4	0.15	0.117791	19	0.81	0.553615	4	0.17	0.116459	11	0.55	0.380116	0	0.0	0.0	5	0.19
ENSRNOT00000039677	ENSRNOG00000020857	1[-]217644259-217720221	31	0.13	0.117824	2	0.01	0.006418999999999999	2	0.01	0.004442	8	0.04	0.030146	2	0.01	0.006573999999999999	6	0.03	0.026300999999999998	13	0.08	0.058717	19	0.09	0.06775700000000001	207	1.11	1.045923	55	0.29	0.237195	36	0.18	0.137963	53	0.25	0.1732	42	0.22	0.150732	20	0.11	0.078878	0	0.0	0.0	14	0.06
ENSRNOT00000032865	ENSRNOG00000023130	13[-]104049386-104080631	1142	18.21	15.926214000000002	1228	29.02	22.364475	1619	29.02	24.209347	1389	24.97	19.237965	503	8.8	7.859846000000001	858	15.2	14.083162	1098	24.97	19.245993	1791	29.71	23.192823	840	16.29	15.344354000000001	1193	22.41	18.574789000000003	1415	25.51	20.103548	2109	36.71	25.090726999999998	2339	44.11	30.363188	1625	33.58	23.371799	412	6.36	6.583041000000001	1475	23.98
ENSRNOT00000030798	ENSRNOG00000022636	2[-]231996088-232117134	434	1.09	0.950586	377	1.4	1.078851	217	0.61	0.509402	462	1.3	1.005019	860	2.36	2.110744	290	0.81	0.748138	523	1.87	1.439249	179	0.47	0.36373099999999997	195	0.59	0.557439	264	0.78	0.6437109999999999	430	1.22	0.959757	674	1.84	1.259565	578	1.71	1.17731	226	0.73	0.508644	137	0.33	0.342493	486	1.24
ENSRNOT00000030794	ENSRNOG00000022387	13[+]92167643-92168581	0	0.0	0.0	2	0.04	0.030719	0	0.0	0.0	0	0.0	0.0	1	0.02	0.021966	0	0.0	0.0	0	0.0	0.0	0	0.0	0.0	0	0.0	0.0	0	0.0	0.0	0	0.0	0.0	2	0.04	0.024742	0	0.0	0.0	0	0.0	0.0	0	0.0	0.0	0	0.0
ENSRNOT00000049011	ENSRNOG00000028909	1[+]225761710-225765725	0	0.0	0.0	0	0.0	0.0	0	0.0	0.0	0	0.0	0.0	0	0.0	0.0	0	0.0	0.0	0	0.0	0.0	0	0.0	0.0	0	0.0	0.0	0	0.0	0.0	0	0.0	0.0	0	0.0	0.0	0	0.0	0.0	0	0.0	0.0	0	0.0	0.0	0	0.0
ENSRNOT00000087473	ENSRNOG00000059966	4[+]134912062-134912221	0	0.0	0.0	0	0.0	0.0	0	0.0	0.0	0	0.0	0.0	0	0.0	0.0	0	0.0	0.0	0	0.0	0.0	0	0.0	0.0	0	0.0	0.0	0	0.0	0.0	0	0.0	0.0	0	0.0	0.0	0	0.0	0.0	0	0.0	0.0	0	0.0	0.0	0	0.0
ENSRNOT00000087472	ENSRNOG00000052340	17[+]44669467-44669554	0	0.0	0.0	0	0.0	0.0	0	0.0	0.0	0	0.0	0.0	0	0.0	0.0	0	0.0	0.0	0	0.0	0.0	0	0.0	0.0	0	0.0	0.0	0	0.0	0.0	0	0.0	0.0	0	0.0	0.0	0	0.0	0.0	0	0.0	0.0	0	0.0	0.0	0	0.0
ENSRNOT00000071249	ENSRNOG00000046023	4[+]60549197-61355410	0	0.0	0.0	0	0.0	0.0	4	0.03	0.021935	0	0.0	0.0	0	0.0	0.0	0	0.0	0.0	0	0.0	0.0	3	0.02	0.015944	0	0.0	0.0	3	0.02	0.014303	5	0.04	0.029844	2	0.02	0.010487	2	0.01	0.010128	0	0.0	0.0	0	0.0	0.0	4	0.02
ENSRNOT00000071248	ENSRNOG00000047175	20[+]10438444-10442187	36	0.68	0.591804	27	0.76	0.5821069999999999	8	0.17	0.143151	85	1.83	1.411958	103	2.15	1.921745	19	0.39	0.358991	46	1.23	0.9502860000000001	0	0.0	0.0	0	0.0	0.0	0	0.0	0.0	0	0.0	0.0	4	0.08	0.056885000000000005	0	0.0	0.0	9	0.21	0.144758	1	0.01	0.009451000000000001	7	0.14
ENSRNOT00000071243	ENSRNOG00000049308	1[+]266333440-266345697	80	0.81	0.705811	92	1.38	1.0610959999999998	122	1.39	1.1611360000000002	106	1.22	0.9365549999999999	47	0.52	0.46876599999999996	63	0.71	0.6610050000000001	79	1.14	0.8763690000000001	269	2.85	2.2219130000000002	73	0.91	0.852776	183	2.19	1.814323	114	1.31	1.029208	389	4.33	2.95928	337	4.06	2.7928830000000002	282	3.72	2.590545	20	0.2	0.202296	110	1.14
ENSRNOT00000071242	ENSRNOG00000049435	6[+]31011687-31014250	0	0.0	0.0	0	0.0	0.0	0	0.0	0.0	0	0.0	0.0	1	0.04	0.034976	0	0.0	0.0	0	0.0	0.0	4	0.19	0.147499	4	0.23	0.212869	0	0.0	0.0	0	0.0	0.0	0	0.0	0.0	0	0.0	0.0	0	0.0	0.0	0	0.0	0.0	0	0.0
ENSRNOT00000071241	ENSRNOG00000049181	1[-]197878841-197885031	2259	16.71	14.616159	1836	20.13	15.516582000000001	2006	16.68	13.916395000000001	2423	20.2	15.564928	2135	17.33	15.478929999999998	1459	11.99	11.10975	2063	21.77	16.775051	2896	22.28	17.395107	1287	11.58	10.905135000000001	1946	16.96	14.056989999999999	2446	20.47	16.125717	3730	30.12	20.587454	3274	28.64	19.711948	2828	27.11	18.864075	876	6.27	6.4915910000000006	2400	18.1
ENSRNOT00000005102	ENSRNOG00000003812	X[+]71199532-71222732	63	0.34	0.298155	23	0.18	0.141623	44	0.27	0.22303299999999998	28	0.17	0.131689	117	0.7	0.622315	31	0.19	0.173251	34	0.26	0.20130699999999999	43	0.24	0.186564	0	0.0	0.0	49	0.31	0.257264	78	0.48	0.374855	0	0.0	0.0	106	0.68	0.46669099999999997	36	0.25	0.172062	31	0.16	0.164384	0	0.0
ENSRNOT00000045573	ENSRNOG00000052661	10[+]59923213-59935048	0	0.0	0.0	0	0.0	0.0	0	0.0	0.0	0	0.0	0.0	0	0.0	0.0	0	0.0	0.0	0	0.0	0.0	0	0.0	0.0	0	0.0	0.0	0	0.0	0.0	0	0.0	0.0	0	0.0	0.0	0	0.0	0.0	0	0.0	0.0	0	0.0	0.0	0	0.0
ENSRNOT00000045571	ENSRNOG00000009741	5[-]134469270-134484839	802	11.19	9.784208	21979	454.57	350.33786000000003	75067	1177.55	982.403809	58835	925.16	712.84552	10757	164.74	147.124084	26678	413.78	383.27209500000004	17403	346.3	266.892181	14274	207.15	161.70602399999999	5441	92.34	86.989426	467	7.67	6.353341	6057	95.58	75.313156	8753	133.31	91.11573	6907	113.96	78.438248	66931	1210.23	842.215942	10442	140.95	145.956009	33442	475.67
ENSRNOT00000089716	ENSRNOG00000059919	3[+]175450979-175464117	846	9.78	8.552863	963	16.51	12.723971	831	10.8	9.00806	993	12.94	9.973329	727	9.22	8.233521000000001	555	7.13	6.6048089999999995	1034	17.04	13.135992000000002	844	10.15	7.92023	303	4.25	4.004764	470	6.4	5.301163	666	8.71	6.862328	1266	15.97	10.918292999999998	1017	13.9	9.567208	1133	16.97	11.810453	364	4.07	4.214674	795	9.36
ENSRNOT00000045574	ENSRNOG00000029399	1[-]80674444-80689171	6325	55.17	48.257740000000005	3832	49.54	38.181793	2659	26.07	21.749329	4568	44.91	34.601807	3752	35.92	32.078232	3165	30.69	28.424202	5845	72.71	56.03599499999999	3805	34.52	26.947632000000002	2893	30.69	28.913110999999997	5702	58.6	48.565727	9652	95.22	75.02777900000001	10000	95.22	65.08199300000001	10391	107.2	73.781502	4596	51.95	36.154125	2083	17.57	18.198912	9209	81.89
ENSRNOT00000078802	ENSRNOG00000060689	4[+]160020472-160058729	240	1.92	1.6771919999999998	186	2.2	1.697888	126	1.13	0.944019	180	1.62	1.244675	244	2.14	1.9078810000000002	114	1.01	0.9353940000000001	224	2.55	1.966439	115	0.96	0.745667	72	0.7	0.6556810000000001	109	1.02	0.843092	199	1.8	1.41665	276	2.4	1.642838	248	2.34	1.610946	147	1.52	1.059369	60	0.46	0.47555299999999995	156	1.27
ENSRNOT00000009683	ENSRNOG00000007229	5[+]151776004-151779319	235	4.45	3.888401	91	2.55	1.9680060000000001	139	2.96	2.467018	161	3.43	2.641078	50	1.04	0.928892	93	1.96	1.8114880000000002	188	5.08	3.9134330000000004	114	2.23	1.743234	90	2.07	1.950977	243	5.42	4.488904	374	8.01	6.312494999999999	233	4.82	3.297582	132	2.94	2.025748	284	6.98	4.857648999999999	69	1.26	1.308176	507	9.79
ENSRNOT00000078803	ENSRNOG00000053216	5[+]167369097-167369202	0	0.0	0.0	1	0.07	0.052913	0	0.0	0.0	0	0.0	0.0	1	0.03	0.02335	0	0.0	0.0	0	0.0	0.0	0	0.0	0.0	0	0.0	0.0	0	0.0	0.0	0	0.0	0.0	1	0.03	0.017771000000000002	0	0.0	0.0	0	0.0	0.0	0	0.0	0.0	1	0.03
ENSRNOT00000078800	ENSRNOG00000021384	9[-]61231988-61418679	163	1.09	0.956851	106	1.05	0.807743	104	0.79	0.654999	174	1.31	1.012848	617	4.56	4.070791000000001	75	0.55	0.513392	296	2.83	2.183491	239	1.67	1.305384	63	0.52	0.48603999999999997	141	1.12	0.924434	103	0.78	0.6168520000000001	355	2.61	1.780943	278	2.21	1.522598	191	1.66	1.155248	144	0.94	0.968728	129	0.88
ENSRNOT00000060762	ENSRNOG00000000857	20[-]5020690-5037088	1	0.0	0.002801	0	0.0	0.0	1	0.0	0.00010800000000000001	1	0.0	0.00011399999999999999	1	0.0	0.000586	0	0.0	0.0	3	0.03	0.024299	9	0.07	0.056642	0	0.0	0.0	5	0.04	0.035651	31	0.28	0.218431	5	0.04	0.027229000000000003	32	0.3	0.204504	1	0.0	0.0006190000000000001	0	0.0	0.0	10	0.08
ENSRNOT00000054268	ENSRNOG00000036145	14[+]89011287-89011398	1	0.04	0.031114	0	0.0	0.0	0	0.0	0.0	0	0.0	0.0	0	0.0	0.0	0	0.0	0.0	0	0.0	0.0	0	0.0	0.0	0	0.0	0.0	1	0.04	0.035222	0	0.0	0.0	0	0.0	0.0	0	0.0	0.0	0	0.0	0.0	0	0.0	0.0	0	0.0
ENSRNOT00000090386	ENSRNOG00000057546	3[+]31106793-31106854	0	0.0	0.0	0	0.0	0.0	0	0.0	0.0	0	0.0	0.0	0	0.0	0.0	0	0.0	0.0	0	0.0	0.0	0	0.0	0.0	0	0.0	0.0	0	0.0	0.0	0	0.0	0.0	0	0.0	0.0	0	0.0	0.0	0	0.0	0.0	0	0.0	0.0	0	0.0
ENSRNOT00000060767	ENSRNOG00000019549	1[+]40816107-40906581	4	0.01	0.010584	45	0.22	0.172239	0	0.0	0.0	64	0.24	0.185981	442	1.63	1.4568459999999999	249	0.93	0.861344	0	0.0	0.0	0	0.0	0.0	244	1.0	0.9413549999999999	456	1.81	1.4976969999999998	914	3.48	2.7431490000000003	358	1.32	0.899525	4	0.02	0.010573	198	0.86	0.599244	88	0.28	0.293975	1206	4.14
ENSRNOT00000060765	ENSRNOG00000006384	5[-]56500734-56536772	397	4.69	4.09808	348	6.09	4.690804	595	7.89	6.5860330000000005	588	7.82	6.023308	407	5.27	4.7085930000000005	217	2.84	2.631787	357	6.01	4.633911	841	10.33	8.065221000000001	206	2.95	2.776053	439	6.11	5.064232	474	6.32	4.981529	1117	14.39	9.837271000000001	759	10.6	7.294784	967	14.79	10.295923	192	2.18	2.260933	628	7.55
ENSRNOT00000014687	ENSRNOG00000029814	7[-]12643516-12646960	2	0.03	0.028082999999999997	2	0.06	0.049562	2	0.05	0.040692	0	0.0	0.0	2	0.05	0.042527999999999996	0	0.0	0.0	3	0.07	0.051342	0	0.0	0.0	1	0.01	0.013991	0	0.0	0.0	0	0.0	0.0	2	0.02	0.016944	6	0.14	0.097112	0	0.0	0.0	0	0.0	0.0	0	0.0
ENSRNOT00000034961	ENSRNOG00000027773	6[-]125040803-125060482	2837	17.56	15.359238000000001	2982	27.35	21.081747	2816	19.59	16.344826	3634	25.35	19.531198999999997	3469	23.56	21.045223	2236	15.38	14.249201999999999	3273	28.89	22.264456	3709	23.88	18.639317000000002	1635	12.31	11.596987	2871	20.93	17.349138	3098	21.69	17.087231	3852	26.03	17.788898	3226	23.61	16.252907	2827	22.68	15.7798	1496	8.96	9.275928	3193	20.15
ENSRNOT00000034960	ENSRNOG00000024119	2[+]113066885-113070261	0	0.0	0.0	0	0.0	0.0	0	0.0	0.0	0	0.0	0.0	0	0.0	0.0	0	0.0	0.0	0	0.0	0.0	0	0.0	0.0	0	0.0	0.0	0	0.0	0.0	0	0.0	0.0	0	0.0	0.0	0	0.0	0.0	0	0.0	0.0	0	0.0	0.0	0	0.0
ENSRNOT00000092036	ENSRNOG00000053409	9[+]121991659-121992052	16	1.74	1.518453	13	2.1	1.620865	14	1.74	1.4520620000000002	20	2.44	1.8778759999999999	6	0.68	0.609476	6	0.74	0.683435	20	3.04	2.339656	18	2.03	1.583217	11	1.43	1.345333	7	0.8	0.6641739999999999	14	1.68	1.326881	7	0.77	0.525994	23	3.01	2.071895	8	1.01	0.704346	5	0.45	0.46770900000000004	10	1.08
ENSRNOT00000065195	ENSRNOG00000017481	15[+]55461695-55516952	4805	48.58	42.489601	6449	96.65	74.488991	7827	88.97	74.22641	7087	80.75	62.221615	2364	26.23	23.428347	3962	44.53	41.247032	5844	84.27	64.945908	9726	102.28	79.8423	3727	45.82	43.169983	6143	73.17	60.642586	7121	81.42	64.159256	9801	108.17	73.929695	8032	96.04	66.099152	8266	108.3	75.369331	1904	18.62	19.280285	6487	66.86
ENSRNOT00000038239	ENSRNOG00000025693	9[+]19917603-19932920	0	0.0	0.0	0	0.0	0.0	0	0.0	0.0	0	0.0	0.0	0	0.0	0.0	0	0.0	0.0	0	0.0	0.0	0	0.0	0.0	0	0.0	0.0	0	0.0	0.0	0	0.0	0.0	0	0.0	0.0	0	0.0	0.0	0	0.0	0.0	0	0.0	0.0	0	0.0
ENSRNOT00000014684	ENSRNOG00000010861	1[-]251235508-251379593	2105	13.75	12.030664	2803	27.15	20.924564	2694	19.79	16.512331	3673	27.05	20.843224	2184	15.66	13.99019	1787	12.98	12.024177	2609	24.32	18.743319	3899	26.5	20.688076000000002	1464	11.63	10.959311	3154	24.28	20.124907999999998	3425	25.32	19.948748000000002	4193	29.91	20.443613	3359	25.96	17.867188	3053	25.86	17.992859	957	6.05	6.262098	3305	22.02
ENSRNOT00000030426	ENSRNOG00000025934	4[+]122217505-122221999	0	0.0	0.0	0	0.0	0.0	0	0.0	0.0	0	0.0	0.0	0	0.0	0.0	0	0.0	0.0	0	0.0	0.0	0	0.0	0.0	0	0.0	0.0	0	0.0	0.0	0	0.0	0.0	0	0.0	0.0	0	0.0	0.0	0	0.0	0.0	0	0.0	0.0	0	0.0
ENSRNOT00000030428	ENSRNOG00000023529	14[-]2860965-2867397	25492	505.09	441.800049	27339	802.88	618.778137	18590	414.07	345.447388	30567	682.51	525.88269	34676	754.1	673.478882	14916	328.49	304.27383399999997	25494	720.37	555.177734	19460	401.0	313.033234	11271	271.6	255.86911	16752	391.03	324.073364	18531	415.22	327.180695	30012	649.06	443.61792	28828	675.46	464.904266	20558	527.84	367.33013900000003	13895	266.34	275.802002	22278	449.95
ENSRNOT00000024753	ENSRNOG00000018345	19[+]31867981-31892863	2317	14.2	12.420786999999999	2638	23.97	18.473276000000002	3104	21.39	17.847105	3165	21.87	16.849218	2513	16.91	15.100272	1677	11.43	10.582972	2492	21.79	16.791764999999998	3851	24.55	19.166851	1508	11.24	10.590689999999999	3142	22.69	18.80559	2950	20.45	16.113512	4133	27.66	18.902294	2765	20.04	13.795682000000001	3882	30.84	21.461773	1106	6.56	6.7891710000000005	3148	19.67
ENSRNOT00000068150	ENSRNOG00000016043	18[-]6766009-6782757	952	4.0	3.4981089999999995	629	3.92	3.017266	81	0.38	0.31656999999999996	868	4.11	3.167368	1040	4.8	4.283434	709	3.31	3.067183	1670	10.01	7.715037	707	3.09	2.41184	0	0.0	0.0	579	2.86	2.374188	1468	6.98	5.498355999999999	214	0.98	0.6709350000000001	126	0.62	0.429942	727	3.96	2.754125	65	0.26	0.273698	2196	9.41
ENSRNOT00000024751	ENSRNOG00000018327	1[+]205911552-205949476	0	0.0	0.0	0	0.0	0.0	0	0.0	0.0	0	0.0	0.0	0	0.0	0.0	0	0.0	0.0	0	0.0	0.0	0	0.0	0.0	0	0.0	0.0	0	0.0	0.0	0	0.0	0.0	0	0.0	0.0	0	0.0	0.0	0	0.0	0.0	0	0.0	0.0	0	0.0
ENSRNOT00000024750	ENSRNOG00000018018	1[+]262892607-262916339	0	0.0	0.0	0	0.0	0.0	0	0.0	0.0	0	0.0	0.0	0	0.0	0.0	0	0.0	0.0	0	0.0	0.0	2	0.01	0.010067	0	0.0	0.0	0	0.0	0.0	0	0.0	0.0	0	0.0	0.0	0	0.0	0.0	0	0.0	0.0	0	0.0	0.0	0	0.0
ENSRNOT00000024757	ENSRNOG00000018215	1[+]224824799-224833259	17066	161.25	141.040344	22390	313.57	241.66343700000002	25391	269.7	225.004257	19439	206.98	159.47796599999998	5735	59.47	53.113406999999995	21417	224.93	208.345535	13182	177.62	136.886887	29335	288.27	225.03363	13739	157.88	148.73494	15444	171.92	142.482437	13188	140.91	111.032211	20023	206.5	141.135315	37637	420.54	289.448029	26139	320.04	222.71936000000002	7411	67.74	70.147308	9732	93.73
ENSRNOT00000064868	ENSRNOG00000005410	6[+]145740035-145785606	502	4.13	3.613085	462	5.63	4.341351	353	3.26	2.7231099999999997	437	4.05	3.122593	609	5.5	4.910194000000001	226	2.06	1.907288	732	8.58	6.614777	256	2.19	1.709427	165	1.65	1.552427	197	1.9	1.5768469999999999	272	2.53	1.992414	554	4.98	3.4022910000000004	425	4.14	2.847701	243	2.59	1.8035849999999998	144	1.14	1.1845139999999998	367	3.07
ENSRNOT00000024755	ENSRNOG00000018377	19[-]29800855-29802083	37	0.68	0.595955	36	0.99	0.7624340000000001	28	0.58	0.48436999999999997	40	0.84	0.644353	26	0.52	0.468318	20	0.41	0.378817	41	1.09	0.842952	26	0.5	0.388923	22	0.49	0.46356	26	0.57	0.471761	27	0.56	0.443749	38	0.76	0.521386	38	0.82	0.567487	40	0.97	0.675784	7	0.12	0.127969	28	0.52
ENSRNOT00000068156	ENSRNOG00000008659	17[-]87725867-87826421	1779	5.4	4.721941	1071	4.82	3.712946	1476	5.03	4.200053	1667	5.7	4.390731	1607	5.35	4.780191	1110	3.74	3.4685349999999997	1307	5.65	4.358224	2333	7.36	5.7465	1135	4.19	3.9467790000000003	1947	6.96	5.769818	2217	7.61	5.995091	3044	10.08	6.8901460000000005	2553	9.16	6.305651	2339	9.2	6.400079	587	1.72	1.783854	2380	7.36
ENSRNOT00000068159	ENSRNOG00000042287	20[+]3611965-3619884	0	0.0	0.0	0	0.0	0.0	0	0.0	0.0	0	0.0	0.0	2	0.03	0.027612	0	0.0	0.0	0	0.0	0.0	0	0.0	0.0	0	0.0	0.0	0	0.0	0.0	0	0.0	0.0	0	0.0	0.0	0	0.0	0.0	0	0.0	0.0	0	0.0	0.0	0	0.0
ENSRNOT00000068158	ENSRNOG00000005905	5[+]122019301-122136814	306	2.71	2.367885	242	3.17	2.440959	163	1.62	1.347792	277	2.76	2.126319	298	2.89	2.582856	161	1.58	1.4627729999999999	253	3.19	2.455684	176	1.62	1.264592	100	1.07	1.011413	28	0.28	0.23505	0	0.0	0.0	58	0.56	0.381733	267	2.79	1.920934	104	1.19	0.8271200000000001	172	1.47	1.520127	154	1.38
ENSRNOT00000024758	ENSRNOG00000034012	1[+]99706780-99711004	0	0.0	0.0	0	0.0	0.0	0	0.0	0.0	0	0.0	0.0	0	0.0	0.0	0	0.0	0.0	0	0.0	0.0	0	0.0	0.0	0	0.0	0.0	0	0.0	0.0	0	0.0	0.0	0	0.0	0.0	0	0.0	0.0	0	0.0	0.0	0	0.0	0.0	0	0.0
ENSRNOT00000064861	ENSRNOG00000042501	3[-]3590783-3594475	3154	27.07	23.681828	2409	30.65	23.620422	2738	26.42	22.040932	3047	29.47	22.707056	1675	15.78	14.094617999999999	1651	15.75	14.585621	2364	28.94	22.302001999999998	3209	28.65	22.36552	1652	17.24	16.241688	2221	22.46	18.612751	3008	29.2	23.010379999999998	5216	48.87	33.404087	5233	53.12	36.561314	4120	45.83	31.890612	844	7.01	7.257488	3141	27.49
ENSRNOT00000064860	ENSRNOG00000002735	13[-]70885504-70922245	2146	10.81	9.457986	1956	14.6	11.254145	2630	14.89	12.426484	2911	16.53	12.734077000000001	2730	15.1	13.482985999999999	1511	8.46	7.836069999999999	2373	17.05	13.137582	4340	22.74	17.750892999999998	1697	10.4	9.797005	3037	18.02	14.938491	4359	24.83	19.568701	6132	33.72	23.048521	4704	28.03	19.290451	3864	25.22	17.553558	832	4.05	4.196633	2962	15.21
ENSRNOT00000064863	ENSRNOG00000043194	5[+]131920155-131943132	0	0.0	0.0	0	0.0	0.0	0	0.0	0.0	0	0.0	0.0	42	0.85	0.761821	0	0.0	0.0	52	1.38	1.061517	0	0.0	0.0	0	0.0	0.0	0	0.0	0.0	0	0.0	0.0	0	0.0	0.0	1	0.01	0.008542000000000001	0	0.0	0.0	0	0.0	0.0	0	0.0
ENSRNOT00000082300	ENSRNOG00000051624	9[+]61692154-61694599	3033	241.69	211.40664700000002	4166	492.15	379.296265	6141	550.23	459.04150400000003	4594	412.6	317.915253	1703	148.98	133.052826	2591	229.51	212.59141499999998	2983	339.0	261.26181	7172	594.54	464.109283	2500	242.35	228.306717	4943	464.16	384.680389	4250	383.04	301.818665	7024	611.07	417.649811	5919	557.82	383.933807	7342	758.28	527.695435	1717	132.37	137.073105	4459	362.21
ENSRNOT00000092033	ENSRNOG00000061867	9[-]108488-108622	0	0.0	0.0	0	0.0	0.0	0	0.0	0.0	0	0.0	0.0	0	0.0	0.0	0	0.0	0.0	0	0.0	0.0	0	0.0	0.0	0	0.0	0.0	0	0.0	0.0	0	0.0	0.0	0	0.0	0.0	0	0.0	0.0	0	0.0	0.0	0	0.0	0.0	0	0.0
ENSRNOT00000089710	ENSRNOG00000056590	7[+]80951018-80951307	0	0.0	0.0	0	0.0	0.0	0	0.0	0.0	0	0.0	0.0	0	0.0	0.0	0	0.0	0.0	0	0.0	0.0	0	0.0	0.0	0	0.0	0.0	0	0.0	0.0	0	0.0	0.0	0	0.0	0.0	0	0.0	0.0	0	0.0	0.0	0	0.0	0.0	0	0.0
ENSRNOT00000025080	ENSRNOG00000018458	1[-]73179013-73226777	29	0.2	0.170652	33	0.33	0.255091	21	0.16	0.132468	28	0.21	0.16156600000000002	89	0.66	0.592725	8	0.06	0.0563	45	0.44	0.335424	8	0.06	0.044394	9	0.07	0.062915	0	0.0	0.0	0	0.0	0.0	6	0.04	0.028987	13	0.11	0.07234600000000001	0	0.0	0.0	8	0.05	0.049707	9	0.06
ENSRNOT00000021702	ENSRNOG00000016102	1[-]209523157-209641123	97	0.42	0.366539	36	0.23	0.178251	21	0.1	0.08254700000000001	53	0.26	0.197011	184	0.88	0.785729	8	0.04	0.03433	72	0.45	0.343992	3	0.01	0.010583	10	0.05	0.047052	24	0.12	0.100007	14	0.07	0.051907	11	0.05	0.035125	26	0.13	0.089378	0	0.0	0.0	14	0.05	0.056919000000000004	27	0.12
ENSRNOT00000089880	ENSRNOG00000060923	1[+]121565491-121565574	0	0.0	0.0	0	0.0	0.0	0	0.0	0.0	0	0.0	0.0	0	0.0	0.0	0	0.0	0.0	0	0.0	0.0	0	0.0	0.0	0	0.0	0.0	0	0.0	0.0	0	0.0	0.0	0	0.0	0.0	0	0.0	0.0	0	0.0	0.0	0	0.0	0.0	0	0.0
ENSRNOT00000089881	ENSRNOG00000053770	12[-]30494607-30494737	0	0.0	0.0	1	0.21	0.15933699999999998	2	0.3	0.2541	2	0.2	0.155282	1	0.11	0.09762	1	0.09	0.086935	4	0.77	0.595549	3	0.45	0.352978	0	0.0	0.0	4	0.7	0.577167	1	0.13	0.098915	1	0.12	0.07908899999999999	4	0.57	0.39570900000000003	1	0.04	0.025927999999999996	0	0.0	0.0	1	0.11
ENSRNOT00000025084	ENSRNOG00000018553	1[+]219348721-219362094	2804	14.25	12.460546	2159	16.26	12.531331	1916	10.94	9.128927000000001	3102	17.76	13.683626	3732	20.81	18.587383	1641	9.27	8.582236	3125	22.64	17.451424	2254	11.91	9.295977	1035	6.39	6.020477	1596	9.55	7.915889999999999	2361	13.56	10.687606	3793	21.03	14.375525	3807	22.87	15.743584	3077	20.26	14.097565	1202	5.91	6.1183309999999995	2745	14.21
ENSRNOT00000089887	ENSRNOG00000059071	5[-]172175808-172177076	0	0.0	0.0	0	0.0	0.0	0	0.0	0.0	0	0.0	0.0	0	0.0	0.0	0	0.0	0.0	0	0.0	0.0	0	0.0	0.0	0	0.0	0.0	0	0.0	0.0	0	0.0	0.0	0	0.0	0.0	0	0.0	0.0	0	0.0	0.0	0	0.0	0.0	0	0.0
ENSRNOT00000089884	ENSRNOG00000057621	18[-]75933257-75933351	0	0.0	0.0	0	0.0	0.0	0	0.0	0.0	0	0.0	0.0	0	0.0	0.0	0	0.0	0.0	0	0.0	0.0	0	0.0	0.0	0	0.0	0.0	0	0.0	0.0	0	0.0	0.0	0	0.0	0.0	0	0.0	0.0	0	0.0	0.0	0	0.0	0.0	0	0.0
ENSRNOT00000089885	ENSRNOG00000017641	17[+]10458110-10472447	4840	27.27	23.85445	3355	28.02	21.594963	3342	21.17	17.659275	4397	27.92	21.511305	5514	34.1	30.455235	2662	16.67	15.44355	3699	29.72	22.906019	4631	27.14	21.184158	2695	18.47	17.400328	4882	32.41	26.858721000000003	5874	37.43	29.496446999999996	6403	39.38	26.917423	6382	42.53	29.269394000000002	4755	34.72	24.159771	1625	8.86	9.170946	5054	29.03
ENSRNOT00000015537	ENSRNOG00000011593	2[+]95320283-95322696	61	1.34	1.174768	20	0.64	0.48984099999999997	20	0.49	0.41239899999999996	28	0.7	0.540204	61	1.48	1.3190389999999999	36	0.88	0.8168489999999999	22	0.7	0.535756	61	1.4	1.0896299999999999	34	0.91	0.8531540000000001	45	1.17	0.973196	42	1.06	0.831313	53	1.26	0.8641629999999999	79	2.07	1.422455	36	1.02	0.706411	10	0.2	0.211979	40	0.9
ENSRNOT00000015535	ENSRNOG00000011452	10[+]65586504-65590093	27	0.36	0.31503200000000003	0	0.0	0.0	0	0.0	0.0	29	0.43	0.330061	65	0.95	0.8504459999999999	0	0.0	0.0	36	0.69	0.5292560000000001	0	0.0	0.0	0	0.0	0.0	53	0.82	0.6832600000000001	57	0.86	0.674535	54	0.79	0.538957	62	0.97	0.668471	54	0.93	0.643969	23	0.3	0.305775	63	0.85
ENSRNOT00000021708	ENSRNOG00000016216	18[-]24691281-24693481	238	2.27	1.9864990000000002	300	4.24	3.270388	343	3.68	3.069498	422	4.55	3.5020540000000002	254	2.66	2.37981	202	2.14	1.984363	308	4.2	3.237646	399	3.97	3.095988	191	2.21	2.085927	285	3.21	2.658115	322	3.48	2.74092	471	4.92	3.3593330000000003	321	3.62	2.491473	359	4.45	3.093435	78	0.71	0.7382890000000001	317	3.09
ENSRNOT00000065733	ENSRNOG00000016919	1[+]44019059-44120615	1708	7.56	6.610646000000001	1462	9.59	7.3877880000000005	1623	8.07	6.733758	2030	10.12	7.798914999999999	2106	10.23	9.132423	1173	5.77	5.3413	1798	11.35	8.743788	2201	10.13	7.906436	1164	6.26	5.901464	1909	9.95	8.244436	2583	12.92	10.183069999999999	2374	11.47	7.8364210000000005	2604	13.63	9.379107000000001	2188	12.54	8.729901	708	3.03	3.1364490000000003	2191	9.88
ENSRNOT00000065730	ENSRNOG00000001808	4[-]180855800-180887050	1272	9.75	8.528877	980	11.13	8.578094	1177	10.14	8.462067999999999	1201	10.37	7.993662	1516	12.76	11.395266000000001	883	7.53	6.9717210000000005	1194	13.05	10.055759	1565	12.48	9.739574000000001	727	6.78	6.38454	1333	12.04	9.97508	1593	13.81	10.883678999999999	1998	16.72	11.427534	1719	15.58	10.723842	1588	15.77	10.976614999999999	515	3.82	3.952111	1474	11.52
ENSRNOT00000078333	ENSRNOG00000056890	6[+]39517559-39517710	0	0.0	0.0	0	0.0	0.0	0	0.0	0.0	0	0.0	0.0	0	0.0	0.0	0	0.0	0.0	0	0.0	0.0	0	0.0	0.0	0	0.0	0.0	0	0.0	0.0	0	0.0	0.0	0	0.0	0.0	0	0.0	0.0	0	0.0	0.0	0	0.0	0.0	0	0.0
ENSRNOT00000067774	ENSRNOG00000005138	7[-]70483942-70498992	4375	29.02	25.381857	4164	40.94	31.549852	4631	34.54	28.811890000000002	5386	40.26	31.022090999999996	2872	20.91	18.670458	3230	23.81	22.05525	4434	41.94	32.324776	5551	38.3	29.896545	652	5.25	4.948383	3864	30.2	25.025907999999998	4491	33.69	26.546995000000003	8297	60.07	41.058899	6750	52.95	36.443951	6552	56.32	39.194	425	2.73	2.822701	4915	33.23
ENSRNOT00000067776	ENSRNOG00000012273	15[-]52292765-52320385	1629	12.85	11.236946000000001	1425	16.66	12.840212	288	2.55	2.125048	1444	12.83	9.88843	71	0.61	0.542944	623	5.46	5.0599099999999995	1565	17.61	13.570433	302	2.47	1.928784	616	5.91	5.567481	1626	15.11	12.520700999999999	1174	10.47	8.25035	2420	20.84	14.241526	1763	16.45	11.320195	933	9.53	6.632905	353	2.69	2.789282	2240	18.01
ENSRNOT00000055259	ENSRNOG00000009990	2[+]263864331-263877821	1827	14.84	12.976682	2690	32.38	24.955085999999998	2092	19.09	15.928922	3353	30.68	23.637867	2575	22.95	20.496412	1285	11.59	10.739392	2630	30.46	23.474529	2887	24.38	19.034389	1513	14.94	14.077262	2699	25.82	21.398556	2604	23.91	18.842159	3712	32.9	22.488064	2699	25.92	17.837093	2319	24.4	16.977312	877	6.89	7.132372999999999	2380	19.7
ENSRNOT00000067771	ENSRNOG00000000175	7[+]13039781-13055630	193	1.37	1.194574	59	0.61	0.472371	37	0.29	0.239098	196	1.56	1.19899	194	1.5	1.3432709999999999	85	0.67	0.617269	191	1.93	1.485806	148	1.08	0.845966	21	0.18	0.168267	69	0.57	0.472102	92	0.73	0.574388	254	1.96	1.336637	272	2.28	1.566501	77	0.7	0.488755	25	0.17	0.17599800000000002	125	0.9
ENSRNOT00000055250	ENSRNOG00000018364	10[-]88611586-88619537	1327	9.18	8.031149000000001	1258	12.9	9.942801	980	7.62	6.355705	1483	11.56	8.904408	1677	12.73	11.372630000000001	1015	7.8	7.2252410000000005	1354	13.36	10.292969	925	6.65	5.194433	499	4.2	3.9521589999999995	805	6.56	5.434769	1416	11.08	8.72711	2122	16.02	10.949271000000001	2185	17.87	12.300919	1507	13.51	9.401517	560	3.74	3.8767169999999997	1508	10.63
ENSRNOT00000055251	ENSRNOG00000019340	3[+]151508361-151544674	1460	4.09	3.575372	920	3.82	2.941895	1027	3.23	2.697562	1375	4.34	3.3433949999999997	1653	5.08	4.537297	741	2.3	2.1345669999999997	1141	4.56	3.511312	1729	5.04	3.93192	793	2.7	2.542726	1216	4.01	3.3258050000000003	1441	4.56	3.596833	2192	6.7	4.579530999999999	1712	5.67	3.9015440000000003	1920	6.97	4.847823	991	2.68	2.779153	1941	5.54
ENSRNOT00000055254	ENSRNOG00000019330	3[+]151285249-151289595	107	1.53	1.334961	62	1.3	1.001619	37	0.59	0.489045	92	1.48	1.1436709999999999	127	2.0	1.784613	26	0.41	0.379266	97	1.97	1.519495	91	1.34	1.049588	11	0.19	0.176482	79	1.32	1.093451	168	2.72	2.141165	175	2.73	1.8686040000000002	270	4.58	3.1512189999999998	36	0.67	0.464542	12	0.16	0.170168	52	0.75
ENSRNOT00000018169	ENSRNOG00000013545	7[+]12532895-12536791	561	11.25	9.836431	357	10.58	8.157698	586	13.2	11.014719	461	10.41	8.021871	447	9.83	8.781856	410	9.13	8.456923	473	13.53	10.427258	1536	32.04	25.0109	375	9.13	8.602352999999999	472	11.14	9.232953	460	10.43	8.218766	588	12.86	8.787333	554	13.13	9.039216999999999	441	11.44	7.964223	693	13.44	13.914867000000001	767	15.68
ENSRNOT00000018167	ENSRNOG00000013498	5[-]165782895-165918445	1305	14.49	12.676252	909	14.97	11.536042	1166	14.56	12.148655999999999	1209	15.13	11.654509	908	11.07	9.883318	802	9.9	9.169486000000001	1052	16.66	12.838804	1146	13.24	10.336217999999999	543	7.34	6.911582000000001	840	10.99	9.104396000000001	1053	13.23	10.422289	1902	23.06	15.757703	1785	23.45	16.140543	1604	23.08	16.0627	407	4.37	4.521473	1262	14.28
ENSRNOT00000018164	ENSRNOG00000013579	5[-]59911431-59913348	750	8.23	7.19946	1017	16.53	12.741152	785	9.69	8.081485	1090	13.48	10.387789999999999	645	7.76	6.93347	493	6.01	5.571494	912	14.27	11.001353	946	10.8	8.429931	412	5.5	5.178223	683	8.82	7.313061	862	10.69	8.424014	1331	15.95	10.898881	1043	13.53	9.315615	1016	14.45	10.052763	256	2.71	2.806559	728	8.14
ENSRNOT00000018163	ENSRNOG00000013496	9[+]24066303-24088064	0	0.0	0.0	2	0.04	0.033596	0	0.0	0.0	0	0.0	0.0	2	0.03	0.028924000000000002	0	0.0	0.0	0	0.0	0.0	0	0.0	0.0	0	0.0	0.0	0	0.0	0.0	0	0.0	0.0	0	0.0	0.0	0	0.0	0.0	0	0.0	0.0	0	0.0	0.0	0	0.0
ENSRNOT00000023706	ENSRNOG00000017349	1[-]198641018-198652674	2854	16.15	14.123759	2676	22.44	17.295273	3183	20.24	16.886328	3512	22.39	17.253193	2127	13.21	11.793649	1678	10.55	9.773216	2445	19.73	15.203773000000002	3817	22.46	17.530839999999998	1604	11.04	10.39809	2600	17.33	14.3614	2827	18.09	14.250824	4536	28.01	19.145376000000002	4345	29.07	20.006775	4280	31.38	21.835949	1316	7.2	7.457667	3406	19.64
ENSRNOT00000023709	ENSRNOG00000017575	19[-]54151048-54163608	1897	9.53	8.336765	1137	8.47	6.524408	966	5.45	4.548973	1552	8.79	6.770088	1258	6.93	6.193314	945	5.28	4.886445	1379	9.88	7.612742	994	5.19	4.053679	657	4.01	3.780132	779	4.61	3.821101	1310	7.44	5.866073	1758	9.64	6.590578999999999	1580	9.39	6.46167	1190	7.74	5.3892	568	2.76	2.85839	1224	6.27
ENSRNOT00000023708	ENSRNOG00000017550	3[+]121408146-121440787	4	0.05	0.044108999999999995	0	0.0	0.0	2	0.04	0.029833999999999996	0	0.0	0.0	6	0.1	0.09260700000000001	0	0.0	0.0	20	0.44	0.336436	5	0.07	0.053502	2	0.03	0.029651999999999998	1	0.01	0.010997	9	0.15	0.120919	10	0.17	0.114304	89	1.68	1.154574	7	0.14	0.100497	10	0.15	0.154872	11	0.17
ENSRNOT00000005958	ENSRNOG00000004398	7[+]83373080-83545540	15	0.02	0.021655	11	0.03	0.020434	8	0.01	0.012414	12	0.02	0.016972	29	0.05	0.046016	8	0.01	0.013616999999999999	26	0.06	0.047063	18	0.03	0.023518	5	0.01	0.008809	6	0.01	0.009036	16	0.03	0.023398	27	0.05	0.033216	15	0.03	0.019379	2	0.0	0.002984	8	0.01	0.012828999999999998	13	0.02
ENSRNOT00000005953	ENSRNOG00000004488	6[+]129438158-129440574	0	0.0	0.0	3	0.06	0.048166	0	0.0	0.0	0	0.0	0.0	5	0.08	0.067972	0	0.0	0.0	0	0.0	0.0	0	0.0	0.0	0	0.0	0.0	0	0.0	0.0	0	0.0	0.0	0	0.0	0.0	0	0.0	0.0	0	0.0	0.0	0	0.0	0.0	0	0.0
ENSRNOT00000056508	ENSRNOG00000009204	4[+]145413230-145426603	73	0.5	0.4337	90	0.91	0.700153	25	0.19	0.157047	186	1.43	1.1029209999999998	208	1.56	1.3934799999999998	62	0.47	0.437775	179	1.75	1.34633	38	0.27	0.20898000000000003	33	0.27	0.255338	134	1.08	0.89181	210	1.63	1.281276	156	1.16	0.795817	212	1.72	1.182226	83	0.74	0.512402	50	0.33	0.338043	160	1.12
ENSRNOT00000014498	ENSRNOG00000010868	3[-]160241619-160301552	30	0.64	0.562683	17	0.52	0.39879000000000003	23	0.55	0.45988999999999997	33	0.78	0.603955	12	0.27	0.240052	18	0.43	0.393928	41	1.23	0.950485	14	0.3	0.23240300000000003	15	0.39	0.36387600000000003	20	0.5	0.416084	28	0.68	0.533471	46	1.07	0.734603	57	1.43	0.983975	39	1.08	0.753745	20	0.41	0.425464	28	0.6
ENSRNOT00000026063	ENSRNOG00000019193	1[-]199251844-199270627	20	0.14	0.12081700000000001	4	0.04	0.030141	5	0.04	0.032514	14	0.1	0.079708	41	0.31	0.278248	4	0.03	0.028472000000000004	21	0.21	0.160526	4	0.03	0.020325	4	0.03	0.028268	4	0.03	0.021428	8	0.06	0.050119	5	0.04	0.025939	11	0.09	0.063124	0	0.0	0.0	6	0.04	0.037281	12	0.08
ENSRNOT00000026060	ENSRNOG00000019260	1[+]80880856-80912082	55	0.65	0.568454	11	0.18	0.140725	34	0.46	0.37962199999999996	22	0.29	0.225373	8	0.09	0.082182	10	0.13	0.11935699999999999	8	0.13	0.101328	531	6.59	5.147705	125	1.81	1.705586	184	2.59	2.143189	204	2.75	2.169486	199	2.58	1.765841	68	0.95	0.655539	35	0.53	0.371517	14	0.16	0.161045	28	0.33
ENSRNOT00000026067	ENSRNOG00000019267	16[-]74260551-74264142	230	3.25	2.8432150000000003	308	6.45	4.9713449999999995	246	3.91	3.259394	318	5.07	3.904009	224	3.47	3.098384	184	2.89	2.672461	281	5.66	4.364917	307	4.51	3.521264	119	2.05	1.93049	213	3.55	2.941093	335	5.36	4.225535	409	6.32	4.31648	317	5.3	3.6470089999999997	308	5.64	3.923137	79	1.08	1.114523	298	4.29
ENSRNOT00000026065	ENSRNOG00000019265	18[-]31414250-31430973	701	2.77	2.421312	95	0.55	0.424563	186	0.82	0.686106	159	0.71	0.543738	289	1.25	1.117298	85	0.37	0.343627	418	2.35	1.81165	301	1.23	0.962324	301	1.44	1.359192	366	1.7	1.408857	657	2.93	2.312331	539	2.32	1.587828	958	4.47	3.077854	205	1.05	0.727282	69	0.26	0.27120500000000003	501	2.01
ENSRNOT00000008857	ENSRNOG00000005367	3[+]117421673-117498358	788	3.59	3.143536	8471	57.34	44.188435	16905	86.78	72.40095500000001	12402	63.82	49.172398	6769	33.92	30.297695	1938	9.84	9.110961999999999	9525	62.03	47.803352000000004	22556	107.12	83.62168100000001	545	3.03	2.8513330000000003	38901	209.28	173.44628899999998	36497	188.47	148.511093	38834	193.56	132.294174	9869	53.29	36.678181	36402	215.4	149.900436	1964	8.67	8.981475999999999	92435	430.27
ENSRNOT00000008854	ENSRNOG00000006209	7[-]70571435-70577147	3678	19.52	17.07266	1973	15.52	11.960023	2060	12.29	10.250217	2618	15.65	12.061466000000001	3365	19.6	17.500875	2205	13.01	12.048233999999999	2141	16.2	12.48335	2665	14.7	11.478544	1767	11.4	10.741626	3110	19.44	16.110331	3959	23.76	18.719873	5187	30.04	20.53306	5408	33.94	23.356861	2837	19.51	13.576462	1214	6.23	6.452043	3562	19.27
ENSRNOT00000028396	ENSRNOG00000020907	1[-]226966366-226972746	0	0.0	0.0	0	0.0	0.0	0	0.0	0.0	2	0.01	0.010502	0	0.0	0.0	0	0.0	0.0	0	0.0	0.0	0	0.0	0.0	0	0.0	0.0	0	0.0	0.0	0	0.0	0.0	0	0.0	0.0	0	0.0	0.0	0	0.0	0.0	0	0.0	0.0	0	0.0
ENSRNOT00000028390	ENSRNOG00000020889	1[-]101480145-101500850	14455	125.58	109.84710700000001	7378	95.01	73.22123	8474	82.76	69.045265	10333	101.16	77.94420600000001	10541	100.51	89.76808199999999	8701	84.02	77.82531	9673	119.85	92.363091	9725	87.87	68.59101899999999	5452	57.6	54.265423	9088	93.02	77.08918	15178	149.12	117.50059499999999	18872	178.96	122.31543700000002	25105	257.93	177.52507	12417	139.79	97.280411	3637	30.56	31.647213	13912	123.21
ENSRNOT00000006963	ENSRNOG00000005033	3[-]44432479-44522930	150	1.05	0.921689	131	1.36	1.051105	813	6.44	5.372272	123	0.97	0.747441	501	3.88	3.4621449999999996	201	1.57	1.458206	571	5.73	4.419052	476	3.49	2.722526	192	1.65	1.549748	121	1.0	0.82734	196	1.56	1.229562	735	5.65	3.863275	279	2.32	1.599936	175	1.59	1.107212	8	0.05	0.055852	784	5.63
ENSRNOT00000085700	ENSRNOG00000054198	4[-]93722951-93723083	0	0.0	0.0	0	0.0	0.0	0	0.0	0.0	0	0.0	0.0	0	0.0	0.0	0	0.0	0.0	0	0.0	0.0	0	0.0	0.0	0	0.0	0.0	0	0.0	0.0	0	0.0	0.0	0	0.0	0.0	0	0.0	0.0	0	0.0	0.0	0	0.0	0.0	0	0.0
ENSRNOT00000009354	ENSRNOG00000022741	8[+]22423890-22440410	41	0.31	0.27319499999999997	33	0.37	0.285989	51	0.44	0.367462	28	0.24	0.186102	50	0.42	0.374921	33	0.28	0.256384	48	0.53	0.40485	32	0.25	0.19633399999999998	52	0.49	0.461477	87	0.79	0.656922	107	0.93	0.735366	50	0.42	0.284279	372	3.41	2.349812	56	0.56	0.386909	34	0.25	0.26024899999999995	76	0.6
ENSRNOT00000048654	ENSRNOG00000031823	3[+]161071019-161078173	0	0.0	0.0	0	0.0	0.0	0	0.0	0.0	0	0.0	0.0	0	0.0	0.0	0	0.0	0.0	0	0.0	0.0	0	0.0	0.0	0	0.0	0.0	0	0.0	0.0	0	0.0	0.0	0	0.0	0.0	0	0.0	0.0	0	0.0	0.0	0	0.0	0.0	0	0.0
ENSRNOT00000048655	ENSRNOG00000030073	8[+]119083921-119088205	0	0.0	0.0	0	0.0	0.0	0	0.0	0.0	0	0.0	0.0	0	0.0	0.0	0	0.0	0.0	0	0.0	0.0	0	0.0	0.0	0	0.0	0.0	0	0.0	0.0	0	0.0	0.0	0	0.0	0.0	0	0.0	0.0	0	0.0	0.0	0	0.0	0.0	0	0.0
ENSRNOT00000009899	ENSRNOG00000007030	5[+]43603043-43757549	30	0.21	0.18196600000000002	30	0.31	0.241021	14	0.11	0.08846799999999999	31	0.24	0.18562599999999999	56	0.43	0.384411	23	0.18	0.166928	32	0.32	0.243966	62	0.45	0.353107	64	0.55	0.514162	111	0.92	0.762062	97	0.77	0.610143	58	0.44	0.303348	54	0.45	0.31001999999999996	48	0.43	0.299373	24	0.16	0.16613599999999998	100	0.72
ENSRNOT00000009898	ENSRNOG00000007510	2[+]124054282-124056795	75	0.62	0.542013	112	1.39	1.070109	95	0.89	0.743319	128	1.2	0.925917	84	0.77	0.6874319999999999	42	0.38	0.356263	119	1.42	1.093391	80	0.69	0.537615	33	0.33	0.313481	79	0.78	0.643239	54	0.51	0.40131999999999995	144	1.31	0.896883	124	1.23	0.845088	124	1.33	0.9290219999999999	21	0.16	0.1696	101	0.86
ENSRNOT00000011948	ENSRNOG00000008965	7[-]36495480-36499784	198	2.93	2.566061	193	4.24	3.269075	90	1.5	1.250881	146	2.43	1.8756009999999999	425	6.91	6.172918	110	1.8	1.6701419999999998	272	5.76	4.436821	104	1.59	1.2439149999999999	63	1.13	1.066633	71	1.24	1.027132	149	2.49	1.959453	154	2.48	1.6969400000000001	219	3.84	2.64195	61	1.16	0.808613	70	1.0	1.038261	112	1.69
ENSRNOT00000048656	ENSRNOG00000030667	6[+]8220228-8273549	2058	13.28	11.614794	2917	27.89	21.498013	3512	25.47	21.252913	3737	27.17	20.936548000000002	1674	11.85	10.586806	1472	10.55	9.774133	2562	23.57	18.168442000000002	5355	35.94	28.053767999999998	1764	13.84	13.037514	3562	27.07	22.436987	3030	22.11	17.421913	4035	28.41	19.420189	2913	22.22	15.295754999999998	3959	33.1	23.031904	1177	7.35	7.608147	2915	19.17
ENSRNOT00000009893	ENSRNOG00000007422	3[-]5811504-5976244	1665	6.82	5.966332	1580	9.59	7.390582000000001	1295	5.96	4.975813	1712	7.9	6.08852	2332	10.48	9.363222	1231	5.6	5.190007	2001	11.69	9.007647	1552	6.61	5.162078	693	3.45	3.2524349999999997	1040	5.02	4.157337999999999	1347	6.24	4.914272	3018	13.5	9.224243	2671	12.94	8.906360000000001	1930	10.25	7.129622	596	2.36	2.445306	1651	6.89
ENSRNOT00000011941	ENSRNOG00000008694	7[+]130308532-130313727	59970	471.74	412.622223	40318	470.09	362.29629500000004	84669	748.75	624.662964	35474	314.46	242.29605099999998	12727	109.87	98.12786899999999	35963	314.45	291.265381	26199	293.91	226.51081800000003	145542	1190.71	929.4968869999999	55133	527.48	496.922333	79599	737.68	611.373535	74624	663.84	523.083191	99422	853.65	583.4492799999999	92591	861.32	592.825562	106402	1084.61	754.789246	14491	110.27	114.190781	37799	303.09
ENSRNOT00000011947	ENSRNOG00000008711	10[-]86620160-86645529	1970	12.15	10.630311	1515	13.85	10.6736	1471	10.2	8.512874	2162	15.03	11.581014999999999	2064	13.97	12.480005	1189	8.15	7.553014	1556	13.69	10.551546	2195	14.08	10.992	1197	8.98	8.463382000000001	1590	11.55	9.575845	1938	13.52	10.65457	3151	21.22	14.505678	2984	21.77	14.982863	2281	18.23	12.68867	769	4.59	4.748115	2150	13.52
ENSRNOT00000009897	ENSRNOG00000007527	5[-]116996652-117038882	1537	22.86	19.997139	1342	29.6	22.810268	1629	27.24	22.728025	1783	29.89	23.030804	879	14.35	12.817337	931	15.38	14.24973	1439	30.52	23.523073	1831	28.34	22.119404	943	17.05	16.063866	1648	28.88	23.935185999999998	1959	32.96	25.969185	2073	33.67	23.013081	1956	34.41	23.685314	1747	33.68	23.440548	486	6.99	7.233644	1882	28.53
ENSRNOT00000011945	ENSRNOG00000008816	4[+]78694447-78715683	1595	14.62	12.787319	1592	21.64	16.673986	621	6.39	5.331904	2339	24.16	18.617554000000002	2709	27.26	24.346373	1428	14.55	13.472767999999999	2082	27.21	20.973651999999998	223	2.12	1.657977	405	4.51	4.2444690000000005	371	4.01	3.32111	1708	17.71	13.953232999999999	4022	40.25	27.507277000000002	6414	69.54	47.865879	505	5.99	4.167493	512	4.53	4.695579	1410	13.18
ENSRNOT00000063101	ENSRNOG00000041348	7[-]74423233-74423305	0	0.0	0.0	0	0.0	0.0	0	0.0	0.0	0	0.0	0.0	0	0.0	0.0	0	0.0	0.0	0	0.0	0.0	0	0.0	0.0	0	0.0	0.0	0	0.0	0.0	0	0.0	0.0	0	0.0	0.0	0	0.0	0.0	0	0.0	0.0	0	0.0	0.0	0	0.0
ENSRNOT00000063100	ENSRNOG00000041347	17[+]59049563-59049657	0	0.0	0.0	0	0.0	0.0	0	0.0	0.0	0	0.0	0.0	0	0.0	0.0	0	0.0	0.0	0	0.0	0.0	0	0.0	0.0	0	0.0	0.0	0	0.0	0.0	0	0.0	0.0	0	0.0	0.0	0	0.0	0.0	0	0.0	0.0	0	0.0	0.0	0	0.0
ENSRNOT00000054618	ENSRNOG00000036511	6[+]38572522-38572626	0	0.0	0.0	3	0.82	0.628792	2	0.31	0.25938	3	0.47	0.360784	1	0.03	0.028811	0	0.0	0.0	1	0.14	0.105726	1	0.15	0.11389200000000001	0	0.0	0.0	1	0.23	0.18784800000000001	0	0.0	0.0	0	0.0	0.0	0	0.0	0.0	0	0.0	0.0	3	0.47	0.484501	0	0.0
ENSRNOT00000010019	ENSRNOG00000007608	4[-]50309281-50312608	0	0.0	0.0	0	0.0	0.0	0	0.0	0.0	0	0.0	0.0	0	0.0	0.0	0	0.0	0.0	0	0.0	0.0	0	0.0	0.0	0	0.0	0.0	0	0.0	0.0	0	0.0	0.0	0	0.0	0.0	0	0.0	0.0	0	0.0	0.0	0	0.0	0.0	0	0.0
ENSRNOT00000010018	ENSRNOG00000007625	3[+]54253949-54267292	0	0.0	0.0	4	0.05	0.036011	0	0.0	0.0	0	0.0	0.0	0	0.0	0.0	0	0.0	0.0	2	0.02	0.017266	0	0.0	0.0	0	0.0	0.0	0	0.0	0.0	0	0.0	0.0	0	0.0	0.0	3	0.02	0.014676	0	0.0	0.0	2	0.02	0.015580000000000002	3	0.02
ENSRNOT00000010015	ENSRNOG00000007596	10[-]70159607-70172739	18	0.28	0.24861999999999998	1	0.01	0.004239	245	4.49	3.747779	15	0.26	0.203254	17	0.29	0.257878	9	0.15	0.13880699999999999	3	0.06	0.049922	381	6.46	5.043413	13	0.24	0.22629699999999997	21	0.39	0.319733	12	0.2	0.161005	18	0.3	0.20785900000000002	16	0.3	0.20787399999999998	24	0.49	0.34321999999999997	0	0.0	0.0	2	0.02
ENSRNOT00000040334	ENSRNOG00000003848	X[+]71174869-71197812	276	0.86	0.751825	169	0.78	0.598941	669	2.34	1.954136	246	0.86	0.663543	463	1.58	1.412491	208	0.72	0.667713	962	4.28	3.296237	208	0.67	0.524931	343	1.3	1.2253459999999998	531	1.95	1.614598	1041	3.67	2.891938	1407	4.79	3.273403	366	1.35	0.928322	987	3.99	2.774963	141	0.42	0.437517	289	0.92
ENSRNOT00000054610	ENSRNOG00000036502	6[+]106143489-106143595	0	0.0	0.0	1	0.21	0.16025	0	0.0	0.0	0	0.0	0.0	0	0.0	0.0	0	0.0	0.0	0	0.0	0.0	0	0.0	0.0	0	0.0	0.0	0	0.0	0.0	0	0.0	0.0	0	0.0	0.0	0	0.0	0.0	0	0.0	0.0	0	0.0	0.0	0	0.0
ENSRNOT00000010010	ENSRNOG00000006895	10[-]64222276-64341109	789	5.96	5.211231	1124	12.59	9.699961	1339	11.38	9.491810000000001	1065	9.06	6.984478999999999	1510	12.52	11.185352	1034	8.69	8.046483	834	8.99	6.926146000000001	1756	13.8	10.773	872	8.01	7.5482119999999995	1524	13.56	11.241413	1984	16.95	13.359238000000001	2240	18.47	12.625681	1760	15.72	10.82205	1266	12.39	8.623831	135	0.98	1.016924	1182	9.11
ENSRNOT00000057501	ENSRNOG00000007120	14[-]84701559-84820415	3250	12.02	10.513158	3047	16.7	12.873061	3337	13.87	11.575579	4161	17.34	13.362293	2992	12.15	10.847149	2247	9.24	8.556236	3727	19.65	15.147648	3790	14.58	11.379142	1641	7.38	6.95229	2917	12.71	10.534751	3415	14.28	11.253939	5900	23.82	16.279512	5213	22.8	15.693639000000001	4728	22.66	15.770095999999999	1410	5.04	5.221898	4112	15.5
ENSRNOT00000051155	ENSRNOG00000031479	9[-]100556392-100624638	219	1.06	0.924111	397	2.84	2.1896560000000003	333	1.81	1.507687	396	2.15	1.656741	289	1.53	1.365602	223	1.19	1.105401	260	1.79	1.378539	129	0.64	0.501844	199	1.17	1.097825	91	0.51	0.42666499999999996	89	0.48	0.381707	752	3.96	2.7052650000000003	323	1.84	1.266094	1039	6.5	4.521624	274	1.28	1.32437	347	1.71
ENSRNOT00000057502	ENSRNOG00000037851	11[-]89010377-89260297	7	0.05	0.042279000000000004	3	0.03	0.023593	176	1.59	1.324157	266	2.41	1.854236	13	0.11	0.098874	116	1.03	0.9548610000000001	6	0.06	0.047951	371	3.1	2.41931	52	0.51	0.47744	92	0.87	0.7217779999999999	24	0.22	0.171246	259	2.27	1.548772	228	2.17	1.490262	280	2.91	2.025856	3	0.02	0.023091999999999998	13	0.1
ENSRNOT00000064455	ENSRNOG00000049310	2[+]115092263-115093210	0	0.0	0.0	0	0.0	0.0	0	0.0	0.0	0	0.0	0.0	0	0.0	0.0	0	0.0	0.0	0	0.0	0.0	0	0.0	0.0	0	0.0	0.0	0	0.0	0.0	0	0.0	0.0	0	0.0	0.0	0	0.0	0.0	0	0.0	0.0	0	0.0	0.0	0	0.0
ENSRNOT00000092775	ENSRNOG00000007037	5[-]137383319-137458184	0	0.0	0.0	0	0.0	0.0	0	0.0	0.0	0	0.0	0.0	0	0.0	0.0	0	0.0	0.0	0	0.0	0.0	0	0.0	0.0	0	0.0	0.0	0	0.0	0.0	0	0.0	0.0	0	0.0	0.0	0	0.0	0.0	0	0.0	0.0	0	0.0	0.0	0	0.0
ENSRNOT00000057503	ENSRNOG00000037852	10[+]53466870-53481770	2	0.06	0.056028999999999995	0	0.0	0.0	0	0.0	0.0	0	0.0	0.0	3	0.1	0.091044	0	0.0	0.0	0	0.0	0.0	2	0.07	0.052004999999999996	0	0.0	0.0	6	0.21	0.170955	2	0.05	0.037866000000000004	0	0.0	0.0	0	0.0	0.0	0	0.0	0.0	2	0.06	0.063956	0	0.0
ENSRNOT00000064450	ENSRNOG00000028255	10[-]107292828-107324355	462	2.28	1.998141	453	3.33	2.5636639999999997	286	1.59	1.324692	481	2.68	2.068066	556	3.02	2.698775	300	1.65	1.528454	526	3.71	2.862391	371	1.91	1.488992	232	1.39	1.312433	356	2.08	1.721014	386	2.16	1.701281	705	3.81	2.6049	661	3.87	2.6649	423	2.71	1.887874	262	1.25	1.295607	497	2.51
ENSRNOT00000064452	ENSRNOG00000007284	5[+]138154673-138182897	2303	18.87	16.507757	1491	18.12	13.961583	1999	18.42	15.366622	2484	22.94	17.678564	1351	12.15	10.852205999999999	1432	13.05	12.08488	2102	24.56	18.931498	2835	24.17	18.86688	1229	12.25	11.538585000000001	3326	32.12	26.617646999999998	4060	37.64	29.655071000000003	3299	29.51	20.169704	2156	20.9	14.381879000000001	3841	40.79	28.387758	1168	9.26	9.591117	4155	34.72
ENSRNOT00000089626	ENSRNOG00000052890	9[-]72452851-72452974	0	0.0	0.0	0	0.0	0.0	0	0.0	0.0	0	0.0	0.0	0	0.0	0.0	0	0.0	0.0	0	0.0	0.0	0	0.0	0.0	0	0.0	0.0	0	0.0	0.0	0	0.0	0.0	0	0.0	0.0	0	0.0	0.0	0	0.0	0.0	0	0.0	0.0	0	0.0
ENSRNOT00000064458	ENSRNOG00000003929	X[-]104391607-104493714	47	0.23	0.205236	24	0.18	0.135283	22	0.12	0.10244400000000001	47	0.27	0.20584699999999997	83	0.46	0.40862800000000005	8	0.04	0.041669	45	0.32	0.245288	46	0.24	0.186326	38	0.23	0.21670999999999999	65	0.39	0.321712	123	0.7	0.551136	124	0.69	0.468346	29	0.17	0.11745499999999999	28	0.18	0.12355	21	0.1	0.10661199999999998	69	0.36
ENSRNOT00000092776	ENSRNOG00000062083	5[+]137351628-137352147	3	0.45	0.393872	0	0.0	0.0	1	0.11	0.08836799999999999	2	0.31	0.239335	0	0.0	0.0	4	0.59	0.549859	2	0.25	0.195248	0	0.0	0.0	0	0.0	0.0	0	0.0	0.0	0	0.0	0.0	0	0.0	0.0	5	0.84	0.5791029999999999	0	0.0	0.0	0	0.0	0.0	2	0.27
ENSRNOT00000085704	ENSRNOG00000060266	17[+]34665902-34723185	0	0.0	0.0	4	0.16	0.125448	0	0.0	0.0	5	0.17	0.129054	6	0.19	0.17319500000000002	0	0.0	0.0	7	0.27	0.206134	8	0.24	0.183612	0	0.0	0.0	4	0.13	0.1109	0	0.0	0.0	8	0.24	0.163431	6	0.2	0.136391	0	0.0	0.0	2	0.05	0.055906	4	0.11
ENSRNOT00000009431	ENSRNOG00000006992	5[+]2632712-2640021	18081	73.95	64.681938	26443	160.3	123.541428	19750	90.8	75.755539	28321	130.53	100.573685	23053	103.48	92.415222	14358	65.27	60.45985400000001	23229	135.48	104.413383	23136	98.41	76.81955	9929	49.39	46.524646999999995	15202	73.25	60.706291	16754	77.49	61.059334	33991	151.74	103.70813000000001	26361	127.5	87.752228	22986	121.82	84.77570300000001	10591	41.9	43.392784000000006	19761	82.38
ENSRNOT00000015395	ENSRNOG00000011568	1[+]30681681-30766860	32	0.21	0.186889	16	0.16	0.124958	16	0.12	0.099597	31	0.23	0.18041400000000002	62	0.47	0.416549	20	0.15	0.139032	29	0.28	0.213821	0	0.0	0.0	4	0.03	0.031269	7	0.05	0.043979000000000004	14	0.11	0.084991	12	0.08	0.057464999999999995	14	0.11	0.076962	16	0.14	0.094529	6	0.04	0.037945	13	0.09
ENSRNOT00000006548	ENSRNOG00000038921	13[-]74729467-74740458	0	0.0	0.0	0	0.0	0.0	0	0.0	0.0	0	0.0	0.0	2	0.03	0.024939	0	0.0	0.0	0	0.0	0.0	0	0.0	0.0	0	0.0	0.0	0	0.0	0.0	0	0.0	0.0	0	0.0	0.0	0	0.0	0.0	0	0.0	0.0	0	0.0	0.0	1	0.01
ENSRNOT00000006549	ENSRNOG00000004864	3[-]38682146-38741113	1317	7.83	6.849467999999999	1431	12.61	9.716973	1548	10.35	8.633253999999999	1914	12.82	9.879997	2090	13.64	12.182021	1090	7.2	6.670797	1509	12.8	9.8615	2295	14.19	11.076967999999999	1028	7.44	7.005377	2000	14.01	11.613891	2065	13.88	10.939662	2479	16.09	10.99879	1631	11.47	7.891667	1821	14.03	9.764068	652	3.75	3.878856	2037	12.34
ENSRNOT00000006545	ENSRNOG00000004938	3[+]102658573-102659511	0	0.0	0.0	0	0.0	0.0	0	0.0	0.0	0	0.0	0.0	0	0.0	0.0	0	0.0	0.0	0	0.0	0.0	0	0.0	0.0	0	0.0	0.0	0	0.0	0.0	0	0.0	0.0	0	0.0	0.0	0	0.0	0.0	0	0.0	0.0	0	0.0	0.0	0	0.0
ENSRNOT00000006542	ENSRNOG00000004672	14[-]84335597-84355528	219	1.79	1.56244	394	4.77	3.673625	209	1.91	1.594792	404	3.71	2.8612450000000003	419	3.75	3.3500690000000004	209	1.89	1.7504080000000002	407	4.73	3.645082	234	1.98	1.545174	124	1.22	1.152506	122	1.17	0.9669030000000001	240	2.21	1.740637	409	3.64	2.489902	303	2.92	2.0112740000000002	394	4.17	2.9003900000000002	159	1.25	1.29345	267	2.22
ENSRNOT00000006543	ENSRNOG00000004927	6[+]26241672-26251809	494	5.43	4.751311	414	6.74	5.192794	449	5.55	4.632319	506	6.27	4.8295650000000006	336	4.06	3.6230569999999997	308	3.76	3.481218	399	6.26	4.823768	587	6.72	5.244794000000001	307	4.1	3.860953	541	7.01	5.812368	737	9.17	7.227558999999999	930	11.16	7.628206	841	10.94	7.530058	638	9.1	6.330684	160	1.7	1.7585220000000001	611	6.85
ENSRNOT00000017247	ENSRNOG00000012503	5[-]160325107-160352927	448	3.61	3.158252	337	4.03	3.106913	641	5.81	4.851013	595	5.41	4.169631	436	3.85	3.442582	312	2.8	2.589261	431	4.96	3.820131	1371	11.5	8.979896	441	4.32	4.071999	945	8.98	7.444791	944	8.61	6.788007	1353	11.92	8.146248	787	7.51	5.1675699999999996	1052	11.0	7.6544229999999995	207	1.62	1.673309	747	6.14
ENSRNOT00000017245	ENSRNOG00000012808	7[-]12771239-12777901	7828	80.7	70.583687	4959	75.77	58.396721	4866	56.4	47.050129	6025	69.99	53.93040799999999	5522	62.48	55.797272	4121	47.22	43.741169	4802	70.6	54.413532	6032	64.67	50.483639000000004	4166	52.23	49.203891999999996	6433	78.13	64.750908	7064	82.36	64.895485	8171	91.95	62.843655000000005	8655	105.51	72.62331400000001	6636	88.65	61.692516000000005	3031	30.23	31.301496999999998	7564	79.49
ENSRNOT00000017243	ENSRNOG00000011922	8[-]123303878-123371257	1729	11.19	9.786185000000001	1447	13.89	10.701864	2220	16.16	13.477986999999999	2083	15.19	11.706375	1643	11.67	10.4259	1018	7.32	6.781776	1533	14.15	10.904922000000001	3948	26.58	20.748860999999998	1248	9.82	9.251858	2626	20.03	16.597231	2932	21.47	16.914814	4560	32.23	22.025254999999998	3187	24.4	16.792694	3712	31.14	21.671460999999997	626	3.92	4.054271	2521	16.63
ENSRNOT00000017241	ENSRNOG00000012705	10[-]85632819-85636902	1383	21.53	18.828451	488	11.26	8.680204	587	10.26	8.563292	701	12.3	9.475752	817	13.97	12.4728	575	9.95	9.214075999999999	572	12.69	9.783289	841	13.61	10.62725	597	11.3	10.646152	1009	18.51	15.344657000000002	1231	21.67	17.074688000000002	1522	25.87	17.67902	1841	33.9	23.329746	1050	21.18	14.738532999999999	375	5.64	5.840008	1375	21.82
ENSRNOT00000017240	ENSRNOG00000012347	4[+]120133713-120142488	1835	11.34	9.919646	789	7.22	5.5669010000000005	631	4.38	3.6558669999999998	1035	7.2	5.551003	761	5.16	4.605919999999999	558	3.83	3.549275	1250	11.01	8.488777	664	4.27	3.3305800000000003	607	4.56	4.293571	1025	7.46	6.183953	921	6.43	5.069245	975	6.58	4.495283000000001	1209	8.83	6.080122	1047	8.38	5.834728	579	3.46	3.584333	1222	7.69
ENSRNOT00000007492	ENSRNOG00000005289	6[-]1548415-1622196	361	2.12	1.855086	307	2.67	2.057668	270	1.78	1.487278	493	3.27	2.51646	973	6.27	5.603414	187	1.22	1.130827	519	4.34	3.34785	349	2.13	1.6645599999999998	199	1.42	1.338147	284	1.97	1.630291	408	2.71	2.132682	616	3.95	2.6981080000000004	633	4.4	3.0255080000000003	419	3.19	2.2172110000000003	182	1.03	1.069033	385	2.3
ENSRNOT00000007491	ENSRNOG00000005655	5[+]8459660-8574655	0	0.0	0.0	0	0.0	0.0	0	0.0	0.0	0	0.0	0.0	0	0.0	0.0	0	0.0	0.0	0	0.0	0.0	0	0.0	0.0	0	0.0	0.0	0	0.0	0.0	0	0.0	0.0	0	0.0	0.0	0	0.0	0.0	0	0.0	0.0	0	0.0	0.0	0	0.0
ENSRNOT00000007490	ENSRNOG00000005408	10[-]45061467-45071643	795	4.93	4.311624	546	5.02	3.8684580000000004	628	4.38	3.6513269999999998	726	5.07	3.9091669999999996	611	4.16	3.7161440000000003	494	3.4	3.152621	596	5.27	4.062412999999999	667	4.3	3.3587550000000004	409	3.08	2.90155	666	4.87	4.033185	1335	9.36	7.377716	1432	9.7	6.62857	1616	11.86	8.161026	834	6.7	4.661822	352	2.11	2.183797	906	5.73
ENSRNOT00000007497	ENSRNOG00000005692	4[-]165831394-165832323	0	0.0	0.0	0	0.0	0.0	0	0.0	0.0	0	0.0	0.0	0	0.0	0.0	0	0.0	0.0	0	0.0	0.0	0	0.0	0.0	0	0.0	0.0	0	0.0	0.0	0	0.0	0.0	0	0.0	0.0	0	0.0	0.0	0	0.0	0.0	0	0.0	0.0	0	0.0
ENSRNOT00000029118	ENSRNOG00000003781	10[+]28449335-28864255	530	1.56	1.3601860000000001	280	1.21	0.936219	310	1.02	0.85145	314	1.04	0.7988609999999999	255	0.82	0.731234	302	0.98	0.911394	407	1.7	1.310582	249	0.76	0.592008	211	0.75	0.7072729999999999	305	1.05	0.872295	464	1.54	1.213087	594	1.9	1.300324	440	1.53	1.051065	307	1.17	0.8110390000000001	158	0.45	0.46482700000000005	489	1.46
ENSRNOT00000029114	ENSRNOG00000047370	1[-]66872787-66873740	0	0.0	0.0	0	0.0	0.0	0	0.0	0.0	0	0.0	0.0	0	0.0	0.0	0	0.0	0.0	0	0.0	0.0	0	0.0	0.0	0	0.0	0.0	0	0.0	0.0	0	0.0	0.0	0	0.0	0.0	0	0.0	0.0	0	0.0	0.0	0	0.0	0.0	0	0.0
ENSRNOT00000029115	ENSRNOG00000024647	4[+]133285552-133323755	2869	12.47	10.909414	3921	25.27	19.472939999999998	3831	18.73	15.622951	4897	23.99	18.487961	3339	15.94	14.232262	2305	11.14	10.319119	3900	24.18	18.637707000000002	5318	24.05	18.773684	2167	11.46	10.792225	4410	22.59	18.722301	4350	21.39	16.853432	5580	26.48	18.098701000000002	3857	19.83	13.651123000000002	4180	23.55	16.388454	1585	6.66	6.9006289999999995	4716	20.9
ENSRNOT00000029111	ENSRNOG00000043341	1[+]61522298-61533178	143	1.19	1.0443209999999998	118	1.47	1.129977	135	1.27	1.061352	198	1.87	1.440226	264	2.43	2.168941	117	1.09	1.007425	195	2.33	1.796947	199	1.73	1.351048	100	1.02	0.957117	152	1.5	1.240335	269	2.55	2.0096990000000003	265	2.42	1.654887	177	1.75	1.201459	154	1.66	1.1579549999999998	72	0.58	0.603648	271	2.31
ENSRNOT00000087909	ENSRNOG00000058784	20[-]3170034-3199279	149	1.68	1.466264	82	1.37	1.055069	53	0.66	0.553287	108	1.37	1.054833	158	1.95	1.737696	62	0.77	0.717494	126	2.02	1.555611	50	0.58	0.44944700000000004	74	1.01	0.953467	70	0.92	0.764321	154	1.96	1.546825	161	1.97	1.348182	239	3.19	2.195764	46	0.66	0.458579	47	0.51	0.527764	110	1.26
ENSRNOT00000087908	ENSRNOG00000058322	7[+]24397770-24404337	0	0.0	0.0	0	0.0	0.0	0	0.0	0.0	0	0.0	0.0	0	0.0	0.0	0	0.0	0.0	0	0.0	0.0	0	0.0	0.0	0	0.0	0.0	0	0.0	0.0	0	0.0	0.0	0	0.0	0.0	0	0.0	0.0	0	0.0	0.0	0	0.0	0.0	0	0.0
ENSRNOT00000087901	ENSRNOG00000053327	4[+]101645731-101646573	13	0.57	0.49984300000000004	6	0.35	0.271246	0	0.0	0.0	12	0.6	0.460604	19	0.92	0.817757	3	0.13	0.12192599999999999	7	0.45	0.34975	0	0.0	0.0	3	0.17	0.15656199999999998	0	0.0	0.0	2	0.1	0.081443	2	0.1	0.067957	8	0.39	0.270375	0	0.0	0.0	0	0.0	0.0	0	0.0
ENSRNOT00000087900	ENSRNOG00000056311	19[-]56580510-56580617	0	0.0	0.0	0	0.0	0.0	0	0.0	0.0	0	0.0	0.0	0	0.0	0.0	0	0.0	0.0	0	0.0	0.0	0	0.0	0.0	0	0.0	0.0	0	0.0	0.0	0	0.0	0.0	0	0.0	0.0	0	0.0	0.0	0	0.0	0.0	0	0.0	0.0	0	0.0
ENSRNOT00000087903	ENSRNOG00000052484	8[-]46806467-46806525	1	0.07	0.061352	0	0.0	0.0	1	0.09	0.07582	0	0.0	0.0	1	0.05	0.045836	1	0.07	0.063038	0	0.0	0.0	1	0.09	0.071148	0	0.0	0.0	1	0.08	0.068486	1	0.08	0.062503	1	0.0	0.002027	1	0.06	0.038060000000000004	0	0.0	0.0	0	0.0	0.0	0	0.0
ENSRNOT00000087902	ENSRNOG00000059861	1[-]12776937-12798803	0	0.0	0.0	0	0.0	0.0	0	0.0	0.0	0	0.0	0.0	0	0.0	0.0	0	0.0	0.0	0	0.0	0.0	0	0.0	0.0	0	0.0	0.0	0	0.0	0.0	0	0.0	0.0	0	0.0	0.0	0	0.0	0.0	0	0.0	0.0	0	0.0	0.0	0	0.0
ENSRNOT00000087905	ENSRNOG00000001238	12[+]38274297-38294275	2088	22.07	19.306597	1690	26.48	20.407085000000002	1894	22.51	18.782141	1473	17.54	13.516584	2069	24.0	21.43667	1304	15.32	14.186403	1499	22.6	17.418064	2083	22.9	17.87508	1281	16.47	15.514060999999998	1610	20.05	16.613899	2071	24.75	19.505659	2485	28.68	19.602354000000002	2116	26.46	18.20871	1638	22.43	15.61191	827	8.45	8.749892	2022	21.79
ENSRNOT00000087904	ENSRNOG00000060854	8[+]48693597-48693927	0	0.0	0.0	0	0.0	0.0	0	0.0	0.0	0	0.0	0.0	0	0.0	0.0	0	0.0	0.0	0	0.0	0.0	0	0.0	0.0	0	0.0	0.0	0	0.0	0.0	0	0.0	0.0	0	0.0	0.0	0	0.0	0.0	0	0.0	0.0	0	0.0	0.0	0	0.0
ENSRNOT00000087907	ENSRNOG00000055809	3[-]153848242-153876938	0	0.0	0.0	12	0.14	0.11154700000000001	0	0.0	0.0	1	0.01	0.006067	36	0.34	0.29968	9	0.08	0.07247100000000001	5	0.05	0.040835	7	0.06	0.043741	15	0.15	0.14235799999999998	2	0.02	0.016509	2	0.02	0.014368	467	4.33	2.9595279999999997	352	3.54	2.435564	3	0.03	0.021831	0	0.0	0.0	4	0.03
ENSRNOT00000087906	ENSRNOG00000010286	2[-]1454387-1511591	0	0.0	0.0	0	0.0	0.0	0	0.0	0.0	0	0.0	0.0	0	0.0	0.0	0	0.0	0.0	0	0.0	0.0	0	0.0	0.0	0	0.0	0.0	0	0.0	0.0	0	0.0	0.0	0	0.0	0.0	0	0.0	0.0	0	0.0	0.0	0	0.0	0.0	2	0.13
ENSRNOT00000043517	ENSRNOG00000033038	1[+]248402980-248403399	32	1.57	1.371939	17	1.23	0.9512	13	0.69	0.57499	29	1.61	1.237948	32	1.72	1.5396	20	1.1	1.022225	18	1.22	0.939235	288	15.0	11.709857000000001	84	5.1	4.808135	132	7.79	6.458258	97	5.46	4.2987	129	7.04	4.809712	16	0.9	0.6220100000000001	19	1.23	0.859183	10	0.44	0.456395	10	0.5
ENSRNOT00000045753	ENSRNOG00000039666	X[-]14150038-14220662	117	1.35	1.178859	89	1.52	1.168239	59	0.76	0.631055	119	1.55	1.1934870000000002	251	3.19	2.850865	46	0.59	0.542365	177	2.92	2.246983	97	1.16	0.9064549999999999	50	0.69	0.654309	59	0.79	0.658741	115	1.51	1.1864219999999999	166	2.1	1.432352	373	5.1	3.5136230000000004	127	1.9	1.323801	75	0.83	0.8632139999999999	123	1.45
ENSRNOT00000046598	ENSRNOG00000047493	4[-]175969549-176026163	4	0.02	0.020326	14	0.12	0.092779	5	0.03	0.024937	7	0.04	0.031579	12	0.08	0.068299	8	0.05	0.042948	12	0.1	0.076283	40	0.24	0.186922	8	0.06	0.05312000000000001	63	0.43	0.357577	14	0.09	0.068784	28	0.17	0.118306	18	0.12	0.085115	6	0.04	0.030177	0	0.0	0.0	2	0.01
ENSRNOT00000043510	ENSRNOG00000032890	16[+]34795971-34796921	0	0.0	0.0	0	0.0	0.0	0	0.0	0.0	0	0.0	0.0	0	0.0	0.0	0	0.0	0.0	0	0.0	0.0	0	0.0	0.0	0	0.0	0.0	0	0.0	0.0	0	0.0	0.0	0	0.0	0.0	0	0.0	0.0	0	0.0	0.0	0	0.0	0.0	0	0.0
ENSRNOT00000046595	ENSRNOG00000007680	5[-]39564242-39611053	0	0.0	0.0	0	0.0	0.0	0	0.0	0.0	0	0.0	0.0	0	0.0	0.0	0	0.0	0.0	3	0.08	0.060608	0	0.0	0.0	0	0.0	0.0	2	0.04	0.036632	0	0.0	0.0	10	0.19	0.133204	6	0.13	0.091916	0	0.0	0.0	0	0.0	0.0	0	0.0
ENSRNOT00000046594	ENSRNOG00000030245	11[+]86797561-86840555	1183	15.93	13.9379	834	16.64	12.825584	890	13.47	11.236266	1054	15.99	12.320394	649	9.58	8.557080000000001	786	11.76	10.896842	1011	19.42	14.967166	959	13.42	10.479503999999999	561	9.18	8.645074000000001	711	11.28	9.348878	1065	16.22	12.776888	1709	25.13	17.173776999999998	1985	31.61	21.75662	1209	21.09	14.675821	410	5.34	5.529049	1795	24.64
ENSRNOT00000016117	ENSRNOG00000012079	8[+]42779545-42780474	0	0.0	0.0	0	0.0	0.0	0	0.0	0.0	0	0.0	0.0	0	0.0	0.0	0	0.0	0.0	0	0.0	0.0	0	0.0	0.0	0	0.0	0.0	0	0.0	0.0	0	0.0	0.0	0	0.0	0.0	0	0.0	0.0	0	0.0	0.0	0	0.0	0.0	0	0.0
ENSRNOT00000016111	ENSRNOG00000012017	2[-]80269587-80293181	983	14.38	12.574238000000001	863	18.71	14.420197	888	14.6	12.182775999999999	1068	17.61	13.568871	1175	18.87	16.851795000000003	493	8.01	7.4153	1048	21.85	16.840591	882	13.41	10.466777	435	7.74	7.288272999999999	880	15.16	12.568205	1017	16.81	13.24833	1563	24.95	17.055328	1310	22.66	15.597413000000001	1301	24.66	17.164335	388	5.49	5.687533	1081	16.11
ENSRNOT00000016112	ENSRNOG00000011853	18[+]65814026-65885114	5140	66.59	58.242661	3813	73.22	56.428493	4412	64.27	53.615978000000005	5206	76.01	58.56580400000001	5023	71.42	63.787342	3304	47.58	44.071804	3865	71.41	55.037018	5643	76.04	59.35515600000001	3423	53.94	50.815571000000006	5047	77.04	63.849368999999996	7580	111.06	87.510361	6538	92.46	63.195496	7644	117.12	80.609596	4716	79.18	55.100178	2162	27.09	28.055475	5698	75.25
ENSRNOT00000079278	ENSRNOG00000056025	11[-]65146626-65146758	1	0.01	0.005516	0	0.0	0.0	1	0.01	0.006625	0	0.0	0.0	0	0.0	0.0	0	0.0	0.0	1	0.01	0.006940000000000001	0	0.0	0.0	0	0.0	0.0	0	0.0	0.0	0	0.0	0.0	1	0.01	0.007851	1	0.01	0.003674	1	0.01	0.004019	0	0.0	0.0	0	0.0
ENSRNOT00000079279	ENSRNOG00000030667	6[+]8220228-8271054	1085	8.9	7.7865660000000005	1336	16.25	12.525996000000001	1388	12.81	10.683815	1464	13.54	10.435705	1269	11.43	10.207616	736	6.71	6.2175910000000005	1256	14.7	11.330164	1686	14.39	11.232759	836	8.34	7.856177000000001	1423	13.76	11.402621	1336	12.4	9.774035000000001	2196	19.68	13.447829999999998	2043	19.83	13.647831	1698	18.06	12.570574	426	3.38	3.4959540000000002	1277	10.69
ENSRNOT00000041268	ENSRNOG00000028988	7[-]91756569-91756865	0	0.0	0.0	0	0.0	0.0	0	0.0	0.0	0	0.0	0.0	0	0.0	0.0	0	0.0	0.0	0	0.0	0.0	0	0.0	0.0	0	0.0	0.0	0	0.0	0.0	0	0.0	0.0	0	0.0	0.0	0	0.0	0.0	0	0.0	0.0	0	0.0	0.0	0	0.0
ENSRNOT00000079272	ENSRNOG00000054327	19[-]35904246-35910035	0	0.0	0.0	0	0.0	0.0	0	0.0	0.0	0	0.0	0.0	0	0.0	0.0	0	0.0	0.0	0	0.0	0.0	0	0.0	0.0	0	0.0	0.0	0	0.0	0.0	0	0.0	0.0	0	0.0	0.0	0	0.0	0.0	0	0.0	0.0	0	0.0	0.0	0	0.0
ENSRNOT00000050610	ENSRNOG00000032329	10[+]19366793-19368532	0	0.0	0.0	2	0.04	0.027353	2	0.03	0.022684	0	0.0	0.0	6	0.07	0.066699	0	0.0	0.0	2	0.03	0.026583	0	0.0	0.0	0	0.0	0.0	0	0.0	0.0	0	0.0	0.0	0	0.0	0.0	2	0.03	0.019555	0	0.0	0.0	0	0.0	0.0	0	0.0
ENSRNOT00000079270	ENSRNOG00000052028	19[-]28746366-28751584	5	0.33	0.29215100000000005	3	0.23	0.18041	4	0.25	0.205499	7	0.51	0.3894	3	0.21	0.191202	5	0.35	0.32555300000000004	3	0.26	0.200194	3	0.15	0.11967699999999999	0	0.0	0.0	0	0.0	0.0	7	0.49	0.38295300000000004	2	0.09	0.063125	13	0.96	0.662245	0	0.0	0.0	0	0.0	0.0	0	0.0
ENSRNOT00000050612	ENSRNOG00000020351	19[+]39229754-39243496	2648	27.99	24.482243	1986	31.12	23.98477	2331	27.71	23.11587	2534	30.19	23.264297	2012	23.34	20.848914999999998	1637	19.23	17.816513	2138	32.24	24.84425	2922	32.13	25.08301	1408	18.11	17.05901	2507	31.23	25.879507	3144	37.59	29.616049	4269	49.27	33.673846999999995	4041	50.53	34.777828	3093	42.38	29.492039000000002	991	10.13	10.490684	3058	32.95
ENSRNOT00000079276	ENSRNOG00000055965	2[-]188059966-188060075	0	0.0	0.0	2	0.36	0.27971	1	0.14	0.119609	4	0.68	0.52599	1	0.14	0.125007	2	0.27	0.253418	2	0.46	0.351819	0	0.0	0.0	1	0.08	0.075985	2	0.29	0.23783400000000002	1	0.04	0.03182	0	0.0	0.0	1	0.18	0.126636	3	0.63	0.44046899999999994	0	0.0	0.0	2	0.22
ENSRNOT00000079277	ENSRNOG00000060746	4[+]102351036-102351819	1	0.01	0.011155	0	0.0	0.0	0	0.0	0.0	1	0.01	0.010356	1	0.03	0.023288	0	0.0	0.0	2	0.14	0.109732	0	0.0	0.0	0	0.0	0.0	0	0.0	0.0	0	0.0	0.0	12	0.64	0.43903000000000003	1	0.06	0.04325	0	0.0	0.0	0	0.0	0.0	0	0.0
ENSRNOT00000079274	ENSRNOG00000059762	1[-]118826230-118826977	5	0.28	0.24662800000000001	3	0.23	0.17494	1	0.04	0.036547	3	0.14	0.109402	26	1.64	1.465958	0	0.0	0.0	4	0.26	0.19808299999999998	0	0.0	0.0	0	0.0	0.0	0	0.0	0.0	0	0.0	0.0	0	0.0	0.0	0	0.0	0.0	0	0.0	0.0	0	0.0	0.0	1	0.06
ENSRNOT00000079275	ENSRNOG00000010390	8[-]48667282-48672732	123	1.85	1.618152	0	0.0	0.0	112	1.9	1.582176	63	1.06	0.82045	35	0.57	0.509192	0	0.0	0.0	180	3.87	2.983171	77	1.2	0.9354469999999999	0	0.0	0.0	0	0.0	0.0	46	0.77	0.605945	51	0.83	0.568404	43	0.76	0.521845	105	2.04	1.422267	0	0.0	0.0	0	0.0
ENSRNOT00000013097	ENSRNOG00000009881	14[+]107785029-107798115	12	0.13	0.114793	10	0.15	0.118067	0	0.0	0.0	0	0.0	0.0	0	0.0	0.0	0	0.0	0.0	4	0.06	0.044282999999999996	4	0.04	0.034024	8	0.1	0.093932	6	0.07	0.059655999999999994	2	0.02	0.019655000000000002	10	0.11	0.07722899999999999	6	0.07	0.047216	6	0.09	0.059539999999999996	2	0.02	0.022096	2	0.02
ENSRNOT00000003447	ENSRNOG00000002488	10[+]43067299-43210427	485	3.13	2.74105	594	5.69	4.3839809999999995	513	3.73	3.110729	820	5.98	4.60576	724	5.14	4.590347	330	2.37	2.196843	656	6.04	4.658669000000001	773	5.2	4.055587	288	2.26	2.1288270000000002	535	4.08	3.379497	986	7.21	5.683127	1817	12.83	8.770363	1641	12.55	8.637975	973	8.15	5.675109	259	1.62	1.6724580000000002	948	6.25
ENSRNOT00000090509	ENSRNOG00000058471	14[+]36981795-37006786	0	0.0	0.0	0	0.0	0.0	0	0.0	0.0	0	0.0	0.0	0	0.0	0.0	0	0.0	0.0	0	0.0	0.0	0	0.0	0.0	0	0.0	0.0	0	0.0	0.0	0	0.0	0.0	0	0.0	0.0	0	0.0	0.0	0	0.0	0.0	0	0.0	0.0	0	0.0
ENSRNOT00000003441	ENSRNOG00000002549	13[-]37479758-37492680	90	0.85	0.741807	42	0.59	0.451851	84	0.89	0.739767	26	0.27	0.209677	14	0.14	0.12678299999999998	29	0.3	0.274935	51	0.69	0.52852	44	0.43	0.33910799999999997	54	0.62	0.5833050000000001	59	0.65	0.5390590000000001	19	0.2	0.16056800000000002	122	1.26	0.860067	137	1.53	1.052538	24	0.29	0.202933	6	0.05	0.052017999999999995	74	0.71
ENSRNOT00000081731	ENSRNOG00000052396	16[+]61719613-61719748	0	0.0	0.0	0	0.0	0.0	0	0.0	0.0	0	0.0	0.0	0	0.0	0.0	0	0.0	0.0	0	0.0	0.0	0	0.0	0.0	0	0.0	0.0	0	0.0	0.0	0	0.0	0.0	0	0.0	0.0	0	0.0	0.0	0	0.0	0.0	0	0.0	0.0	0	0.0
ENSRNOT00000090505	ENSRNOG00000052437	20[+]4120996-4121638	360	11.78	10.299631	127	6.15	4.740717	80	2.94	2.45102	189	6.96	5.364959	551	19.82	17.700489	137	4.97	4.603076000000001	143	6.66	5.134458	45	1.51	1.180544	60	2.39	2.2526900000000003	81	3.12	2.582136	164	6.04	4.7609	143	5.1	3.483684	218	8.45	5.8127260000000005	63	2.66	1.8503630000000002	104	3.27	3.385449	177	5.9
ENSRNOT00000090504	ENSRNOG00000059190	7[-]121302203-121302327	0	0.0	0.0	0	0.0	0.0	1	0.04	0.034916	0	0.0	0.0	0	0.0	0.0	0	0.0	0.0	0	0.0	0.0	0	0.0	0.0	0	0.0	0.0	0	0.0	0.0	1	0.08	0.066166	1	0.04	0.028945	2	0.25	0.172155	0	0.0	0.0	0	0.0	0.0	0	0.0
ENSRNOT00000090507	ENSRNOG00000061542	3[-]3489107-3492223	0	0.0	0.0	0	0.0	0.0	0	0.0	0.0	0	0.0	0.0	0	0.0	0.0	0	0.0	0.0	0	0.0	0.0	0	0.0	0.0	2	0.24	0.22520300000000001	0	0.0	0.0	0	0.0	0.0	3	0.3	0.20595	3	0.36	0.24789899999999998	0	0.0	0.0	0	0.0	0.0	0	0.0
ENSRNOT00000090506	ENSRNOG00000057556	4[-]133717139-133951264	561	2.87	2.513761	543	4.12	3.177317	845	4.87	4.066079	885	5.12	3.9421779999999997	671	3.77	3.3708839999999998	406	2.31	2.142646	415	3.03	2.338396	1517	8.09	6.318366999999999	592	3.69	3.4770730000000003	943	5.7	4.721035	896	5.2	4.096173	1219	6.82	4.6631279999999995	1381	8.38	5.766477	1284	8.53	5.936936	316	1.57	1.6217540000000001	702	3.67
ENSRNOT00000090501	ENSRNOG00000053358	1[-]117629345-117631309	0	0.0	0.0	0	0.0	0.0	0	0.0	0.0	0	0.0	0.0	0	0.0	0.0	0	0.0	0.0	0	0.0	0.0	0	0.0	0.0	0	0.0	0.0	0	0.0	0.0	0	0.0	0.0	0	0.0	0.0	0	0.0	0.0	0	0.0	0.0	0	0.0	0.0	0	0.0
ENSRNOT00000081732	ENSRNOG00000058948	16[+]64345234-64345507	0	0.0	0.0	0	0.0	0.0	0	0.0	0.0	0	0.0	0.0	0	0.0	0.0	0	0.0	0.0	0	0.0	0.0	0	0.0	0.0	0	0.0	0.0	0	0.0	0.0	0	0.0	0.0	0	0.0	0.0	0	0.0	0.0	0	0.0	0.0	0	0.0	0.0	0	0.0
ENSRNOT00000090503	ENSRNOG00000054443	20[+]36760099-36760200	0	0.0	0.0	0	0.0	0.0	0	0.0	0.0	0	0.0	0.0	0	0.0	0.0	0	0.0	0.0	0	0.0	0.0	0	0.0	0.0	0	0.0	0.0	0	0.0	0.0	0	0.0	0.0	0	0.0	0.0	0	0.0	0.0	0	0.0	0.0	0	0.0	0.0	0	0.0
ENSRNOT00000084921	ENSRNOG00000058755	3[-]112995568-113023532	0	0.0	0.0	0	0.0	0.0	0	0.0	0.0	0	0.0	0.0	0	0.0	0.0	2	0.02	0.020294	0	0.0	0.0	0	0.0	0.0	0	0.0	0.0	0	0.0	0.0	10	0.11	0.08788	0	0.0	0.0	4	0.04	0.02682	0	0.0	0.0	0	0.0	0.0	4	0.04
ENSRNOT00000017085	ENSRNOG00000012480	8[-]104724743-104790639	792	5.9	5.15985	783	8.65	6.6678690000000005	898	7.52	6.275351000000001	998	8.38	6.457923	660	5.39	4.8176	507	4.2	3.8876	792	8.41	6.483944	1126	8.72	6.810683	545	4.94	4.654091	640	5.62	4.657166	1009	8.5	6.698865	1376	11.2	7.6541809999999995	1003	8.84	6.084861	1429	13.8	9.606496	331	2.38	2.4679849999999997	822	6.25
ENSRNOT00000081735	ENSRNOG00000055549	20[+]12708955-12709204	0	0.0	0.0	0	0.0	0.0	0	0.0	0.0	0	0.0	0.0	0	0.0	0.0	0	0.0	0.0	0	0.0	0.0	0	0.0	0.0	0	0.0	0.0	0	0.0	0.0	0	0.0	0.0	0	0.0	0.0	0	0.0	0.0	0	0.0	0.0	0	0.0	0.0	0	0.0
ENSRNOT00000084924	ENSRNOG00000051372	6[-]38222555-38228379	60	0.48	0.417238	31	0.37	0.285749	23	0.2	0.16705799999999998	56	0.51	0.390953	47	0.41	0.369059	25	0.22	0.202597	74	0.84	0.6503479999999999	21	0.18	0.137019	23	0.22	0.211729	23	0.22	0.180531	25	0.22	0.175439	31	0.27	0.18288	59	0.56	0.383707	23	0.23	0.16087	0	0.0	0.0	39	0.32
ENSRNOT00000081737	ENSRNOG00000017628	8[-]50223089-50231357	205	4.23	3.7010019999999995	131	4.01	3.09002	145	3.36	2.804828	127	2.96	2.279241	192	4.36	3.890625	99	2.28	2.108219	175	5.14	3.9629790000000003	112	2.4	1.8710799999999999	110	2.76	2.598111	201	4.89	4.0533	268	6.26	4.934154	94	2.11	1.442343	443	10.85	7.466591	146	3.91	2.720549	100	1.99	2.0563860000000003	463	9.77
ENSRNOT00000049527	ENSRNOG00000048609	3[+]77261334-77262263	0	0.0	0.0	0	0.0	0.0	0	0.0	0.0	0	0.0	0.0	0	0.0	0.0	0	0.0	0.0	0	0.0	0.0	0	0.0	0.0	0	0.0	0.0	0	0.0	0.0	0	0.0	0.0	0	0.0	0.0	0	0.0	0.0	0	0.0	0.0	0	0.0	0.0	0	0.0
ENSRNOT00000013632	ENSRNOG00000010196	8[+]122439328-122511939	6652	49.83	43.582661	5473	60.77	46.833915999999995	5611	47.25	39.419182	6089	51.4	39.603817	3982	32.74	29.238262	5801	48.3	44.736354999999996	4802	51.3	39.53257	5760	44.87	35.02533	3267	29.76	28.036057	4621	40.78	33.797649	6077	51.47	40.559052	10066	82.3	56.251991000000004	13049	115.59	79.558762	8248	80.06	55.712925	2303	16.69	17.282352	7265	55.47
ENSRNOT00000013639	ENSRNOG00000010244	10[-]65742343-65766050	9	0.05	0.040618	4	0.03	0.022298	10	0.05	0.045344	6	0.03	0.026841000000000004	22	0.12	0.10795899999999999	14	0.08	0.07191399999999999	6	0.04	0.034318	14	0.08	0.059216	5	0.03	0.024037	25	0.15	0.123044	24	0.14	0.11061800000000001	10	0.05	0.035446	17	0.1	0.06883600000000001	13	0.09	0.06023200000000001	6	0.03	0.03128	34	0.18
ENSRNOT00000078639	ENSRNOG00000060626	2[-]27305728-27364906	300	1.67	1.461126	182	1.5	1.153735	213	1.33	1.108198	282	1.77	1.362536	335	2.04	1.825177	175	1.08	0.999822	294	2.33	1.7977290000000001	348	2.01	1.5697530000000002	196	1.33	1.250313	304	1.99	1.649387	393	2.47	1.947025	431	2.62	1.788859	271	1.78	1.228441	315	2.27	1.581968	120	0.64	0.6650520000000001	365	2.07
ENSRNOT00000078638	ENSRNOG00000060570	4[-]109268217-109268350	0	0.0	0.0	2	0.24	0.18377000000000002	0	0.0	0.0	0	0.0	0.0	0	0.0	0.0	0	0.0	0.0	2	0.45	0.345954	0	0.0	0.0	0	0.0	0.0	0	0.0	0.0	0	0.0	0.0	0	0.0	0.0	1	0.08	0.052262	2	0.36	0.252224	0	0.0	0.0	0	0.0
ENSRNOT00000078635	ENSRNOG00000030119	16[-]69874153-69884962	0	0.0	0.0	0	0.0	0.0	0	0.0	0.0	0	0.0	0.0	0	0.0	0.0	0	0.0	0.0	0	0.0	0.0	0	0.0	0.0	0	0.0	0.0	0	0.0	0.0	0	0.0	0.0	0	0.0	0.0	0	0.0	0.0	0	0.0	0.0	0	0.0	0.0	0	0.0
ENSRNOT00000078634	ENSRNOG00000052170	8[+]48720497-48720562	2	0.38	0.332786	1	0.33	0.25251599999999996	2	0.59	0.48840200000000006	7	2.23	1.716388	2	0.52	0.46044399999999996	1	0.29	0.269175	1	0.14	0.109797	4	1.08	0.843836	3	0.82	0.769588	5	1.58	1.309541	3	0.78	0.617451	7	2.41	1.645918	8	2.68	1.8476439999999998	2	0.77	0.532856	1	0.14	0.140532	3	0.76
ENSRNOT00000078637	ENSRNOG00000054859	8[-]48252254-48252357	0	0.0	0.0	0	0.0	0.0	0	0.0	0.0	0	0.0	0.0	0	0.0	0.0	0	0.0	0.0	0	0.0	0.0	0	0.0	0.0	0	0.0	0.0	0	0.0	0.0	0	0.0	0.0	0	0.0	0.0	0	0.0	0.0	0	0.0	0.0	0	0.0	0.0	0	0.0
ENSRNOT00000078636	ENSRNOG00000060271	1[-]60331979-60332899	0	0.0	0.0	0	0.0	0.0	0	0.0	0.0	0	0.0	0.0	0	0.0	0.0	0	0.0	0.0	0	0.0	0.0	0	0.0	0.0	0	0.0	0.0	0	0.0	0.0	0	0.0	0.0	0	0.0	0.0	0	0.0	0.0	0	0.0	0.0	0	0.0	0.0	0	0.0
ENSRNOT00000078631	ENSRNOG00000058146	18[-]47953430-47959294	0	0.0	0.0	0	0.0	0.0	0	0.0	0.0	0	0.0	0.0	0	0.0	0.0	0	0.0	0.0	0	0.0	0.0	0	0.0	0.0	0	0.0	0.0	0	0.0	0.0	0	0.0	0.0	0	0.0	0.0	0	0.0	0.0	0	0.0	0.0	0	0.0	0.0	0	0.0
ENSRNOT00000078630	ENSRNOG00000057602	8[+]18225247-18226207	0	0.0	0.0	0	0.0	0.0	0	0.0	0.0	0	0.0	0.0	0	0.0	0.0	0	0.0	0.0	0	0.0	0.0	0	0.0	0.0	0	0.0	0.0	0	0.0	0.0	0	0.0	0.0	0	0.0	0.0	0	0.0	0.0	0	0.0	0.0	0	0.0	0.0	0	0.0
ENSRNOT00000078633	ENSRNOG00000052294	3[-]161025491-161027943	0	0.0	0.0	2	0.16	0.126865	1	0.06	0.05285	3	0.22	0.171837	0	0.0	0.0	2	0.15	0.13845	4	0.35	0.269667	1	0.05	0.038764	0	0.0	0.0	0	0.0	0.0	2	0.11	0.08505	2	0.17	0.11649300000000001	0	0.0	0.0	0	0.0	0.0	0	0.0	0.0	0	0.0
ENSRNOT00000078632	ENSRNOG00000056096	20[-]49765143-49874222	0	0.0	0.0	0	0.0	0.0	0	0.0	0.0	0	0.0	0.0	0	0.0	0.0	0	0.0	0.0	0	0.0	0.0	1	0.02	0.017397	0	0.0	0.0	0	0.0	0.0	0	0.0	0.0	0	0.0	0.0	0	0.0	0.0	0	0.0	0.0	0	0.0	0.0	0	0.0
ENSRNOT00000046047	ENSRNOG00000038479	1[-]74576444-74638587	0	0.0	0.0	0	0.0	0.0	0	0.0	0.0	0	0.0	0.0	0	0.0	0.0	0	0.0	0.0	0	0.0	0.0	0	0.0	0.0	0	0.0	0.0	0	0.0	0.0	0	0.0	0.0	0	0.0	0.0	0	0.0	0.0	0	0.0	0.0	0	0.0	0.0	0	0.0
ENSRNOT00000012325	ENSRNOG00000009156	4[-]78905380-78924181	2016	22.94	20.067204	2695	45.45	35.02771	1997	25.55	21.313001999999997	2526	32.39	24.957548000000003	2606	32.55	29.068195000000003	1371	17.33	16.055908	2735	44.39	34.208733	1839	21.76	16.987045000000002	1040	14.39	13.555685	1966	26.35	21.839899	2343	30.14	23.752699	2893	35.93	24.559473	2799	37.66	25.920761	2059	30.35	21.121309	815	8.97	9.284988	2161	25.07
ENSRNOT00000012322	ENSRNOG00000009299	14[-]80730307-80732010	0	0.0	0.0	2	0.04	0.028118999999999998	1	0.0	0.000463	0	0.0	0.0	0	0.0	0.0	0	0.0	0.0	12	0.2	0.15165	7	0.09	0.07017999999999999	4	0.05	0.046127	11	0.15	0.121378	22	0.31	0.24216100000000002	3	0.04	0.0269	5	0.06	0.042617	8	0.13	0.08893999999999999	2	0.01	0.01402	17	0.21
ENSRNOT00000012321	ENSRNOG00000009302	7[+]116980076-116981946	459	5.16	4.5136519999999996	348	5.8	4.472918	482	6.09	5.082762000000001	464	5.87	4.526304	245	3.01	2.692177	204	2.55	2.358308	354	5.67	4.367033	559	6.54	5.105885	214	2.92	2.747371	445	5.89	4.881676000000001	569	7.23	5.696333999999999	826	10.14	6.929017999999999	640	8.51	5.85429	742	10.81	7.520752000000001	194	2.11	2.181892	457	5.24
ENSRNOT00000046049	ENSRNOG00000009146	1[-]63535051-63571794	0	0.0	0.0	0	0.0	0.0	0	0.0	0.0	0	0.0	0.0	0	0.0	0.0	0	0.0	0.0	0	0.0	0.0	0	0.0	0.0	0	0.0	0.0	0	0.0	0.0	0	0.0	0.0	0	0.0	0.0	0	0.0	0.0	0	0.0	0.0	0	0.0	0.0	0	0.0
ENSRNOT00000012328	ENSRNOG00000009222	5[+]159845774-159874206	455	2.46	2.1486549999999998	942	7.54	5.807956	648	3.93	3.282061	1086	6.61	5.090168	477	2.83	2.5247319999999998	1763	10.58	9.80162	721	5.55	4.274921	540	3.03	2.364648	321	2.11	1.9850560000000002	456	2.9	2.401186	810	4.95	3.8970519999999995	1838	10.83	7.401852000000001	2564	16.37	11.269647	724	5.06	3.522447	97	0.5	0.522839	484	2.66
ENSRNOT00000083127	ENSRNOG00000008658	4[+]130332076-130425532	1305	5.56	4.864828	1182	7.46	5.753161	1097	5.26	4.385863	1375	6.61	5.08982	1028	4.81	4.292827	712	3.37	3.1215740000000003	1362	8.28	6.379737	1210	5.36	4.187539	820	4.25	4.005255	1076	5.4	4.476816	1314	6.34	4.9925	1377	6.41	4.378157	892	4.49	3.092979	1154	6.37	4.434033	544	2.24	2.323044	1742	7.57
ENSRNOT00000083126	ENSRNOG00000060117	3[+]125359998-125360082	0	0.0	0.0	0	0.0	0.0	0	0.0	0.0	0	0.0	0.0	1	0.14	0.122949	0	0.0	0.0	0	0.0	0.0	0	0.0	0.0	0	0.0	0.0	0	0.0	0.0	0	0.0	0.0	0	0.0	0.0	0	0.0	0.0	0	0.0	0.0	0	0.0	0.0	1	0.23
ENSRNOT00000004140	ENSRNOG00000003033	10[-]91164812-91186054	252	1.82	1.588291	269	2.87	2.214492	216	1.75	1.456775	404	3.28	2.5286939999999998	233	1.84	1.644137	182	1.45	1.3448790000000002	312	3.2	2.466252	223	1.67	1.300749	88	0.77	0.723828	205	1.74	1.442023	236	1.92	1.515366	473	3.72	2.542902	334	2.84	1.9567439999999998	309	2.88	2.004657	63	0.44	0.451571	243	1.78
ENSRNOT00000004141	ENSRNOG00000003105	10[+]103308392-103334466	2	0.01	0.010602	15	0.13	0.100803	3	0.02	0.013869	26	0.17	0.132614	28	0.18	0.163608	9	0.06	0.054288	10	0.08	0.06443600000000001	2	0.01	0.009840999999999999	2	0.01	0.013841999999999998	8	0.06	0.046749	0	0.0	0.0	13	0.08	0.055769000000000006	4	0.02	0.015984	11	0.08	0.05826799999999999	4	0.02	0.0204	16	0.1
ENSRNOT00000004143	ENSRNOG00000046405	10[-]62007150-62009582	89	0.76	0.668741	49	0.62	0.477919	28	0.27	0.223933	38	0.37	0.283735	120	1.14	1.013895	21	0.2	0.18401199999999998	91	1.12	0.8612770000000001	35	0.31	0.24579099999999998	26	0.27	0.25364699999999996	62	0.63	0.518396	121	1.18	0.9283870000000001	117	1.1	0.751646	230	2.35	1.6184129999999999	25	0.27	0.188519	24	0.19	0.200719	71	0.62
ENSRNOT00000086333	ENSRNOG00000061516	14[-]10296465-10297482	0	0.0	0.0	0	0.0	0.0	0	0.0	0.0	0	0.0	0.0	0	0.0	0.0	0	0.0	0.0	0	0.0	0.0	0	0.0	0.0	0	0.0	0.0	0	0.0	0.0	0	0.0	0.0	0	0.0	0.0	0	0.0	0.0	0	0.0	0.0	0	0.0	0.0	0	0.0
ENSRNOT00000008447	ENSRNOG00000006281	4[-]82138683-82141385	109	1.72	1.50084	53	1.23	0.9446969999999999	81	1.42	1.188167	114	2.01	1.551207	103	1.78	1.589533	65	1.13	1.048915	86	1.92	1.477044	84	1.37	1.072973	96	1.82	1.718981	128	2.37	1.967891	256	4.56	3.592572	220	3.78	2.582635	200	3.72	2.5578939999999997	135	2.74	1.908953	32	0.49	0.5044420000000001	205	3.28
ENSRNOT00000004147	ENSRNOG00000046276	10[+]53621375-53645194	4	0.01	0.012138	4	0.02	0.015879	0	0.0	0.0	7	0.02	0.01872	10	0.04	0.033266000000000004	2	0.01	0.00718	6	0.03	0.022636	0	0.0	0.0	0	0.0	0.0	0	0.0	0.0	0	0.0	0.0	4	0.01	0.009000000000000001	2	0.01	0.005638000000000001	0	0.0	0.0	0	0.0	0.0	1	0.0
ENSRNOT00000084760	ENSRNOG00000009954	1[-]281818300-281874456	108	1.49	1.300127	124	2.53	1.947095	144	2.24	1.865477	185	2.88	2.215415	158	2.39	2.136188	71	1.09	1.006461	103	2.02	1.556749	234	3.35	2.6181080000000003	56	0.93	0.875821	211	3.43	2.846838	208	3.25	2.5598810000000003	329	4.96	3.3914089999999995	251	4.09	2.815238	224	4.01	2.791707	61	0.82	0.844817	213	2.99
ENSRNOT00000076368	ENSRNOG00000051361	2[+]121357850-121390348	0	0.0	0.0	0	0.0	0.0	0	0.0	0.0	0	0.0	0.0	0	0.0	0.0	0	0.0	0.0	0	0.0	0.0	0	0.0	0.0	0	0.0	0.0	0	0.0	0.0	0	0.0	0.0	0	0.0	0.0	0	0.0	0.0	0	0.0	0.0	0	0.0	0.0	0	0.0
ENSRNOT00000084762	ENSRNOG00000059580	9[+]40965252-40965440	0	0.0	0.0	0	0.0	0.0	0	0.0	0.0	0	0.0	0.0	0	0.0	0.0	0	0.0	0.0	0	0.0	0.0	0	0.0	0.0	0	0.0	0.0	0	0.0	0.0	0	0.0	0.0	0	0.0	0.0	0	0.0	0.0	0	0.0	0.0	0	0.0	0.0	0	0.0
ENSRNOT00000084763	ENSRNOG00000056104	12[-]47549503-47549623	0	0.0	0.0	0	0.0	0.0	0	0.0	0.0	0	0.0	0.0	0	0.0	0.0	0	0.0	0.0	0	0.0	0.0	0	0.0	0.0	0	0.0	0.0	0	0.0	0.0	0	0.0	0.0	0	0.0	0.0	0	0.0	0.0	0	0.0	0.0	0	0.0	0.0	2	0.3
ENSRNOT00000084764	ENSRNOG00000054576	7[-]104474418-104486710	2	0.03	0.023995	3	0.05	0.039488	0	0.0	0.0	0	0.0	0.0	0	0.0	0.0	0	0.0	0.0	2	0.04	0.029849	0	0.0	0.0	0	0.0	0.0	0	0.0	0.0	0	0.0	0.0	0	0.0	0.0	0	0.0	0.0	0	0.0	0.0	1	0.01	0.008887	0	0.0
ENSRNOT00000084765	ENSRNOG00000051232	11[+]7265828-7485211	91	0.98	0.857669	41	0.64	0.49583900000000003	83	1.0	0.834231	64	0.77	0.594625	39	0.46	0.410131	33	0.4	0.36633699999999997	62	0.94	0.726738	131	1.47	1.14981	55	0.72	0.681551	166	2.1	1.744425	228	2.78	2.1938880000000003	54	0.63	0.42815699999999995	130	1.66	1.143268	158	2.21	1.535411	32	0.33	0.342439	183	2.01
ENSRNOT00000084766	ENSRNOG00000051548	13[+]52147555-52190228	176	0.82	0.7182	26	0.18	0.137322	36	0.19	0.157351	40	0.21	0.161834	121	0.62	0.553485	27	0.14	0.126176	47	0.31	0.24129499999999998	107	0.52	0.4041	99	0.56	0.528385	181	0.99	0.823722	127	0.67	0.528961	268	1.37	0.934443	213	1.18	0.810829	27	0.16	0.11189	13	0.06	0.058728999999999996	79	0.37
ENSRNOT00000084767	ENSRNOG00000059068	1[+]92334361-92351131	0	0.0	0.0	0	0.0	0.0	0	0.0	0.0	0	0.0	0.0	0	0.0	0.0	0	0.0	0.0	0	0.0	0.0	0	0.0	0.0	0	0.0	0.0	0	0.0	0.0	0	0.0	0.0	0	0.0	0.0	0	0.0	0.0	0	0.0	0.0	0	0.0	0.0	0	0.0
ENSRNOT00000084768	ENSRNOG00000001769	11[-]71348717-71368456	891	4.71	4.116562999999999	636	4.97	3.83259	724	4.29	3.582702	815	4.85	3.735158	784	4.54	4.058821	561	3.29	3.047874	1135	8.55	6.589717	986	5.41	4.2264040000000005	437	2.81	2.64394	781	4.86	4.026254	756	4.51	3.5572510000000004	1389	8.01	5.472613	908	5.67	3.9028980000000004	937	6.41	4.46267	452	2.31	2.391565	902	4.85
ENSRNOT00000086335	ENSRNOG00000016800	18[-]6021511-6082997	28	0.56	0.489489	16	0.46	0.35299899999999995	9	0.19	0.155248	19	0.42	0.322115	14	0.3	0.266962	15	0.33	0.303114	9	0.24	0.182871	32	0.66	0.515789	9	0.2	0.191999	9	0.2	0.167728	26	0.58	0.458609	29	0.62	0.42225799999999997	26	0.61	0.42099200000000003	24	0.62	0.430508	5	0.09	0.089988	28	0.57
ENSRNOT00000076363	ENSRNOG00000051304	1[+]135135833-135162693	4	0.24	0.205612	4	0.36	0.273751	2	0.11	0.089794	3	0.21	0.159414	4	0.27	0.23963299999999998	3	0.16	0.149566	5	0.41	0.31309699999999996	3	0.17	0.133641	3	0.2	0.185308	2	0.14	0.115652	4	0.28	0.217273	6	0.39	0.267451	2	0.11	0.074107	7	0.55	0.386004	1	0.03	0.02657	3	0.21
ENSRNOT00000076362	ENSRNOG00000003841	13[+]110920830-111228836	4	0.02	0.018309	0	0.0	0.0	4	0.02	0.019632	0	0.0	0.0	0	0.0	0.0	3	0.02	0.01566	0	0.0	0.0	0	0.0	0.0	0	0.0	0.0	4	0.02	0.019962	0	0.0	0.0	0	0.0	0.0	0	0.0	0.0	10	0.07	0.047129000000000004	0	0.0	0.0	0	0.0
ENSRNOT00000076365	ENSRNOG00000051124	X[-]62035148-62035656	0	0.0	0.0	0	0.0	0.0	0	0.0	0.0	2	0.09	0.068442	0	0.0	0.0	0	0.0	0.0	0	0.0	0.0	0	0.0	0.0	0	0.0	0.0	0	0.0	0.0	0	0.0	0.0	0	0.0	0.0	0	0.0	0.0	0	0.0	0.0	0	0.0	0.0	0	0.0
ENSRNOT00000076364	ENSRNOG00000007091	7[+]116356278-116357160	11	0.26	0.22739600000000001	20	0.68	0.525821	1	0.02	0.017523	13	0.34	0.262788	80	2.08	1.8538029999999999	15	0.38	0.355935	21	0.71	0.545185	8	0.18	0.140836	1	0.02	0.016075	8	0.22	0.18451800000000002	15	0.38	0.302741	24	0.6	0.412695	32	0.9	0.620258	10	0.29	0.20486300000000002	2	0.04	0.040789	24	0.56
ENSRNOT00000076367	ENSRNOG00000028746	1[+]267607418-267617367	270	5.88	5.146523	207	6.67	5.138813	230	5.62	4.688254	297	7.3	5.6239870000000005	146	3.49	3.117679	174	4.21	3.8979169999999996	287	8.93	6.879544999999999	256	5.79	4.523148	106	2.79	2.629638	184	4.72	3.9092870000000004	327	8.05	6.34649	464	11.04	7.545319	411	10.6	7.293533999999999	358	10.1	7.032075999999999	127	2.66	2.7565180000000002	191	4.24
ENSRNOT00000076366	ENSRNOG00000020441	10[+]89181165-89198213	464	2.81	2.45969	485	4.36	3.3583309999999997	312	2.13	1.7760209999999998	467	3.19	2.458133	280	1.87	1.666175	331	2.23	2.067399	629	5.45	4.197139	203	1.28	0.996491	357	2.64	2.4840009999999997	103	0.73	0.607107	222	1.52	1.199962	672	4.45	3.0404310000000003	235	1.69	1.1612360000000002	145	1.14	0.791922	389	2.28	2.360667	117	0.72
ENSRNOT00000080691	ENSRNOG00000055648	X[+]157353730-157372791	172	2.1	1.83854	241	4.38	3.375864	68	0.93	0.775713	272	3.76	2.894972	71	0.96	0.854558	42	0.57	0.52883	58	1.01	0.777442	157	2.0	1.55789	33	0.49	0.458821	60	0.87	0.719433	158	2.19	1.7272759999999998	196	2.62	1.7930990000000002	165	2.38	1.6409200000000002	64	1.01	0.7052649999999999	202	2.4	2.48412	202	2.53
ENSRNOT00000029546	ENSRNOG00000027503	8[+]48727618-48729580	2933	165.88	145.092514	4435	371.84	286.57196	3195	203.15	169.481247	5336	340.13	262.071442	4188	259.97	232.17893999999998	2007	126.13	116.830124	4053	326.95	251.97287000000003	4217	248.03	193.62056	1745	120.02	113.06868	2435	162.22	134.442551	2764	176.77	139.290482	5596	345.45	236.10923799999998	4376	292.69	201.452072	3676	269.38	187.466721	1671	91.44	94.68351	2663	153.51
ENSRNOT00000015670	ENSRNOG00000011567	8[+]36467706-36477189	540	6.33	5.541005999999999	504	8.76	6.751479	519	6.84	5.704637	688	9.09	7.005087	513	6.6	5.892568	325	4.24	3.9251120000000004	626	10.48	8.073525	490	5.98	4.665394	252	3.59	3.380161	397	5.48	4.544219	510	6.76	5.328382	961	12.3	8.406719	898	12.45	8.568686	674	10.24	7.127317	192	2.17	2.247656	626	7.48
ENSRNOT00000083121	ENSRNOG00000061319	9[-]18187255-18191893	0	0.0	0.0	0	0.0	0.0	0	0.0	0.0	0	0.0	0.0	0	0.0	0.0	0	0.0	0.0	0	0.0	0.0	0	0.0	0.0	0	0.0	0.0	0	0.0	0.0	0	0.0	0.0	0	0.0	0.0	0	0.0	0.0	0	0.0	0.0	0	0.0	0.0	0	0.0
ENSRNOT00000019351	ENSRNOG00000013774	18[+]51785111-51822264	437	4.29	3.7565120000000003	314	4.58	3.531686	205	2.27	1.8913220000000002	358	3.97	3.057756	708	7.65	6.830617999999999	139	1.52	1.408951	451	6.32	4.871104	144	1.47	1.1470850000000001	82	0.97	0.917801	122	1.41	1.1698680000000001	434	4.83	3.8034519999999996	542	5.82	3.979921	536	6.23	4.287889	200	2.54	1.7676310000000002	145	1.37	1.421373	269	2.69
ENSRNOT00000015673	ENSRNOG00000011753	10[-]62967415-62967969	0	0.0	0.0	0	0.0	0.0	0	0.0	0.0	0	0.0	0.0	0	0.0	0.0	1	0.01	0.007547	1	0.0	0.002111	0	0.0	0.0	0	0.0	0.0	0	0.0	0.0	0	0.0	0.0	0	0.0	0.0	0	0.0	0.0	1	0.01	0.006382	0	0.0	0.0	0	0.0
ENSRNOT00000011112	ENSRNOG00000008099	5[+]62718787-62750145	344	4.18	3.651832	394	7.09	5.465133	385	5.26	4.38724	491	6.73	5.182273	342	4.56	4.075933	259	3.49	3.234108	491	8.51	6.558186999999999	304	3.84	2.994148	152	2.23	2.1047740000000004	177	2.53	2.0954450000000002	277	3.8	2.998048	551	7.31	4.999592	368	5.28	3.6347370000000003	563	8.87	6.174337	128	1.5	1.556838	314	3.89
ENSRNOT00000015678	ENSRNOG00000011718	4[+]157107469-157123446	398	3.61	3.154507	369	4.95	3.8160510000000003	480	4.89	4.078675	655	6.69	5.151774	417	4.14	3.6980660000000003	280	2.81	2.606293	372	4.81	3.703819	254	2.39	1.863898	176	1.93	1.81998	230	2.45	2.030279	584	5.98	4.712201	598	5.91	4.041358	698	7.47	5.143835	536	6.29	4.374731	167	1.46	1.511189	558	5.16
ENSRNOT00000018921	ENSRNOG00000014102	3[+]23290819-23294670	15	0.29	0.25361300000000003	8	0.21	0.164871	23	0.49	0.407725	16	0.34	0.265574	0	0.0	0.0	6	0.13	0.117218	11	0.31	0.236654	67	1.37	1.0676709999999998	22	0.51	0.48310699999999995	14	0.32	0.265947	24	0.52	0.413551	25	0.52	0.3553	7	0.15	0.10239	21	0.53	0.366726	15	0.28	0.285473	17	0.33
ENSRNOT00000019359	ENSRNOG00000014319	9[-]119676628-119818310	702	2.47	2.1623740000000002	604	3.15	2.427997	629	2.49	2.077204	824	3.27	2.519762	1632	6.31	5.634254	476	1.86	1.726187	1040	5.22	4.025115	659	2.41	1.8828490000000002	350	1.5	1.409676	689	2.86	2.369686	976	3.89	3.064176	1215	4.67	3.193266	905	3.77	2.5929279999999997	663	3.03	2.1058689999999998	327	1.11	1.1522540000000001	902	3.24
ENSRNOT00000019358	ENSRNOG00000014434	1[+]57692983-57755485	270	1.11	0.974944	199	1.22	0.937742	227	1.05	0.876394	250	1.16	0.894342	434	1.97	1.756041	192	0.88	0.815505	209	1.23	0.9456959999999999	330	1.42	1.106484	141	0.7	0.66283	304	1.48	1.226016	321	1.5	1.17893	390	1.76	1.1999389999999999	354	1.73	1.188161	212	1.13	0.7865800000000001	120	0.48	0.49583299999999997	231	0.97
ENSRNOT00000073623	ENSRNOG00000050606	5[+]135610947-135611072	0	0.0	0.0	0	0.0	0.0	0	0.0	0.0	0	0.0	0.0	0	0.0	0.0	0	0.0	0.0	0	0.0	0.0	0	0.0	0.0	0	0.0	0.0	0	0.0	0.0	0	0.0	0.0	0	0.0	0.0	0	0.0	0.0	0	0.0	0.0	0	0.0	0.0	0	0.0
ENSRNOT00000091759	ENSRNOG00000052952	18[+]40853988-40873685	2	0.02	0.020627	0	0.0	0.0	0	0.0	0.0	0	0.0	0.0	0	0.0	0.0	1	0.0	0.002928	0	0.0	0.0	0	0.0	0.0	0	0.0	0.0	0	0.0	0.0	0	0.0	0.0	0	0.0	0.0	0	0.0	0.0	0	0.0	0.0	0	0.0	0.0	1	0.01
ENSRNOT00000091758	ENSRNOG00000061322	14[+]61101448-61112324	0	0.0	0.0	0	0.0	0.0	0	0.0	0.0	0	0.0	0.0	0	0.0	0.0	0	0.0	0.0	0	0.0	0.0	0	0.0	0.0	0	0.0	0.0	0	0.0	0.0	0	0.0	0.0	0	0.0	0.0	0	0.0	0.0	0	0.0	0.0	0	0.0	0.0	0	0.0
ENSRNOT00000073626	ENSRNOG00000045656	3[+]161149935-161151505	0	0.0	0.0	0	0.0	0.0	0	0.0	0.0	0	0.0	0.0	0	0.0	0.0	0	0.0	0.0	0	0.0	0.0	0	0.0	0.0	0	0.0	0.0	0	0.0	0.0	0	0.0	0.0	0	0.0	0.0	0	0.0	0.0	0	0.0	0.0	0	0.0	0.0	0	0.0
ENSRNOT00000073625	ENSRNOG00000047642	3[-]10893588-10922113	3	0.1	0.087996	4	0.19	0.149849	1	0.04	0.031626999999999995	3	0.11	0.08784199999999999	4	0.15	0.13001600000000002	3	0.1	0.088536	2	0.09	0.069061	4	0.14	0.106956	2	0.08	0.077277	4	0.16	0.12929000000000002	6	0.23	0.180397	9	0.32	0.215513	12	0.46	0.317198	3	0.12	0.083526	0	0.0	0.0	4	0.13
ENSRNOT00000091753	ENSRNOG00000020685	15[+]36566031-36590171	0	0.0	0.0	23	0.17	0.13015	48	0.27	0.226625	78	0.45	0.344118	30	0.17	0.14777300000000002	0	0.0	0.0	0	0.0	0.0	0	0.0	0.0	50	0.31	0.28762600000000005	0	0.0	0.0	41	0.23	0.182896	36	0.2	0.136069	43	0.25	0.175163	13	0.08	0.056514999999999996	48	0.23	0.24061100000000002	0	0.0
ENSRNOT00000091752	ENSRNOG00000054452	1[-]15540605-15540739	1	0.15	0.135428	0	0.0	0.0	0	0.0	0.0	2	0.28	0.216548	0	0.0	0.0	0	0.0	0.0	1	0.07	0.054821	0	0.0	0.0	0	0.0	0.0	0	0.0	0.0	0	0.0	0.0	8	1.23	0.839556	5	0.79	0.542145	1	0.17	0.118072	0	0.0	0.0	5	0.65
ENSRNOT00000091751	ENSRNOG00000022852	8[-]71725771-71728685	15	0.37	0.32369000000000003	8	0.29	0.22438899999999998	3	0.08	0.06615399999999999	5	0.13	0.098484	21	0.58	0.515943	4	0.11	0.103538	15	0.54	0.412563	0	0.0	0.0	0	0.0	0.0	0	0.0	0.0	0	0.0	0.0	16	0.43	0.29233000000000003	10	0.3	0.203287	5	0.13	0.092045	6	0.12	0.127609	9	0.22
ENSRNOT00000091750	ENSRNOG00000054353	2[-]53510189-53511029	0	0.0	0.0	0	0.0	0.0	0	0.0	0.0	0	0.0	0.0	0	0.0	0.0	0	0.0	0.0	0	0.0	0.0	0	0.0	0.0	0	0.0	0.0	0	0.0	0.0	0	0.0	0.0	0	0.0	0.0	0	0.0	0.0	0	0.0	0.0	0	0.0	0.0	0	0.0
ENSRNOT00000091757	ENSRNOG00000020625	15[+]35032049-35034622	707	15.2	13.29357	752	23.98	18.482845	500	12.09	10.087145	347	8.4	6.471665	666	15.71	14.026007	177	4.21	3.902396	793	24.31	18.737732	2	0.04	0.034526999999999995	12	0.29	0.274545	8	0.2	0.16707	21	0.51	0.399305	225	5.28	3.605579	241	6.11	4.206405999999999	219	6.09	4.240057	31	0.63	0.652767	67	1.46
ENSRNOT00000091756	ENSRNOG00000054334	11[+]60054408-60066739	107	1.57	1.369429	121	2.63	2.023701	105	1.73	1.4470969999999999	112	1.86	1.4334360000000002	82	1.32	1.182567	84	1.36	1.2631290000000002	133	2.8	2.155161	123	1.87	1.463482	64	1.14	1.076583	85	1.46	1.210666	105	1.74	1.369041	141	2.26	1.5433139999999999	114	1.97	1.358827	127	2.43	1.6879689999999998	32	0.45	0.460974	132	1.97
ENSRNOT00000091755	ENSRNOG00000014080	8[-]66866082-66893196	33	0.22	0.19051700000000002	10	0.1	0.075508	8	0.06	0.047041	87	0.66	0.505985	154	1.13	1.006633	18	0.13	0.1226	136	1.29	0.994556	50	0.34	0.269314	0	0.0	0.0	35	0.27	0.22330500000000003	90	0.68	0.536366	177	1.29	0.880132	131	1.03	0.709536	0	0.0	0.0	0	0.0	0.0	24	0.16
ENSRNOT00000080692	ENSRNOG00000056968	X[-]105563451-105563775	0	0.0	0.0	0	0.0	0.0	0	0.0	0.0	0	0.0	0.0	0	0.0	0.0	0	0.0	0.0	0	0.0	0.0	0	0.0	0.0	0	0.0	0.0	0	0.0	0.0	0	0.0	0.0	0	0.0	0.0	0	0.0	0.0	0	0.0	0.0	0	0.0	0.0	0	0.0
ENSRNOT00000077055	ENSRNOG00000012358	X[+]62727755-62817928	0	0.0	0.0	0	0.0	0.0	0	0.0	0.0	0	0.0	0.0	0	0.0	0.0	0	0.0	0.0	0	0.0	0.0	0	0.0	0.0	0	0.0	0.0	0	0.0	0.0	0	0.0	0.0	6	0.07	0.050788	0	0.0	0.0	0	0.0	0.0	0	0.0	0.0	0	0.0
ENSRNOT00000042747	ENSRNOG00000031688	7[+]13378338-13379273	0	0.0	0.0	0	0.0	0.0	0	0.0	0.0	0	0.0	0.0	0	0.0	0.0	0	0.0	0.0	0	0.0	0.0	0	0.0	0.0	0	0.0	0.0	0	0.0	0.0	0	0.0	0.0	0	0.0	0.0	0	0.0	0.0	0	0.0	0.0	0	0.0	0.0	0	0.0
ENSRNOT00000063610	ENSRNOG00000041857	12[-]45113785-45113903	0	0.0	0.0	0	0.0	0.0	0	0.0	0.0	0	0.0	0.0	0	0.0	0.0	0	0.0	0.0	0	0.0	0.0	0	0.0	0.0	0	0.0	0.0	0	0.0	0.0	0	0.0	0.0	0	0.0	0.0	0	0.0	0.0	0	0.0	0.0	0	0.0	0.0	0	0.0
ENSRNOT00000042742	ENSRNOG00000046735	7[-]15523926-15706893	0	0.0	0.0	0	0.0	0.0	0	0.0	0.0	0	0.0	0.0	0	0.0	0.0	0	0.0	0.0	0	0.0	0.0	0	0.0	0.0	0	0.0	0.0	0	0.0	0.0	0	0.0	0.0	0	0.0	0.0	0	0.0	0.0	0	0.0	0.0	0	0.0	0.0	0	0.0
ENSRNOT00000042743	ENSRNOG00000029659	15[-]5463895-5467047	0	0.0	0.0	0	0.0	0.0	10	0.37	0.309257	0	0.0	0.0	0	0.0	0.0	0	0.0	0.0	1	0.0	0.002636	30	1.1	0.861758	20	0.86	0.805906	9	0.35	0.293532	15	0.58	0.456305	10	0.38	0.262475	4	0.15	0.10388399999999999	0	0.0	0.0	0	0.0	0.0	26	0.96
ENSRNOT00000092212	ENSRNOG00000054267	15[-]29290987-29291454	0	0.0	0.0	0	0.0	0.0	0	0.0	0.0	0	0.0	0.0	0	0.0	0.0	0	0.0	0.0	0	0.0	0.0	0	0.0	0.0	0	0.0	0.0	0	0.0	0.0	0	0.0	0.0	0	0.0	0.0	0	0.0	0.0	0	0.0	0.0	0	0.0	0.0	0	0.0
ENSRNOT00000092211	ENSRNOG00000014327	1[-]104149705-104166367	0	0.0	0.0	1	0.03	0.025711	3	0.06	0.052141999999999994	3	0.07	0.054803	0	0.0	0.0	0	0.0	0.0	0	0.0	0.0	7	0.17	0.132598	0	0.0	0.0	0	0.0	0.0	20	0.52	0.412034	10	0.24	0.16528299999999999	4	0.09	0.062030999999999996	0	0.0	0.0	0	0.0	0.0	0	0.0
ENSRNOT00000092210	ENSRNOG00000057884	3[-]62621602-62622750	0	0.0	0.0	0	0.0	0.0	0	0.0	0.0	0	0.0	0.0	0	0.0	0.0	0	0.0	0.0	0	0.0	0.0	0	0.0	0.0	0	0.0	0.0	0	0.0	0.0	0	0.0	0.0	0	0.0	0.0	0	0.0	0.0	0	0.0	0.0	0	0.0	0.0	0	0.0
ENSRNOT00000092217	ENSRNOG00000061402	7[+]107864977-107866426	3	0.15	0.127222	6	0.53	0.40857	3	0.2	0.16585999999999998	14	0.91	0.704624	3	0.16	0.146857	7	0.42	0.385843	1	0.09	0.06551699999999999	7	0.39	0.305863	5	0.3	0.280037	3	0.16	0.129212	18	1.17	0.9187719999999999	23	1.45	0.992284	53	3.71	2.552397	6	0.43	0.302466	0	0.0	0.0	0	0.0
ENSRNOT00000092216	ENSRNOG00000060635	3[-]83111153-83134363	0	0.0	0.0	0	0.0	0.0	0	0.0	0.0	0	0.0	0.0	0	0.0	0.0	0	0.0	0.0	0	0.0	0.0	0	0.0	0.0	0	0.0	0.0	0	0.0	0.0	0	0.0	0.0	0	0.0	0.0	0	0.0	0.0	0	0.0	0.0	0	0.0	0.0	0	0.0
ENSRNOT00000092215	ENSRNOG00000055744	5[+]42395559-42395657	0	0.0	0.0	0	0.0	0.0	0	0.0	0.0	0	0.0	0.0	0	0.0	0.0	0	0.0	0.0	0	0.0	0.0	0	0.0	0.0	0	0.0	0.0	0	0.0	0.0	0	0.0	0.0	0	0.0	0.0	0	0.0	0.0	0	0.0	0.0	0	0.0	0.0	0	0.0
ENSRNOT00000092214	ENSRNOG00000052334	8[-]17562026-17563062	0	0.0	0.0	0	0.0	0.0	0	0.0	0.0	0	0.0	0.0	0	0.0	0.0	0	0.0	0.0	0	0.0	0.0	0	0.0	0.0	0	0.0	0.0	0	0.0	0.0	0	0.0	0.0	0	0.0	0.0	0	0.0	0.0	0	0.0	0.0	0	0.0	0.0	0	0.0
ENSRNOT00000092219	ENSRNOG00000060834	18[+]16703761-16704067	0	0.0	0.0	0	0.0	0.0	0	0.0	0.0	0	0.0	0.0	0	0.0	0.0	0	0.0	0.0	0	0.0	0.0	0	0.0	0.0	0	0.0	0.0	0	0.0	0.0	0	0.0	0.0	1	0.01	0.005795000000000001	0	0.0	0.0	0	0.0	0.0	0	0.0	0.0	0	0.0
ENSRNOT00000037857	ENSRNOG00000027447	3[-]38230618-38277440	667	7.5	6.562019	401	6.68	5.1460099999999995	525	6.64	5.536612	541	6.86	5.284069000000001	707	8.73	7.7988610000000005	492	6.15	5.6988330000000005	501	8.04	6.195103	861	10.08	7.865713	382	5.22	4.921634	869	11.52	9.545347	959	12.2	9.615895	1507	18.51	12.653656	1170	15.57	10.713204	915	13.35	9.287467	196	2.13	2.2072439999999998	827	9.48
ENSRNOT00000009797	ENSRNOG00000007446	3[+]92969141-92995483	349	6.08	5.322038	335	8.67	6.684595	429	8.42	7.023325999999999	502	9.87	7.607765	251	4.8	4.290175	300	5.81	5.38168	397	9.88	7.616555	527	9.57	7.472338000000001	297	6.29	5.930271	402	8.26	6.844407	494	9.76	7.688077000000001	726	13.84	9.457423	580	11.98	8.242474000000001	477	10.79	7.511717999999999	175	2.95	3.059215	441	7.84
ENSRNOT00000009794	ENSRNOG00000007112	X[-]15324400-15327684	330	8.9	7.786274000000001	172	6.86	5.283587000000001	335	10.14	8.458483	195	5.91	4.555311	167	4.94	4.407931	156	4.66	4.3172	185	7.1	5.47283	449	12.58	9.818516	165	5.4	5.086406	309	9.8	8.121528999999999	265	8.08	6.363862999999999	497	14.63	9.998512	764	24.36	16.767803	348	12.15	8.454725	76	1.98	2.0518959999999997	154	4.21
ENSRNOT00000005235	ENSRNOG00000003882	13[-]73499753-73622211	14	0.03	0.02717	27	0.09	0.069885	39	0.1	0.08327899999999999	61	0.16	0.12048199999999999	89	0.22	0.19814500000000002	21	0.05	0.047526	52	0.17	0.128914	151	0.36	0.279239	50	0.14	0.13006800000000002	75	0.2	0.166799	32	0.08	0.064131	133	0.33	0.226384	46	0.12	0.084524	89	0.26	0.18249500000000002	29	0.06	0.065722	80	0.19
ENSRNOT00000005237	ENSRNOG00000003847	10[+]46783979-46810524	1878	8.97	7.842737	1798	12.72	9.805984	2208	11.85	9.887308	2475	13.32	10.262656	1493	7.83	6.988949000000001	1203	6.39	5.915158	1732	11.8	9.090612	3063	15.21	11.873562	1184	6.87	6.473882	2308	12.98	10.761289999999999	2192	11.83	9.325528	3079	16.05	10.969666	2601	14.69	10.109642	3115	19.28	13.415455	812	3.75	3.8808800000000003	2749	13.38
ENSRNOT00000016801	ENSRNOG00000012499	7[-]143840739-143852119	1340	10.39	9.091502	621	7.14	5.503234	460	4.01	3.343804	695	6.07	4.680662	1179	10.04	8.962530000000001	375	3.23	2.9945630000000003	1074	11.88	9.154013	534	4.31	3.362829	296	2.79	2.625159	659	6.02	4.986947	900	7.89	6.217162	1177	9.97	6.811167	1363	12.5	8.602132000000001	346	3.48	2.4186970000000003	358	2.68	2.779401	856	6.76
ENSRNOT00000016804	ENSRNOG00000012524	1[-]229602499-229639187	2328	10.05	8.786581	3169	20.27	15.625193	2988	14.5	12.095647999999999	4246	20.65	15.91151	3318	15.71	14.034602	2112	10.13	9.383557000000001	3245	19.97	15.391981	4297	19.29	15.056009	2090	10.97	10.333703	3419	17.39	14.408598000000001	3815	18.62	14.671114000000001	4621	21.77	14.877025	3401	17.36	11.947059	3335	18.65	12.979097	1270	5.3	5.4898739999999995	3743	16.47
ENSRNOT00000014811	ENSRNOG00000011120	X[+]110670119-110782284	34	0.18	0.160711	34	0.27	0.208596	18	0.11	0.091055	18	0.11	0.08559800000000001	13	0.08	0.067449	19	0.11	0.106136	22	0.17	0.129803	37	0.21	0.160545	37	0.24	0.22904499999999997	25	0.16	0.132235	21	0.13	0.102151	48	0.28	0.193454	21	0.13	0.09107699999999999	13	0.09	0.060473	0	0.0	0.0	9	0.05
ENSRNOT00000018405	ENSRNOG00000013429	10[-]14066948-14072230	742	6.13	5.35805	727	8.9	6.855739999999999	686	6.36	5.306475	911	8.47	6.526091	675	6.11	5.45961	510	4.68	4.3316300000000005	759	8.93	6.883398	671	5.76	4.493827	339	3.4	3.201924	538	5.23	4.336037	661	6.17	4.860305	1211	10.91	7.459016	1023	9.99	6.872694999999999	897	9.59	6.673875	334	2.66	2.755762	726	6.11
ENSRNOT00000018407	ENSRNOG00000013707	15[+]40937708-41066769	2111	5.81	5.082006	1709	6.97	5.372555	1767	5.47	4.5613470000000005	2607	8.09	6.231719	2525	7.63	6.812771000000001	1174	3.59	3.326496	2317	9.1	7.01191	2861	8.19	6.394755	1226	4.1	3.8662699999999997	1583	5.13	4.253818	2205	6.86	5.408613	3258	9.79	6.690647	2390	7.78	5.355544999999999	2772	9.89	6.88097	933	2.48	2.571886	2310	6.48
ENSRNOT00000067439	ENSRNOG00000002024	14[+]25589767-25945398	0	0.0	0.0	0	0.0	0.0	0	0.0	0.0	0	0.0	0.0	0	0.0	0.0	0	0.0	0.0	0	0.0	0.0	0	0.0	0.0	0	0.0	0.0	0	0.0	0.0	0	0.0	0.0	0	0.0	0.0	0	0.0	0.0	0	0.0	0.0	0	0.0	0.0	0	0.0
ENSRNOT00000018402	ENSRNOG00000013572	2[-]164628566-164634434	814	16.05	14.039775	532	15.54	11.977139	383	8.48	7.072292999999999	655	14.56	11.217941999999999	828	17.93	16.010405	432	9.47	8.771892	625	17.58	13.546007000000001	300	6.14	4.7928120000000005	198	4.75	4.4706410000000005	273	6.35	5.259518	785	17.52	13.804941	981	21.12	14.436895999999999	967	22.56	15.529204	503	12.84	8.937632	353	6.73	6.9638800000000005	568	11.42
ENSRNOT00000016356	ENSRNOG00000011690	3[-]110943826-110964452	1572	15.14	13.2417	1337	19.08	14.702172000000001	2024	21.91	18.275976	1900	20.61	15.88197	931	9.84	8.785655	1091	11.67	10.809361	1284	17.63	13.585595999999999	2249	22.52	17.582293	987	11.55	10.883696	1657	18.8	15.580661	1529	16.65	13.120637	2362	24.82	16.965282000000002	1870	21.29	14.65148	2316	28.9	20.10943	622	5.79	6.000082	1803	17.7
ENSRNOT00000072288	ENSRNOG00000046487	20[-]3747221-3751994	6	0.09	0.076834	0	0.0	0.0	2	0.02	0.019057	4	0.06	0.044547	6	0.09	0.08123999999999999	3	0.05	0.047156	0	0.0	0.0	0	0.0	0.0	0	0.0	0.0	0	0.0	0.0	6	0.1	0.074934	4	0.07	0.045044	4	0.06	0.044043	1	0.02	0.012284999999999999	0	0.0	0.0	13	0.19
ENSRNOT00000072289	ENSRNOG00000050701	2[+]11885754-11886045	5	0.3	0.259694	9	0.92	0.711248	6	0.44	0.36406900000000003	5	0.34	0.264474	7	0.5	0.45019799999999993	2	0.12	0.113273	8	0.8	0.61779	3	0.21	0.16381700000000002	3	0.22	0.203123	3	0.22	0.181536	1	0.02	0.017124	5	0.36	0.243714	3	0.18	0.123956	6	0.47	0.329694	1	0.01	0.010588	10	0.69
ENSRNOT00000072282	ENSRNOG00000045886	10[+]44958544-44959464	0	0.0	0.0	0	0.0	0.0	0	0.0	0.0	0	0.0	0.0	0	0.0	0.0	0	0.0	0.0	0	0.0	0.0	0	0.0	0.0	0	0.0	0.0	0	0.0	0.0	0	0.0	0.0	0	0.0	0.0	0	0.0	0.0	0	0.0	0.0	0	0.0	0.0	0	0.0
ENSRNOT00000072280	ENSRNOG00000042305	6[-]142418316-142418779	0	0.0	0.0	0	0.0	0.0	0	0.0	0.0	0	0.0	0.0	0	0.0	0.0	0	0.0	0.0	0	0.0	0.0	0	0.0	0.0	0	0.0	0.0	0	0.0	0.0	0	0.0	0.0	0	0.0	0.0	0	0.0	0.0	0	0.0	0.0	0	0.0	0.0	0	0.0
ENSRNOT00000072286	ENSRNOG00000050933	17[-]43821225-43821536	13	0.81	0.712623	48	4.79	3.690893	48	3.59	2.993629	33	2.46	1.898178	7	0.52	0.46188599999999996	11	0.82	0.762915	12	1.14	0.882108	27	1.87	1.457598	4	0.31	0.291593	20	1.54	1.277094	45	3.43	2.700038	36	2.63	1.7982330000000002	23	1.82	1.255983	82	7.16	4.98399	8	0.51	0.529698	25	1.68
ENSRNOT00000072287	ENSRNOG00000046959	4[-]2376958-2381271	0	0.0	0.0	0	0.0	0.0	0	0.0	0.0	0	0.0	0.0	2	0.03	0.023141	0	0.0	0.0	0	0.0	0.0	0	0.0	0.0	0	0.0	0.0	0	0.0	0.0	0	0.0	0.0	0	0.0	0.0	0	0.0	0.0	0	0.0	0.0	0	0.0	0.0	0	0.0
ENSRNOT00000072284	ENSRNOG00000049611	4[+]1601652-1602584	0	0.0	0.0	0	0.0	0.0	0	0.0	0.0	0	0.0	0.0	0	0.0	0.0	0	0.0	0.0	0	0.0	0.0	0	0.0	0.0	0	0.0	0.0	0	0.0	0.0	0	0.0	0.0	0	0.0	0.0	0	0.0	0.0	0	0.0	0.0	0	0.0	0.0	0	0.0
ENSRNOT00000072285	ENSRNOG00000049451	5[-]56769347-56771522	28	1.41	1.231544	18	1.35	1.037935	0	0.0	0.0	9	0.5	0.384334	6	0.33	0.298489	0	0.0	0.0	7	0.51	0.396233	14	0.73	0.56626	0	0.0	0.0	0	0.0	0.0	3	0.16	0.12959	22	1.23	0.8427450000000001	11	0.62	0.427514	11	0.72	0.501558	5	0.22	0.226358	19	0.96
ENSRNOT00000085033	ENSRNOG00000053258	7[-]141157963-141185710	28	0.17	0.150146	11	0.1	0.073487	12	0.08	0.068673	10	0.07	0.052221000000000004	22	0.15	0.12973900000000002	14	0.09	0.085748	27	0.23	0.17832699999999999	22	0.14	0.106824	22	0.16	0.152135	37	0.27	0.220971	33	0.23	0.177463	14	0.09	0.063752	25	0.18	0.12089000000000001	24	0.19	0.132854	27	0.16	0.162382	92	0.58
ENSRNOT00000085411	ENSRNOG00000054068	X[+]126062853-126117139	0	0.0	0.0	0	0.0	0.0	0	0.0	0.0	0	0.0	0.0	0	0.0	0.0	0	0.0	0.0	0	0.0	0.0	0	0.0	0.0	0	0.0	0.0	0	0.0	0.0	0	0.0	0.0	0	0.0	0.0	0	0.0	0.0	0	0.0	0.0	0	0.0	0.0	0	0.0
ENSRNOT00000009421	ENSRNOG00000007049	14[+]108826939-108913078	70	0.53	0.467107	41	0.46	0.355623	28	0.24	0.20019	43	0.36	0.28062	278	2.33	2.084291	8	0.07	0.060653	80	0.87	0.668565	2	0.02	0.011720999999999999	0	0.0	0.0	0	0.0	0.0	6	0.05	0.037638	8	0.07	0.044944	8	0.07	0.044881	0	0.0	0.0	41	0.3	0.310108	17	0.13
ENSRNOT00000085413	ENSRNOG00000060075	13[+]78854975-78855051	9	2.49	2.1761470000000003	19	7.47	5.7547809999999995	19	5.89	4.909962999999999	19	5.75	4.429790000000001	17	4.88	4.362457	10	3.02	2.8011909999999998	20	7.58	5.840426	20	5.63	4.396342	7	2.23	2.1045849999999997	10	2.99	2.480284	11	3.17	2.499028	25	7.46	5.0978639999999995	13	3.93	2.70686	12	4.2	2.922484	4	0.81	0.8410030000000001	5	1.23
ENSRNOT00000085412	ENSRNOG00000052680	14[+]23961053-23973344	0	0.0	0.0	0	0.0	0.0	0	0.0	0.0	0	0.0	0.0	0	0.0	0.0	0	0.0	0.0	0	0.0	0.0	0	0.0	0.0	0	0.0	0.0	0	0.0	0.0	0	0.0	0.0	0	0.0	0.0	0	0.0	0.0	0	0.0	0.0	0	0.0	0.0	0	0.0
ENSRNOT00000085415	ENSRNOG00000055260	8[+]122324371-122329562	0	0.0	0.0	0	0.0	0.0	0	0.0	0.0	0	0.0	0.0	0	0.0	0.0	0	0.0	0.0	0	0.0	0.0	0	0.0	0.0	0	0.0	0.0	0	0.0	0.0	0	0.0	0.0	0	0.0	0.0	0	0.0	0.0	0	0.0	0.0	0	0.0	0.0	0	0.0
ENSRNOT00000085414	ENSRNOG00000059166	16[-]10878505-10941418	0	0.0	0.0	0	0.0	0.0	0	0.0	0.0	0	0.0	0.0	0	0.0	0.0	0	0.0	0.0	0	0.0	0.0	0	0.0	0.0	0	0.0	0.0	0	0.0	0.0	0	0.0	0.0	0	0.0	0.0	0	0.0	0.0	0	0.0	0.0	0	0.0	0.0	0	0.0
ENSRNOT00000041808	ENSRNOG00000001416	12[-]22677607-22680630	0	0.0	0.0	5	0.06	0.04397	4	0.03	0.028926999999999998	0	0.0	0.0	12	0.1	0.08871799999999999	3	0.02	0.022229	6	0.06	0.04553	0	0.0	0.0	0	0.0	0.0	0	0.0	0.0	8	0.07	0.056864	4	0.03	0.023803	4	0.04	0.02597	0	0.0	0.0	4	0.03	0.030737999999999998	6	0.05
ENSRNOT00000085416	ENSRNOG00000057659	9[-]29571712-29572023	2	0.09	0.08101599999999999	2	0.2	0.15357300000000002	1	0.05	0.043856	4	0.26	0.20067100000000002	3	0.19	0.173648	2	0.1	0.09675299999999999	6	0.57	0.436853	3	0.19	0.151126	8	0.62	0.583701	19	1.46	1.207291	3	0.16	0.12700899999999998	15	1.07	0.7315699999999999	7	0.55	0.381333	7	0.6	0.418846	2	0.13	0.132875	1	0.02
ENSRNOT00000085419	ENSRNOG00000055930	2[+]127971094-127979079	0	0.0	0.0	0	0.0	0.0	0	0.0	0.0	0	0.0	0.0	0	0.0	0.0	0	0.0	0.0	0	0.0	0.0	0	0.0	0.0	0	0.0	0.0	0	0.0	0.0	0	0.0	0.0	0	0.0	0.0	0	0.0	0.0	0	0.0	0.0	0	0.0	0.0	0	0.0
ENSRNOT00000085418	ENSRNOG00000059700	17[-]71786200-71786277	0	0.0	0.0	0	0.0	0.0	0	0.0	0.0	0	0.0	0.0	0	0.0	0.0	0	0.0	0.0	0	0.0	0.0	0	0.0	0.0	0	0.0	0.0	0	0.0	0.0	0	0.0	0.0	0	0.0	0.0	0	0.0	0.0	0	0.0	0.0	0	0.0	0.0	0	0.0
ENSRNOT00000016351	ENSRNOG00000011785	3[+]141225290-141298265	2700	16.85	14.737224	2379	22.0	16.958502	3133	21.98	18.340647	3329	23.41	18.038357	3039	20.82	18.590069	1956	13.57	12.568567999999999	2467	21.96	16.924948	4407	28.6	22.329123000000003	1721	13.06	12.308049	3032	22.29	18.476523999999998	4020	28.38	22.358614000000003	5303	36.13	24.693558	4909	36.23	24.939388	3905	31.58	21.979876	982	5.93	6.139657	2895	18.42
ENSRNOT00000041802	ENSRNOG00000031474	7[-]111722390-111722964	6	0.25	0.21459699999999998	0	0.0	0.0	0	0.0	0.0	3	0.11	0.08834299999999999	4	0.17	0.154441	3	0.15	0.137511	0	0.0	0.0	0	0.0	0.0	0	0.0	0.0	2	0.09	0.076533	0	0.0	0.0	0	0.0	0.0	7	0.37	0.255089	0	0.0	0.0	0	0.0	0.0	6	0.27
ENSRNOT00000077868	ENSRNOG00000005360	10[+]47065850-47110858	36	0.69	0.602426	44	1.24	0.952358	73	1.57	1.311769	106	2.28	1.7553439999999998	17	0.36	0.318267	23	0.49	0.45152200000000003	37	1.01	0.781614	75	1.49	1.163897	32	0.75	0.705715	56	1.25	1.0400639999999999	43	0.92	0.721585	58	1.2	0.822867	86	1.94	1.3356729999999999	82	2.04	1.420866	3	0.05	0.048576999999999995	51	0.99
ENSRNOT00000075102	ENSRNOG00000046113	18[+]65750956-65751062	0	0.0	0.0	0	0.0	0.0	0	0.0	0.0	1	0.1	0.076272	1	0.02	0.019277000000000002	1	0.11	0.09988999999999999	1	0.08	0.061962	2	0.26	0.202232	0	0.0	0.0	0	0.0	0.0	1	0.19	0.153044	3	0.55	0.376558	2	0.29	0.199549	0	0.0	0.0	0	0.0	0.0	0	0.0
ENSRNOT00000075103	ENSRNOG00000049187	8[-]41146257-41150313	6	0.18	0.15985	0	0.0	0.0	0	0.0	0.0	0	0.0	0.0	0	0.0	0.0	0	0.0	0.0	2	0.06	0.044918	4	0.11	0.086015	5	0.19	0.180149	0	0.0	0.0	0	0.0	0.0	0	0.0	0.0	0	0.0	0.0	0	0.0	0.0	0	0.0	0.0	0	0.0
ENSRNOT00000075105	ENSRNOG00000049380	11[+]33887142-33893433	64	1.62	1.413244	47	1.77	1.367521	36	1.03	0.855935	54	1.53	1.182204	36	1.01	0.9020540000000001	36	1.01	0.933009	80	2.89	2.224542	41	1.07	0.832309	0	0.0	0.0	24	0.72	0.593548	36	1.03	0.812157	82	2.27	1.54951	75	2.27	1.562554	55	1.82	1.265562	19	0.45	0.462308	57	1.49
ENSRNOT00000075106	ENSRNOG00000048948	9[-]29584375-29585448	0	0.0	0.0	0	0.0	0.0	1	0.0	0.0031850000000000003	1	0.0	0.003261	0	0.0	0.0	0	0.0	0.0	2	0.05	0.039264	5	0.08	0.064687	1	0.01	0.013369999999999998	2	0.05	0.038261	2	0.04	0.034801	1	0.0	0.002514	3	0.05	0.034871	1	0.03	0.017668	0	0.0	0.0	0	0.0
ENSRNOT00000075107	ENSRNOG00000050860	3[-]55480024-55587946	94	0.39	0.34539699999999995	60	0.37	0.285936	182	0.86	0.713715	144	0.68	0.522529	42	0.19	0.169106	32	0.15	0.137481	62	0.37	0.284028	527	2.3	1.797032	101	0.51	0.483426	283	1.4	1.1591120000000001	81	0.38	0.300344	41	0.18	0.125896	63	0.31	0.213439	412	2.24	1.561479	109	0.44	0.45811199999999996	168	0.72
ENSRNOT00000075108	ENSRNOG00000048809	6[-]134626097-134626178	0	0.0	0.0	0	0.0	0.0	0	0.0	0.0	0	0.0	0.0	0	0.0	0.0	0	0.0	0.0	0	0.0	0.0	0	0.0	0.0	0	0.0	0.0	0	0.0	0.0	2	0.33	0.260682	1	0.04	0.028078	2	0.48	0.32861599999999996	0	0.0	0.0	0	0.0	0.0	0	0.0
ENSRNOT00000075109	ENSRNOG00000048403	1[-]193022382-193022458	0	0.0	0.0	0	0.0	0.0	0	0.0	0.0	0	0.0	0.0	0	0.0	0.0	0	0.0	0.0	0	0.0	0.0	0	0.0	0.0	0	0.0	0.0	0	0.0	0.0	0	0.0	0.0	0	0.0	0.0	0	0.0	0.0	0	0.0	0.0	0	0.0	0.0	1	0.23
ENSRNOT00000093225	ENSRNOG00000062170	7[+]102723415-102862050	1	0.0	0.001576	0	0.0	0.0	2	0.08	0.062858	5	0.25	0.191884	6	0.25	0.226912	4	0.15	0.14338	3	0.14	0.11068	0	0.0	0.0	0	0.0	0.0	0	0.0	0.0	2	0.08	0.064342	4	0.18	0.120573	0	0.0	0.0	0	0.0	0.0	0	0.0	0.0	0	0.0
ENSRNOT00000077864	ENSRNOG00000045733	5[+]90338795-90352755	0	0.0	0.0	0	0.0	0.0	0	0.0	0.0	0	0.0	0.0	0	0.0	0.0	0	0.0	0.0	0	0.0	0.0	0	0.0	0.0	0	0.0	0.0	0	0.0	0.0	0	0.0	0.0	0	0.0	0.0	0	0.0	0.0	0	0.0	0.0	0	0.0	0.0	0	0.0
ENSRNOT00000014180	ENSRNOG00000010079	2[-]88126667-88135410	121	1.61	1.404666	559	11.04	8.508675	106	1.58	1.317935	437	6.56	5.052698	788	11.52	10.29018	459	6.8	6.296782	383	7.27	5.603155	371	5.13	4.005571	694	11.23	10.581872	251	3.94	3.26532	1631	24.57	19.35815	1913	27.82	19.012936	2678	42.2	29.04472	50	0.86	0.595916	6	0.07	0.072659	40	0.53
ENSRNOT00000014182	ENSRNOG00000010352	15[+]104186792-104226329	1846	22.56	19.729322	1406	25.46	19.620888	1703	23.38	19.507341	1794	24.69	19.025648	1685	22.59	20.172048999999998	1300	17.65	16.347738	1363	23.75	18.300522	2245	28.53	22.270147	1003	14.89	14.030172	1826	26.28	21.782629	2341	32.34	25.480682	3147	41.97	28.683834	2310	33.38	22.974601999999997	2074	32.84	22.850731	652	7.7	7.97726	2213	27.56
ENSRNOT00000074854	ENSRNOG00000048587	13[-]94849816-94849914	0	0.0	0.0	0	0.0	0.0	0	0.0	0.0	0	0.0	0.0	0	0.0	0.0	0	0.0	0.0	1	0.2	0.154184	0	0.0	0.0	0	0.0	0.0	0	0.0	0.0	0	0.0	0.0	0	0.0	0.0	0	0.0	0.0	0	0.0	0.0	0	0.0	0.0	0	0.0
ENSRNOT00000074857	ENSRNOG00000047351	14[+]46655342-46655398	24	8.82	7.710572	20	10.62	8.1827	15	5.98	4.989717	15	6.3	4.8567290000000005	14	5.38	4.802574	8	3.24	3.0024830000000002	10	5.25	4.04723	13	4.93	3.851579	33	15.0	14.133507999999999	38	16.71	13.847285000000001	13	5.26	4.142395	21	8.54	5.83925	16	6.95	4.783583	17	8.18	5.6910419999999995	13	4.53	4.6925419999999995	19	6.9
ENSRNOT00000077866	ENSRNOG00000052086	3[-]129328710-129328837	0	0.0	0.0	0	0.0	0.0	0	0.0	0.0	0	0.0	0.0	0	0.0	0.0	0	0.0	0.0	0	0.0	0.0	0	0.0	0.0	0	0.0	0.0	0	0.0	0.0	0	0.0	0.0	0	0.0	0.0	0	0.0	0.0	0	0.0	0.0	0	0.0	0.0	0	0.0
ENSRNOT00000074851	ENSRNOG00000046700	12[-]24767351-24775891	543	15.09	13.201066	431	17.72	13.658814000000001	553	17.25	14.394836999999999	607	19.0	14.639866	345	10.52	9.395669999999999	294	9.07	8.405213	473	18.75	14.44834	752	21.73	16.96594	318	10.74	10.113234	622	20.37	16.879658	267	8.37	6.593382000000001	449	13.6	9.293927	312	10.25	7.051454	834	30.01	20.88394	264	7.09	7.340594	734	20.77
ENSRNOT00000074853	ENSRNOG00000050649	10[+]49299125-49310400	1262	16.13	14.110218	1805	34.22	26.37422	2143	30.81	25.701302	2272	32.75	25.234683999999998	876	12.3	10.981634	981	13.94	12.911449000000001	1552	28.31	21.814882	2704	35.96	28.075021999999997	895	13.91	13.107394000000001	1693	25.51	21.138385999999997	1502	21.73	17.118774	2318	32.35	22.113723999999998	1768	26.74	18.403925	2856	47.33	32.934746000000004	476	5.88	6.0931169999999995	1879	24.5
ENSRNOT00000074852	ENSRNOG00000046752	2[+]193286721-193294599	0	0.0	0.0	0	0.0	0.0	0	0.0	0.0	0	0.0	0.0	0	0.0	0.0	0	0.0	0.0	0	0.0	0.0	0	0.0	0.0	0	0.0	0.0	0	0.0	0.0	0	0.0	0.0	0	0.0	0.0	0	0.0	0.0	0	0.0	0.0	0	0.0	0.0	0	0.0
ENSRNOT00000093221	ENSRNOG00000010448	7[-]12668905-12672105	14	0.39	0.344694	1	0.01	0.0076359999999999996	1	0.01	0.011634	8	0.25	0.18898	16	0.53	0.471887	11	0.34	0.31448899999999996	8	0.32	0.24890700000000002	10	0.3	0.238087	12	0.44	0.41260399999999997	1	0.02	0.017093999999999998	11	0.35	0.274886	27	0.86	0.590644	2	0.05	0.03238	21	0.81	0.562658	16	0.47	0.483596	1	0.02
ENSRNOT00000077860	ENSRNOG00000051537	1[+]245891045-245891162	0	0.0	0.0	0	0.0	0.0	0	0.0	0.0	0	0.0	0.0	0	0.0	0.0	0	0.0	0.0	0	0.0	0.0	0	0.0	0.0	0	0.0	0.0	1	0.07	0.061522	0	0.0	0.0	1	0.15	0.104654	0	0.0	0.0	0	0.0	0.0	0	0.0	0.0	0	0.0
ENSRNOT00000086263	ENSRNOG00000005233	7[-]107130402-107203897	0	0.0	0.0	0	0.0	0.0	0	0.0	0.0	0	0.0	0.0	0	0.0	0.0	0	0.0	0.0	0	0.0	0.0	0	0.0	0.0	0	0.0	0.0	0	0.0	0.0	0	0.0	0.0	0	0.0	0.0	0	0.0	0.0	0	0.0	0.0	0	0.0	0.0	0	0.0
ENSRNOT00000011006	ENSRNOG00000008243	3[+]72238981-72264466	190	2.21	1.93365	105	1.8	1.3886530000000001	72	0.94	0.7833060000000001	135	1.78	1.3679649999999999	123	1.58	1.4069989999999999	99	1.28	1.188352	176	2.92	2.2480290000000003	103	1.25	0.9732430000000001	52	0.72	0.682144	37	0.5	0.410674	63	0.82	0.646421	191	2.43	1.6616009999999999	173	2.37	1.633899	83	1.25	0.872383	49	0.55	0.571475	87	1.03
ENSRNOT00000086261	ENSRNOG00000042912	10[-]82232107-82252963	59	0.36	0.31734	6	0.05	0.037859	12	0.08	0.066379	47	0.32	0.248723	34	0.23	0.203214	5	0.03	0.029589999999999998	16	0.14	0.107439	29	0.18	0.14193699999999998	13	0.09	0.084991	115	0.83	0.685285	42	0.29	0.22899499999999998	26	0.17	0.115513	24	0.17	0.116177	44	0.35	0.24318499999999998	14	0.08	0.085025	337	2.11
ENSRNOT00000086260	ENSRNOG00000047611	3[+]156662120-156717686	1125	10.62	9.285853	1048	14.66	11.297355	1415	15.02	12.530769	1493	15.88	12.236802	1571	16.28	14.541507999999999	843	8.85	8.196551	1250	16.83	12.967919	2016	19.8	15.457651	844	9.69	9.126186	1825	20.3	16.825951	2056	21.95	17.298545999999998	2620	27.0	18.455977999999998	2000	22.33	15.367185000000001	1701	20.81	14.483326000000002	409	3.73	3.8643129999999997	1701	16.37
ENSRNOT00000011003	ENSRNOG00000008129	3[-]46488963-46621873	0	0.0	0.0	0	0.0	0.0	0	0.0	0.0	0	0.0	0.0	3	0.01	0.009326000000000001	0	0.0	0.0	2	0.01	0.005012	0	0.0	0.0	0	0.0	0.0	1	0.0	0.002862	0	0.0	0.0	2	0.01	0.005318	5	0.02	0.014281	0	0.0	0.0	0	0.0	0.0	0	0.0
ENSRNOT00000011002	ENSRNOG00000008062	4[+]113890509-113899347	529	4.29	3.7488370000000004	497	5.96	4.596742	597	5.44	4.53501	738	6.74	5.191383999999999	394	3.5	3.1267549999999997	302	2.72	2.516563	481	5.56	4.2872330000000005	788	6.64	5.1866449999999995	325	3.2	3.011841	556	5.31	4.397761	577	5.29	4.167944	1049	9.28	6.345107	744	7.14	4.912247	1048	11.01	7.664186	265	2.08	2.1517169999999997	690	5.7
ENSRNOT00000086265	ENSRNOG00000004197	X[-]64714335-64726241	0	0.0	0.0	0	0.0	0.0	0	0.0	0.0	0	0.0	0.0	0	0.0	0.0	0	0.0	0.0	0	0.0	0.0	0	0.0	0.0	0	0.0	0.0	0	0.0	0.0	0	0.0	0.0	0	0.0	0.0	3	0.05	0.033975	0	0.0	0.0	0	0.0	0.0	1	0.01
ENSRNOT00000086264	ENSRNOG00000017558	17[+]31493145-31498651	1991	26.2	22.912474	1397	27.24	20.993260999999997	1526	22.56	18.822794000000002	1908	28.29	21.801174	1054	15.22	13.595372	1569	22.95	21.253683	1852	34.74	26.773246999999998	1963	26.86	20.967844	755	12.07	11.369323	1160	17.98	14.900960999999999	1289	19.17	15.108001999999999	2920	41.93	28.657864	2826	43.97	30.266026	2248	38.32	26.668803999999998	536	6.81	7.053942999999999	1363	18.27
ENSRNOT00000071593	ENSRNOG00000047890	9[+]20241062-20251319	57	0.76	0.664991	46	0.91	0.6987680000000001	22	0.33	0.273588	44	0.66	0.50754	142	2.08	1.856534	21	0.31	0.28481300000000004	67	1.27	0.976302	12	0.16	0.12477	10	0.15	0.141558	5	0.08	0.063557	23	0.34	0.264986	23	0.33	0.22327600000000003	35	0.55	0.38015	11	0.19	0.131936	33	0.42	0.430358	36	0.48
ENSRNOT00000086269	ENSRNOG00000058608	2[-]199433018-199439618	0	0.0	0.0	2	0.12	0.0889	0	0.0	0.0	0	0.0	0.0	0	0.0	0.0	0	0.0	0.0	0	0.0	0.0	0	0.0	0.0	0	0.0	0.0	0	0.0	0.0	0	0.0	0.0	0	0.0	0.0	0	0.0	0.0	0	0.0	0.0	0	0.0	0.0	0	0.0
ENSRNOT00000086268	ENSRNOG00000057152	10[+]1771460-1783495	3	0.04	0.037035000000000005	6	0.12	0.089539	4	0.05	0.044108	3	0.04	0.029897000000000003	11	0.16	0.141361	2	0.03	0.029160000000000002	4	0.08	0.058283	11	0.15	0.119352	3	0.04	0.034242	3	0.04	0.031492	4	0.06	0.046423	15	0.23	0.155479	12	0.19	0.131912	6	0.11	0.075831	1	0.01	0.014138999999999999	8	0.11
ENSRNOT00000080479	ENSRNOG00000054602	16[+]37214185-37214316	0	0.0	0.0	0	0.0	0.0	0	0.0	0.0	0	0.0	0.0	0	0.0	0.0	0	0.0	0.0	0	0.0	0.0	0	0.0	0.0	0	0.0	0.0	0	0.0	0.0	0	0.0	0.0	0	0.0	0.0	0	0.0	0.0	0	0.0	0.0	0	0.0	0.0	0	0.0
ENSRNOT00000083031	ENSRNOG00000060451	6[-]138535670-138536162	9	0.52	0.45203000000000004	1	0.01	0.010133	1	0.01	0.010964	0	0.0	0.0	5	0.34	0.29975100000000005	0	0.0	0.0	0	0.0	0.0	0	0.0	0.0	0	0.0	0.0	0	0.0	0.0	0	0.0	0.0	0	0.0	0.0	0	0.0	0.0	0	0.0	0.0	1	0.02	0.024035	0	0.0
ENSRNOT00000036815	ENSRNOG00000024905	6[-]27425235-27460038	2	0.02	0.014981999999999999	2	0.03	0.019566999999999998	0	0.0	0.0	4	0.03	0.025845999999999997	2	0.02	0.01679	0	0.0	0.0	2	0.02	0.018826	0	0.0	0.0	2	0.01	0.010251999999999999	0	0.0	0.0	2	0.02	0.015262999999999999	2	0.02	0.012778	0	0.0	0.0	0	0.0	0.0	0	0.0	0.0	0	0.0
ENSRNOT00000036814	ENSRNOG00000027711	10[-]72300173-72417070	3	0.01	0.007915	511	2.5	1.9290900000000002	284	1.05	0.877288	1592	5.93	4.568183	221	0.8	0.713304	111	0.41	0.37554299999999996	925	4.36	3.3590430000000002	7	0.02	0.017297999999999997	395	1.59	1.49516	16	0.06	0.049131	93	0.35	0.273443	6	0.02	0.013674	386	1.51	1.036583	8	0.03	0.023716	224	0.72	0.74097	142	0.48
ENSRNOT00000036813	ENSRNOG00000033402	9[-]27475273-27511176	608	6.37	5.574929	743	11.56	8.908752999999999	598	7.06	5.88746	900	10.64	8.20161	771	8.88	7.933250999999999	456	5.32	4.926689	780	11.67	8.994517	698	7.62	5.948831	497	6.35	5.978153	463	5.73	4.7454089999999995	736	8.73	6.882169	1136	13.01	8.891803999999999	1247	15.48	10.653387	715	9.72	6.764759	256	2.6	2.68856	479	5.12
ENSRNOT00000030115	ENSRNOG00000027052	8[-]33345014-33345379	0	0.0	0.0	0	0.0	0.0	0	0.0	0.0	0	0.0	0.0	0	0.0	0.0	0	0.0	0.0	0	0.0	0.0	0	0.0	0.0	0	0.0	0.0	0	0.0	0.0	0	0.0	0.0	0	0.0	0.0	0	0.0	0.0	0	0.0	0.0	0	0.0	0.0	0	0.0
ENSRNOT00000036819	ENSRNOG00000024012	5[+]172469978-172475144	467	5.79	5.067486	432	7.95	6.123844999999999	602	8.41	7.016939999999999	606	8.48	6.534769	262	3.56	3.182841	268	3.69	3.419778	429	7.6	5.85568	797	10.3	8.041316	328	4.95	4.6633059999999995	422	6.18	5.12059	503	7.07	5.568187	921	12.49	8.536365	964	14.16	9.746013	921	14.82	10.315232	202	2.43	2.512209	554	7.02
ENSRNOT00000049652	ENSRNOG00000029559	X[+]60761567-60763583	0	0.0	0.0	0	0.0	0.0	0	0.0	0.0	0	0.0	0.0	0	0.0	0.0	0	0.0	0.0	0	0.0	0.0	0	0.0	0.0	0	0.0	0.0	0	0.0	0.0	0	0.0	0.0	0	0.0	0.0	0	0.0	0.0	0	0.0	0.0	0	0.0	0.0	0	0.0
ENSRNOT00000049651	ENSRNOG00000029069	3[-]20913668-20914603	0	0.0	0.0	0	0.0	0.0	0	0.0	0.0	0	0.0	0.0	0	0.0	0.0	0	0.0	0.0	0	0.0	0.0	0	0.0	0.0	0	0.0	0.0	0	0.0	0.0	0	0.0	0.0	0	0.0	0.0	0	0.0	0.0	0	0.0	0.0	0	0.0	0.0	0	0.0
ENSRNOT00000014546	ENSRNOG00000010882	17[+]11856525-11895566	1938	13.5	11.812142999999999	2025	20.92	16.121046	2096	16.42	13.698	2614	20.53	15.819885999999999	1543	11.8	10.53975	1486	11.51	10.660077000000001	2196	21.82	16.819988000000002	2715	19.68	15.359709	1150	9.74	9.179797	1991	16.34	13.544310000000001	2590	20.41	16.084979999999998	3539	26.92	18.400166	3189	26.28	18.087713	2701	24.39	16.971806	657	4.43	4.587075	2294	16.29
ENSRNOT00000049657	ENSRNOG00000009726	4[+]123586231-123636040	80	0.32	0.28333800000000003	12	0.07	0.055634	16	0.07	0.059777	0	0.0	0.0	33	0.14	0.128295	22	0.1	0.091432	25	0.14	0.109259	60	0.25	0.19833599999999998	51	0.25	0.23679	64	0.3	0.252417	27	0.12	0.09728300000000001	49	0.21	0.146321	50	0.24	0.165042	8	0.04	0.02748	5	0.02	0.019015999999999998	23	0.09
ENSRNOT00000006954	ENSRNOG00000050889	3[+]18315320-18315610	109	7.86	6.877033	6	0.63	0.48570699999999994	7	0.54	0.45451199999999997	17	1.34	1.0356969999999999	216	17.17	15.331608	23	1.84	1.7050869999999998	4	0.32	0.249025	0	0.0	0.0	2	0.18	0.165708	8	0.65	0.54083	6	0.49	0.38440799999999997	14	1.08	0.736173	4	0.34	0.231107	0	0.0	0.0	1	0.06	0.059639	2	0.14
ENSRNOT00000006957	ENSRNOG00000004621	14[+]114127025-114173670	1039	15.59	13.633246	1082	24.07	18.547628	874	14.74	12.300877	1935	32.73	25.216513	1139	18.76	16.751032000000002	946	15.77	14.605338	1233	26.37	20.323315	1228	19.16	14.960591	541	9.86	9.291375	1281	22.64	18.761494	2211	37.52	29.563587	3211	52.59	35.945488	3216	57.06	39.275593	1708	33.22	23.11552	463	6.72	6.961365	1678	25.67
ENSRNOT00000002277	ENSRNOG00000001675	11[+]45647405-45648320	0	0.0	0.0	0	0.0	0.0	0	0.0	0.0	0	0.0	0.0	0	0.0	0.0	0	0.0	0.0	0	0.0	0.0	0	0.0	0.0	0	0.0	0.0	0	0.0	0.0	0	0.0	0.0	0	0.0	0.0	0	0.0	0.0	0	0.0	0.0	0	0.0	0.0	0	0.0
ENSRNOT00000014541	ENSRNOG00000010794	7[+]114724610-114812708	1845	6.79	5.93808	2261	12.33	9.501075	2658	10.99	9.171769	3009	12.48	9.614519999999999	1949	7.87	7.028772999999999	1782	7.29	6.7487520000000005	1906	10.0	7.707273	3139	12.01	9.376884	1239	5.54	5.222392	1325	5.74	4.759206	2235	9.3	7.326242999999999	4117	16.54	11.302505	3428	14.92	10.267132	4102	19.56	13.60989	818	2.91	3.014894	1833	6.88
ENSRNOT00000083030	ENSRNOG00000053215	7[+]105102007-105122175	0	0.0	0.0	0	0.0	0.0	0	0.0	0.0	0	0.0	0.0	0	0.0	0.0	0	0.0	0.0	0	0.0	0.0	0	0.0	0.0	0	0.0	0.0	0	0.0	0.0	0	0.0	0.0	0	0.0	0.0	0	0.0	0.0	0	0.0	0.0	0	0.0	0.0	0	0.0
ENSRNOT00000093629	ENSRNOG00000051382	10[+]3218466-3234985	111	4.05	3.545764	109	5.91	4.557034	77	3.17	2.6439220000000003	138	5.73	4.413378	139	5.58	4.985293	60	2.46	2.2750310000000002	122	6.4	4.9300440000000005	124	4.74	3.6976519999999997	40	1.78	1.676708	99	4.27	3.539039	133	5.53	4.354719	226	9.08	6.204496	162	7.06	4.856659	115	5.46	3.801876	48	1.69	1.7545080000000002	112	4.18
ENSRNOT00000086194	ENSRNOG00000020601	7[+]11238644-11243305	3174	46.7	40.846825	1536	33.5	25.817774	773	12.78	10.663782000000001	2214	36.7	28.277662	2036	32.87	29.355555	1570	25.67	23.778229	2071	43.44	33.479626	2157	33.0	25.762613	1275	22.82	21.49642	2152	37.29	30.905929999999998	2335	38.85	30.608940000000004	2728	43.8	29.936796	2436	42.38	29.170204	2173	41.42	28.825365	1709	24.33	25.190523000000002	3469	52.03
ENSRNOT00000086197	ENSRNOG00000053421	12[+]9597063-9597191	0	0.0	0.0	0	0.0	0.0	0	0.0	0.0	0	0.0	0.0	0	0.0	0.0	0	0.0	0.0	0	0.0	0.0	0	0.0	0.0	0	0.0	0.0	0	0.0	0.0	0	0.0	0.0	0	0.0	0.0	0	0.0	0.0	0	0.0	0.0	0	0.0	0.0	0	0.0
ENSRNOT00000086196	ENSRNOG00000054877	10[+]15170394-15175486	1	0.11	0.099661	0	0.0	0.0	1	0.09	0.071787	0	0.0	0.0	0	0.0	0.0	0	0.0	0.0	0	0.0	0.0	0	0.0	0.0	0	0.0	0.0	0	0.0	0.0	0	0.0	0.0	0	0.0	0.0	0	0.0	0.0	0	0.0	0.0	0	0.0	0.0	0	0.0
ENSRNOT00000086191	ENSRNOG00000057666	20[-]2491696-2492504	110	2.86	2.499415	114	4.39	3.384272	133	3.87	3.228414	197	5.78	4.452097	224	6.4	5.715513	93	2.68	2.47879	172	6.39	4.921869	159	4.29	3.347917	91	2.87	2.7035169999999997	124	3.8	3.151216	173	5.07	3.998785	212	6.0	4.104005	134	4.12	2.837287	141	4.76	3.3097830000000004	80	2.0	2.072893	115	3.05
ENSRNOT00000086190	ENSRNOG00000061801	4[+]110977092-110977221	0	0.0	0.0	0	0.0	0.0	0	0.0	0.0	0	0.0	0.0	0	0.0	0.0	0	0.0	0.0	0	0.0	0.0	0	0.0	0.0	0	0.0	0.0	0	0.0	0.0	0	0.0	0.0	0	0.0	0.0	0	0.0	0.0	0	0.0	0.0	0	0.0	0.0	0	0.0
ENSRNOT00000086193	ENSRNOG00000046272	10[-]37049677-37055282	1789	26.16	22.885456	1757	38.1	29.363046999999998	1946	32.0	26.69936	2299	37.9	29.201609	1741	27.95	24.965057	1516	24.66	22.839451	1733	36.16	27.866899	1966	29.91	23.348547	824	14.66	13.808679999999999	1411	24.31	20.151121	2155	35.66	28.098917	3176	50.72	34.668091	3593	62.16	42.785431	2306	43.72	30.424084000000004	763	10.8	11.179555	1972	29.41
ENSRNOT00000086192	ENSRNOG00000060407	7[+]121511097-121614469	0	0.0	0.0	0	0.0	0.0	0	0.0	0.0	0	0.0	0.0	0	0.0	0.0	0	0.0	0.0	0	0.0	0.0	0	0.0	0.0	0	0.0	0.0	0	0.0	0.0	0	0.0	0.0	0	0.0	0.0	0	0.0	0.0	0	0.0	0.0	0	0.0	0.0	0	0.0
ENSRNOT00000093621	ENSRNOG00000051964	2[-]235097875-235105048	8	0.26	0.225942	3	0.13	0.09652000000000001	8	0.28	0.23279	4	0.14	0.10565999999999999	7	0.24	0.213511	6	0.22	0.204285	7	0.31	0.241812	18	0.63	0.491384	11	0.43	0.40231500000000003	18	0.71	0.588907	14	0.51	0.401096	31	1.14	0.777555	15	0.6	0.4144	15	0.63	0.438821	3	0.08	0.086341	7	0.22
ENSRNOT00000093620	ENSRNOG00000011315	7[+]12629560-12631910	15	0.42	0.36325	16	0.65	0.502047	9	0.27	0.22824	10	0.31	0.23609899999999998	13	0.37	0.329403	11	0.34	0.313529	12	0.45	0.34745	11	0.31	0.24476399999999998	11	0.35	0.330235	13	0.42	0.344389	6	0.18	0.14163499999999998	13	0.37	0.251081	9	0.29	0.19629100000000002	11	0.4	0.276748	14	0.36	0.372508	11	0.31
ENSRNOT00000093623	ENSRNOG00000062244	20[-]6856005-6858683	12	0.59	0.517926	23	1.78	1.371502	11	0.61	0.505402	28	1.64	1.261966	24	1.37	1.2225840000000001	13	0.72	0.670871	19	1.44	1.113483	4	0.2	0.155643	3	0.14	0.13156800000000002	4	0.25	0.206035	3	0.13	0.10490799999999999	7	0.39	0.269563	5	0.28	0.19155	9	0.6	0.41518900000000003	6	0.28	0.293544	16	0.84
ENSRNOT00000080473	ENSRNOG00000053781	5[-]8043516-8047854	0	0.0	0.0	0	0.0	0.0	0	0.0	0.0	0	0.0	0.0	0	0.0	0.0	0	0.0	0.0	0	0.0	0.0	0	0.0	0.0	0	0.0	0.0	0	0.0	0.0	0	0.0	0.0	0	0.0	0.0	0	0.0	0.0	0	0.0	0.0	0	0.0	0.0	0	0.0
ENSRNOT00000093625	ENSRNOG00000061080	4[+]6083736-6292516	666	1.32	1.1555469999999999	581	1.71	1.315951	764	1.7	1.4206020000000001	864	1.93	1.4886549999999998	1424	3.1	2.7701029999999998	597	1.32	1.2187540000000001	868	2.46	1.8929919999999998	1166	2.41	1.878002	535	1.29	1.2152530000000001	1188	2.78	2.301293	1081	2.43	1.9117849999999998	1658	3.59	2.454185	1305	3.06	2.108059	1454	3.74	2.601269	393	0.75	0.781135	1348	2.73
ENSRNOT00000093624	ENSRNOG00000050431	17[-]15499838-15519060	0	0.0	0.0	0	0.0	0.0	0	0.0	0.0	0	0.0	0.0	0	0.0	0.0	0	0.0	0.0	0	0.0	0.0	0	0.0	0.0	0	0.0	0.0	0	0.0	0.0	0	0.0	0.0	0	0.0	0.0	0	0.0	0.0	0	0.0	0.0	0	0.0	0.0	0	0.0
ENSRNOT00000093627	ENSRNOG00000009139	3[-]10222290-10226286	10	0.29	0.25663600000000003	18	0.81	0.621638	54	1.85	1.544812	26	0.89	0.68292	28	0.93	0.829202	23	0.76	0.704318	6	0.25	0.196476	23	0.74	0.575426	21	0.76	0.7163430000000001	31	1.09	0.9058290000000001	0	0.0	0.0	19	0.64	0.43636499999999995	9	0.32	0.216819	19	0.73	0.505101	16	0.47	0.48708100000000004	21	0.63
ENSRNOT00000093626	ENSRNOG00000062225	1[+]85433213-85433367	14	1.81	1.5872	20	3.94	3.033038	15	2.21	1.845652	39	5.97	4.597477	30	4.46	3.9799010000000004	16	2.31	2.143235	18	3.47	2.677954	16	2.27	1.770101	5	0.74	0.700328	12	1.87	1.552945	20	2.99	2.359109	48	7.14	4.8822220000000005	55	8.73	6.00813	14	2.32	1.6118430000000001	3	0.36	0.368104	18	2.43
ENSRNOT00000044971	ENSRNOG00000017746	19[+]37668133-37670449	1	0.01	0.007494	42	1.06	0.814956	0	0.0	0.0	0	0.0	0.0	11	0.2	0.17736500000000002	4	0.07	0.067457	0	0.0	0.0	21	0.37	0.29016	0	0.0	0.0	2	0.03	0.025375	0	0.0	0.0	0	0.0	0.0	22	0.45	0.308713	31	0.67	0.469642	19	0.31	0.317511	29	0.51
ENSRNOT00000044972	ENSRNOG00000030515	13[-]49335408-49487892	2	0.0	0.003285	4	0.01	0.007439	0	0.0	0.0	0	0.0	0.0	2	0.0	0.003974	0	0.0	0.0	0	0.0	0.0	2	0.0	0.002966	0	0.0	0.0	0	0.0	0.0	0	0.0	0.0	0	0.0	0.0	0	0.0	0.0	0	0.0	0.0	0	0.0	0.0	0	0.0
ENSRNOT00000044975	ENSRNOG00000029500	20[-]5468078-5476193	2422	29.64	25.927529999999997	3135	56.86	43.824638	2145	29.5	24.61496	4125	56.9	43.844444	3263	43.84	39.150642	2175	29.59	27.40914	3210	56.02	43.174244	1531	19.48	15.210363000000001	751	11.18	10.528794	1085	15.63	12.95749	1671	23.12	18.217331	3403	45.46	31.069440999999998	3385	48.99	33.721134	2718	43.11	30.001291	1152	13.64	14.12325	1916	23.9
ENSRNOT00000044977	ENSRNOG00000047264	7[+]16404755-16405751	2	0.03	0.025476	0	0.0	0.0	0	0.0	0.0	0	0.0	0.0	12	0.27	0.239846	0	0.0	0.0	0	0.0	0.0	2	0.04	0.03427	2	0.05	0.047882999999999995	0	0.0	0.0	0	0.0	0.0	2	0.04	0.029181	0	0.0	0.0	0	0.0	0.0	0	0.0	0.0	2	0.04
ENSRNOT00000044979	ENSRNOG00000033395	3[+]73366155-73367087	0	0.0	0.0	0	0.0	0.0	0	0.0	0.0	0	0.0	0.0	0	0.0	0.0	0	0.0	0.0	0	0.0	0.0	0	0.0	0.0	0	0.0	0.0	0	0.0	0.0	0	0.0	0.0	0	0.0	0.0	0	0.0	0.0	0	0.0	0.0	0	0.0	0.0	0	0.0
ENSRNOT00000044978	ENSRNOG00000009072	7[+]18280104-18280910	13	0.32	0.284103	7	0.27	0.208504	3	0.08	0.063095	3	0.08	0.058414	14	0.38	0.34044800000000003	10	0.28	0.261577	7	0.25	0.18972	7	0.18	0.137037	10	0.3	0.282534	18	0.53	0.43705600000000006	19	0.56	0.441392	15	0.42	0.284523	18	0.55	0.380884	15	0.47	0.32998	3	0.06	0.057641	10	0.26
ENSRNOT00000083033	ENSRNOG00000060040	8[+]43835126-43836058	0	0.0	0.0	0	0.0	0.0	0	0.0	0.0	0	0.0	0.0	0	0.0	0.0	0	0.0	0.0	0	0.0	0.0	0	0.0	0.0	0	0.0	0.0	0	0.0	0.0	0	0.0	0.0	0	0.0	0.0	0	0.0	0.0	0	0.0	0.0	0	0.0	0.0	0	0.0
ENSRNOT00000010755	ENSRNOG00000007957	10[+]75055020-75076434	199	0.76	0.663558	131	0.74	0.571331	95	0.41	0.33810500000000004	244	1.05	0.807327	382	1.6	1.430196	92	0.39	0.360727	266	1.45	1.114702	112	0.44	0.34730500000000003	70	0.32	0.303315	81	0.36	0.299545	85	0.37	0.289222	211	0.88	0.6009979999999999	187	0.84	0.580824	128	0.63	0.440223	94	0.35	0.35831	192	0.75
ENSRNOT00000014235	ENSRNOG00000010633	16[-]48937456-48981980	6567	37.95	33.192726	5692	48.76	37.578045	4857	31.56	26.326140999999996	6168	40.17	30.949543	2780	17.63	15.746425	7714	49.55	45.90078	4829	39.8	30.671346999999997	6101	36.67	28.624610999999998	3441	24.19	22.785295	5937	40.42	33.49799	6707	43.83	34.537822999999996	7712	48.65	33.248779	7297	49.87	34.321690000000004	7580	56.77	39.503422	1532	8.56	8.869181	9319	54.9
ENSRNOT00000014234	ENSRNOG00000010691	19[-]830877-838099	558	7.32	6.406803	527	10.25	7.897083	277	4.08	3.404875	680	10.06	7.749923	1024	14.74	13.164235999999999	374	5.45	5.052098	649	12.14	9.356999	130	1.77	1.3846829999999999	121	1.92	1.812659	100	1.54	1.274132	345	5.12	4.032065	744	10.66	7.284656	1007	15.62	10.753591	137	2.32	1.617175	209	2.65	2.74112	216	2.89
ENSRNOT00000030222	ENSRNOG00000022229	14[+]17247362-17274623	344	2.67	2.339191	449	5.17	3.980872	400	3.49	2.912213	538	4.71	3.629344	781	6.66	5.946292	372	3.21	2.976312	502	5.56	4.2852239999999995	538	4.34	3.3905309999999997	217	2.05	1.930639	369	3.38	2.800705	417	3.66	2.885944	776	6.58	4.499	574	5.27	3.629022	510	5.13	3.5695919999999997	193	1.45	1.50321	367	2.91
ENSRNOT00000014230	ENSRNOG00000010676	10[-]87117887-87136026	33	0.6	0.5276310000000001	0	0.0	0.0	19	0.38	0.31815	35	0.74	0.5666399999999999	37	0.76	0.678348	0	0.0	0.0	28	0.74	0.566704	0	0.0	0.0	26	0.58	0.548415	17	0.37	0.31011	0	0.0	0.0	33	0.68	0.46143900000000004	0	0.0	0.0	31	0.73	0.508155	0	0.0	0.0	32	0.6
ENSRNOT00000045001	ENSRNOG00000030330	X[+]92596378-92691573	0	0.0	0.0	0	0.0	0.0	0	0.0	0.0	0	0.0	0.0	0	0.0	0.0	0	0.0	0.0	0	0.0	0.0	0	0.0	0.0	0	0.0	0.0	0	0.0	0.0	2	0.01	0.006138	2	0.01	0.005138	2	0.01	0.005606	0	0.0	0.0	0	0.0	0.0	0	0.0
ENSRNOT00000010759	ENSRNOG00000008140	15[+]8189253-8192152	14005	158.35	138.50328100000002	13136	220.14	169.65858500000002	10914	138.72	115.733795	16183	206.2	158.87825	19359	240.25	214.560532	9828	123.51	114.40593700000001	13488	217.48	167.610535	9572	112.56	87.869904	5410	74.4	70.090141	7428	98.95	82.005188	11213	143.37	112.97390700000001	17678	218.17	149.112091	18248	243.99	167.93428	11674	171.04	119.031952	7385	80.77	83.640846	12059	138.98
ENSRNOT00000030228	ENSRNOG00000026248	17[-]78921793-78962476	260	2.97	2.594992	275	4.65	3.583689	265	3.4	2.836831	318	4.09	3.147576	289	3.62	3.2330360000000002	223	2.83	2.6201209999999997	279	4.54	3.500259	313	3.72	2.9031700000000003	173	2.4	2.261536	264	3.55	2.938597	398	5.14	4.048055000000001	771	9.62	6.573761	553	7.47	5.141988	372	5.5	3.825306	81	0.89	0.923573	302	3.52
ENSRNOT00000030229	ENSRNOG00000025843	19[+]10519493-10535162	701	6.44	5.631434	529	7.2	5.551776	303	3.13	2.607774	602	6.23	4.799436	1192	12.01	10.727537	457	4.66	4.31658	640	8.38	6.454854	233	2.22	1.7352889999999999	271	3.02	2.848648	286	3.09	2.56061	600	6.23	4.909714	809	8.11	5.543394	925	10.05	6.914931	308	3.67	2.551899	275	2.44	2.529152	610	5.71
ENSRNOT00000074271	ENSRNOG00000039906	3[+]5118962-5126901	0	0.0	0.0	0	0.0	0.0	0	0.0	0.0	0	0.0	0.0	0	0.0	0.0	0	0.0	0.0	0	0.0	0.0	0	0.0	0.0	0	0.0	0.0	0	0.0	0.0	0	0.0	0.0	0	0.0	0.0	0	0.0	0.0	0	0.0	0.0	0	0.0	0.0	0	0.0
ENSRNOT00000074272	ENSRNOG00000046936	3[+]19128400-19128929	10	0.55	0.477009	11	0.94	0.723278	6	0.37	0.31040700000000004	11	0.71	0.548746	23	1.45	1.2932139999999999	2	0.1	0.088266	3	0.19	0.147652	1	0.03	0.021038	5	0.31	0.287689	0	0.0	0.0	0	0.0	0.0	0	0.0	0.0	7	0.44	0.305591	0	0.0	0.0	3	0.13	0.135392	0	0.0
ENSRNOT00000074275	ENSRNOG00000046042	X[+]6273733-6281789	2	0.06	0.050816	0	0.0	0.0	0	0.0	0.0	3	0.18	0.137034	1	0.06	0.052086	1	0.03	0.031935000000000005	0	0.0	0.0	2	0.08	0.061548	0	0.0	0.0	1	0.02	0.017874	1	0.06	0.044194	6	0.32	0.216179	0	0.0	0.0	0	0.0	0.0	0	0.0	0.0	3	0.15
ENSRNOT00000074274	ENSRNOG00000049181	1[-]197878840-197886759	61	0.43	0.37503400000000003	178	1.86	1.437195	30	0.23	0.195516	149	1.19	0.914768	134	1.04	0.9317190000000001	21	0.16	0.15063900000000002	189	1.91	1.472705	169	1.24	0.9696739999999999	60	0.52	0.48683699999999996	177	1.47	1.219596	99	0.79	0.621681	226	1.75	1.193522	182	1.52	1.0466229999999999	174	1.6	1.1122889999999999	68	0.46	0.478071	134	0.97
ENSRNOT00000074277	ENSRNOG00000046236	15[+]107486555-107487040	0	0.0	0.0	0	0.0	0.0	0	0.0	0.0	0	0.0	0.0	0	0.0	0.0	0	0.0	0.0	0	0.0	0.0	0	0.0	0.0	0	0.0	0.0	0	0.0	0.0	0	0.0	0.0	0	0.0	0.0	0	0.0	0.0	0	0.0	0.0	0	0.0	0.0	0	0.0
ENSRNOT00000074276	ENSRNOG00000050004	9[+]37728008-37747498	0	0.0	0.0	0	0.0	0.0	0	0.0	0.0	0	0.0	0.0	0	0.0	0.0	0	0.0	0.0	0	0.0	0.0	0	0.0	0.0	0	0.0	0.0	0	0.0	0.0	0	0.0	0.0	1	0.01	0.004344	0	0.0	0.0	0	0.0	0.0	0	0.0	0.0	0	0.0
ENSRNOT00000074278	ENSRNOG00000024628	2[-]173776828-173836854	0	0.0	0.0	0	0.0	0.0	0	0.0	0.0	0	0.0	0.0	0	0.0	0.0	0	0.0	0.0	0	0.0	0.0	0	0.0	0.0	0	0.0	0.0	0	0.0	0.0	0	0.0	0.0	0	0.0	0.0	0	0.0	0.0	0	0.0	0.0	0	0.0	0.0	0	0.0
ENSRNOT00000092885	ENSRNOG00000013493	8[+]59538252-59539335	19	0.35	0.305915	37	1.06	0.817921	32	0.69	0.572446	29	0.62	0.48074300000000003	32	0.68	0.6090949999999999	10	0.21	0.19848	24	0.64	0.4923	20	0.4	0.31314000000000003	18	0.42	0.39764499999999997	24	0.54	0.44711300000000004	37	0.79	0.625648	46	0.97	0.659779	36	0.81	0.557172	13	0.31	0.21381399999999998	15	0.27	0.277659	21	0.4
ENSRNOT00000083927	ENSRNOG00000054832	5[-]145168593-145168700	0	0.0	0.0	0	0.0	0.0	2	0.34	0.28628600000000004	0	0.0	0.0	3	0.48	0.429076	2	0.23	0.216653	1	0.23	0.177026	1	0.11	0.089637	0	0.0	0.0	0	0.0	0.0	0	0.0	0.0	2	0.27	0.186051	1	0.17	0.11417999999999999	0	0.0	0.0	0	0.0	0.0	0	0.0
ENSRNOT00000035545	ENSRNOG00000021312	12[-]17545468-17584466	930	5.75	5.027818	750	6.86	5.290651	844	5.86	4.891792	891	6.21	4.781354	753	5.11	4.559743	624	4.28	3.967219	679	5.98	4.612491	1025	6.59	5.144071	526	3.95	3.7196190000000002	948	6.9	5.721543	1212	8.47	6.6732130000000005	1532	10.34	7.064956	1525	11.14	7.668404	1051	8.41	5.855514	327	1.95	2.021286	1059	6.67
ENSRNOT00000083925	ENSRNOG00000053443	3[+]5460452-5460533	2	0.43	0.37858400000000003	2	0.73	0.5618529999999999	2	0.51	0.428403	2	0.42	0.32011799999999996	3	0.58	0.517333	2	0.54	0.499359	1	0.26	0.204011	3	0.66	0.5118189999999999	2	0.47	0.444966	1	0.2	0.162864	1	0.26	0.205039	3	0.74	0.507315	3	0.63	0.43165699999999996	1	0.14	0.094573	1	0.11	0.113968	1	0.26
ENSRNOT00000083924	ENSRNOG00000057889	1[+]212885464-212886381	1	0.02	0.02005	0	0.0	0.0	0	0.0	0.0	2	0.05	0.036887	5	0.13	0.112193	0	0.0	0.0	2	0.07	0.050387	0	0.0	0.0	0	0.0	0.0	0	0.0	0.0	0	0.0	0.0	0	0.0	0.0	0	0.0	0.0	0	0.0	0.0	0	0.0	0.0	0	0.0
ENSRNOT00000083923	ENSRNOG00000052394	11[+]43028587-43043248	11	0.18	0.15621400000000002	6	0.14	0.109672	8	0.13	0.11148599999999999	11	0.2	0.155592	9	0.16	0.143506	8	0.14	0.130003	12	0.28	0.21590399999999998	15	0.25	0.197166	5	0.1	0.09063	10	0.19	0.156307	12	0.22	0.175346	31	0.55	0.378326	11	0.22	0.149313	13	0.27	0.18449100000000002	4	0.06	0.066756	10	0.17
ENSRNOT00000035541	ENSRNOG00000012735	5[-]57780389-57845509	4	0.02	0.016506	15	0.1	0.075991	10	0.05	0.041769	19	0.1	0.07748200000000001	18	0.09	0.08201699999999999	4	0.02	0.01645	15	0.1	0.074876	25	0.12	0.09299299999999999	6	0.03	0.032342	12	0.07	0.05536699999999999	12	0.06	0.047891	31	0.16	0.108868	18	0.1	0.067077	24	0.14	0.100593	0	0.0	0.0	14	0.07
ENSRNOT00000035542	ENSRNOG00000021805	16[+]6712389-6746696	674	6.63	5.7991980000000005	501	7.31	5.6311480000000005	576	6.36	5.307925	684	7.58	5.840507	525	5.66	5.058587999999999	431	4.71	4.3667370000000005	569	7.98	6.148744000000001	819	8.38	6.544129	417	4.98	4.693014	611	7.08	5.870399	822	9.14	7.2024300000000006	973	10.45	7.140683999999999	828	9.63	6.625319	765	9.75	6.787008	250	2.38	2.463788	992	9.95
ENSRNOT00000090179	ENSRNOG00000058189	8[-]109772801-109774145	8	0.2	0.172438	2	0.06	0.044714	0	0.0	0.0	7	0.19	0.149151	2	0.03	0.030381000000000002	3	0.07	0.068126	11	0.36	0.278231	3	0.06	0.048958999999999996	2	0.05	0.044792	0	0.0	0.0	4	0.11	0.082952	6	0.15	0.10482000000000001	5	0.12	0.080583	7	0.2	0.13673	2	0.05	0.048437	5	0.12
ENSRNOT00000083929	ENSRNOG00000058110	1[-]153446051-153461943	0	0.0	0.0	0	0.0	0.0	0	0.0	0.0	0	0.0	0.0	0	0.0	0.0	0	0.0	0.0	0	0.0	0.0	0	0.0	0.0	0	0.0	0.0	0	0.0	0.0	0	0.0	0.0	0	0.0	0.0	0	0.0	0.0	0	0.0	0.0	0	0.0	0.0	0	0.0
ENSRNOT00000083928	ENSRNOG00000054960	2[+]48549717-48549846	0	0.0	0.0	0	0.0	0.0	0	0.0	0.0	0	0.0	0.0	0	0.0	0.0	0	0.0	0.0	0	0.0	0.0	0	0.0	0.0	0	0.0	0.0	0	0.0	0.0	0	0.0	0.0	0	0.0	0.0	0	0.0	0.0	0	0.0	0.0	0	0.0	0.0	0	0.0
ENSRNOT00000017765	ENSRNOG00000013306	15[-]71772777-71779033	0	0.0	0.0	8	0.05	0.0371	0	0.0	0.0	0	0.0	0.0	4	0.02	0.015878	0	0.0	0.0	0	0.0	0.0	0	0.0	0.0	2	0.01	0.009311	4	0.02	0.015869	0	0.0	0.0	4	0.02	0.012124	6	0.03	0.019842	0	0.0	0.0	0	0.0	0.0	2	0.01
ENSRNOT00000017761	ENSRNOG00000013257	9[-]60457215-60672246	99	0.39	0.342856	46	0.27	0.20957199999999998	68	0.3	0.254442	55	0.24	0.188055	123	0.54	0.480627	34	0.15	0.137876	127	0.72	0.555438	115	0.47	0.37007199999999996	65	0.31	0.295614	109	0.51	0.42508	90	0.4	0.317877	231	1.01	0.6872729999999999	173	0.82	0.562156	59	0.3	0.210862	23	0.09	0.090964	92	0.37
ENSRNOT00000066623	ENSRNOG00000011967	5[+]169659188-169744660	527	2.21	1.935	397	2.47	1.9034509999999998	382	1.8	1.503738	487	2.3	1.7751540000000001	386	1.78	1.5886200000000001	350	1.63	1.512429	486	2.91	2.244656	413	1.8	1.406352	218	1.11	1.046342	361	1.78	1.477947	432	2.05	1.616256	870	3.99	2.7250080000000003	847	4.21	2.896816	631	3.43	2.3897720000000002	147	0.59	0.616129	478	2.05
ENSRNOT00000080698	ENSRNOG00000052299	4[-]146294804-146296649	0	0.0	0.0	0	0.0	0.0	0	0.0	0.0	0	0.0	0.0	0	0.0	0.0	0	0.0	0.0	0	0.0	0.0	0	0.0	0.0	0	0.0	0.0	0	0.0	0.0	0	0.0	0.0	0	0.0	0.0	0	0.0	0.0	0	0.0	0.0	0	0.0	0.0	0	0.0
ENSRNOT00000071732	ENSRNOG00000048289	19[+]22696234-22696311	0	0.0	0.0	0	0.0	0.0	0	0.0	0.0	0	0.0	0.0	0	0.0	0.0	0	0.0	0.0	0	0.0	0.0	0	0.0	0.0	0	0.0	0.0	0	0.0	0.0	0	0.0	0.0	0	0.0	0.0	0	0.0	0.0	0	0.0	0.0	0	0.0	0.0	0	0.0
ENSRNOT00000071731	ENSRNOG00000046653	3[-]112786491-112786715	0	0.0	0.0	0	0.0	0.0	0	0.0	0.0	0	0.0	0.0	0	0.0	0.0	0	0.0	0.0	0	0.0	0.0	0	0.0	0.0	0	0.0	0.0	0	0.0	0.0	0	0.0	0.0	0	0.0	0.0	0	0.0	0.0	0	0.0	0.0	0	0.0	0.0	0	0.0
ENSRNOT00000071737	ENSRNOG00000050578	4[+]6827429-6873383	2384	46.92	41.036808	2676	78.06	60.163151	3476	76.91	64.16845699999999	3599	79.83	61.508289000000005	1777	38.38	34.276527	1816	39.73	36.802452	2931	82.25	63.389942000000005	4027	82.42	64.342834	1665	39.85	37.540462	3082	71.47	59.233116	3318	73.86	58.19860500000001	4445	95.49	65.268005	3198	74.44	51.233414	3661	93.38	64.98162099999999	1006	19.15	19.834009	3098	62.15
ENSRNOT00000061169	ENSRNOG00000007206	15[+]17775692-17918129	54	0.67	0.5828399999999999	30	0.54	0.418071	42	0.58	0.480921	31	0.42	0.32592600000000005	48	0.64	0.575634	40	0.54	0.50238	46	0.81	0.625973	17	0.21	0.166671	50	0.75	0.703082	48	0.7	0.578808	81	1.12	0.885066	69	0.93	0.635681	53	0.77	0.5293180000000001	61	0.98	0.679851	26	0.3	0.31461	76	0.96
ENSRNOT00000080690	ENSRNOG00000058698	13[-]24516617-24520582	0	0.0	0.0	0	0.0	0.0	0	0.0	0.0	0	0.0	0.0	0	0.0	0.0	0	0.0	0.0	0	0.0	0.0	0	0.0	0.0	0	0.0	0.0	0	0.0	0.0	0	0.0	0.0	0	0.0	0.0	0	0.0	0.0	0	0.0	0.0	0	0.0	0.0	0	0.0
ENSRNOT00000061166	ENSRNOG00000039848	2[+]30664441-30676464	739	16.52	14.453125	768	25.47	19.629606	910	22.89	19.096912	869	21.91	16.880470000000003	571	14.02	12.523619	609	15.13	14.014235000000001	707	22.55	17.378571	1192	27.74	21.653364	405	11.03	10.386841	833	21.95	18.189711	864	21.86	17.223263	1284	31.36	21.432144	1090	28.84	19.848329999999997	815	23.62	16.437276999999998	264	5.7	5.901123999999999	633	14.44
ENSRNOT00000085465	ENSRNOG00000000800	20[-]35260324-35334430	1	0.02	0.017752	2	0.05	0.036598	1	0.01	0.011863	2	0.04	0.028719	5	0.15	0.131552	1	0.01	0.013425999999999999	0	0.0	0.0	4	0.1	0.07921399999999999	0	0.0	0.0	0	0.0	0.0	1	0.02	0.014339	3	0.08	0.051427	2	0.04	0.026892000000000003	2	0.04	0.025914999999999997	0	0.0	0.0	0	0.0
ENSRNOT00000080693	ENSRNOG00000057702	2[+]187162017-187181395	7687	32.54	28.466070000000002	1558	9.77	7.530684	1271	6.05	5.044561	1951	9.31	7.172153	2297	10.67	9.529607	2290	10.78	9.98247	3221	19.44	14.984129999999999	1607	7.07	5.521202	1446	7.44	7.010789	1017	5.07	4.2036620000000005	294	1.4	1.105621	2239	10.34	7.070092	1503	7.52	5.177508	1833	10.05	6.996664999999999	713	2.92	3.023504	1506	6.5
ENSRNOT00000080694	ENSRNOG00000017178	19[-]41036715-41349681	7	0.01	0.007306999999999999	7	0.01	0.009742	17	0.02	0.020753	12	0.02	0.013753999999999999	18	0.03	0.02389	14	0.02	0.018563999999999997	12	0.02	0.017402	25	0.03	0.026919	12	0.02	0.018809	21	0.03	0.028258	29	0.04	0.035117	57	0.09	0.058552	32	0.05	0.035541	10	0.02	0.011539	6	0.01	0.008058	10	0.01
ENSRNOT00000061162	ENSRNOG00000002061	14[-]7688551-7863664	2996	7.68	6.715257000000001	3310	12.57	9.688688	3395	9.78	8.159717	5242	15.14	11.665008	3086	8.68	7.752405	3028	8.62	7.988322	3508	12.82	9.879636999999999	5128	13.67	10.668979	2406	7.5	7.06395	4446	13.42	11.123978	5720	16.58	13.063618	7651	21.4	14.628195000000002	5973	18.1	12.458821	5474	18.18	12.650306	1376	3.41	3.531693	5672	14.82
ENSRNOT00000080696	ENSRNOG00000052858	16[+]54386513-54386785	0	0.0	0.0	0	0.0	0.0	0	0.0	0.0	0	0.0	0.0	1	0.08	0.074674	0	0.0	0.0	1	0.02	0.018073	4	0.32	0.250312	0	0.0	0.0	0	0.0	0.0	1	0.06	0.047621	7	0.58	0.39813200000000004	0	0.0	0.0	0	0.0	0.0	0	0.0	0.0	2	0.09
ENSRNOT00000080697	ENSRNOG00000052748	9[-]93369779-93369915	2	0.28	0.243615	0	0.0	0.0	1	0.17	0.144054	3	0.38	0.29340700000000003	1	0.12	0.10451700000000001	3	0.48	0.444903	1	0.2	0.15748099999999998	2	0.27	0.210326	1	0.17	0.157217	0	0.0	0.0	2	0.28	0.222637	3	0.37	0.249666	5	0.73	0.5042270000000001	0	0.0	0.0	1	0.1	0.106681	0	0.0
ENSRNOT00000088045	ENSRNOG00000058054	14[+]61298736-61299894	0	0.0	0.0	0	0.0	0.0	0	0.0	0.0	0	0.0	0.0	0	0.0	0.0	0	0.0	0.0	0	0.0	0.0	0	0.0	0.0	0	0.0	0.0	0	0.0	0.0	0	0.0	0.0	0	0.0	0.0	0	0.0	0.0	0	0.0	0.0	0	0.0	0.0	0	0.0
ENSRNOT00000088044	ENSRNOG00000053089	1[+]174134781-174134911	3	0.45	0.397451	14	3.25	2.507359	9	1.55	1.295841	16	2.75	2.121227	8	1.41	1.258514	20	3.56	3.297192	15	3.34	2.576641	6	0.96	0.751166	2	0.38	0.355865	4	0.67	0.556286	9	1.59	1.256152	22	3.72	2.541928	22	4.12	2.835851	2	0.25	0.17254	4	0.58	0.597693	5	0.68
ENSRNOT00000088047	ENSRNOG00000061121	14[+]9226125-9381298	161	0.32	0.28208	311	0.93	0.715095	446	1.01	0.8414010000000001	957	2.17	1.671227	381	0.84	0.751709	169	0.38	0.34996900000000003	302	0.87	0.667878	1007	2.11	1.6449049999999998	404	0.99	0.9297290000000001	818	1.94	1.606163	721	1.64	1.2916379999999998	1724	3.79	2.58765	613	1.46	1.003319	1302	3.39	2.361883	258	0.5	0.5199	841	1.72
ENSRNOT00000088046	ENSRNOG00000009772	8[+]36126081-36253721	8	0.07	0.059175	0	0.0	0.0	4	0.03	0.027543	2	0.01	0.009155	0	0.0	0.0	0	0.0	0.0	3	0.03	0.020929	12	0.11	0.08578999999999999	0	0.0	0.0	17	0.18	0.152739	27	0.28	0.22110500000000002	17	0.17	0.11332300000000001	0	0.0	0.0	8	0.09	0.065812	0	0.0	0.0	29	0.27
ENSRNOT00000088041	ENSRNOG00000018220	2[-]199868943-200003443	0	0.0	0.0	0	0.0	0.0	0	0.0	0.0	0	0.0	0.0	0	0.0	0.0	0	0.0	0.0	0	0.0	0.0	0	0.0	0.0	0	0.0	0.0	0	0.0	0.0	0	0.0	0.0	0	0.0	0.0	0	0.0	0.0	0	0.0	0.0	0	0.0	0.0	0	0.0
ENSRNOT00000088040	ENSRNOG00000058165	6[+]20467548-20467656	0	0.0	0.0	0	0.0	0.0	0	0.0	0.0	0	0.0	0.0	0	0.0	0.0	0	0.0	0.0	0	0.0	0.0	0	0.0	0.0	0	0.0	0.0	0	0.0	0.0	0	0.0	0.0	0	0.0	0.0	0	0.0	0.0	0	0.0	0.0	0	0.0	0.0	0	0.0
ENSRNOT00000088043	ENSRNOG00000053619	6[-]112726654-112726795	0	0.0	0.0	0	0.0	0.0	0	0.0	0.0	0	0.0	0.0	0	0.0	0.0	0	0.0	0.0	0	0.0	0.0	0	0.0	0.0	0	0.0	0.0	0	0.0	0.0	0	0.0	0.0	0	0.0	0.0	0	0.0	0.0	0	0.0	0.0	0	0.0	0.0	0	0.0
ENSRNOT00000088042	ENSRNOG00000014137	7[+]126096831-126141636	94	0.89	0.775608	60	0.83	0.6429779999999999	13	0.14	0.11512599999999999	51	0.55	0.421922	222	2.32	2.0713060000000003	19	0.2	0.18102200000000002	53	0.71	0.546029	18	0.17	0.13659200000000002	38	0.43	0.4077	22	0.24	0.20176	231	2.48	1.955654	213	2.21	1.509318	619	6.97	4.800679	17	0.21	0.14541199999999999	48	0.44	0.453582	20	0.19
ENSRNOT00000088049	ENSRNOG00000011413	5[-]127648555-127735739	57	0.59	0.51483	141	2.15	1.6568740000000002	268	3.11	2.59417	131	1.52	1.167333	54	0.61	0.547085	40	0.45	0.418253	65	0.96	0.737295	173	1.86	1.449259	49	0.62	0.579976	77	0.93	0.77479	93	1.09	0.85561	266	2.99	2.04475	138	1.68	1.154146	196	2.61	1.819759	8	0.07	0.073403	98	1.03
ENSRNOT00000088048	ENSRNOG00000014963	19[-]10423501-10450186	127	0.77	0.6726439999999999	297	2.67	2.058558	31	0.21	0.175486	23	0.16	0.120085	10	0.07	0.058101	427	2.89	2.675102	1688	14.65	11.289705	49	0.31	0.241745	30	0.22	0.203586	28	0.2	0.163277	54	0.37	0.288503	79	0.52	0.357107	120	0.86	0.591704	7008	55.27	38.462543	9	0.05	0.05166799999999999	29	0.18
ENSRNOT00000019155	ENSRNOG00000014282	15[-]33355947-33358138	10	0.13	0.11229700000000001	4	0.08	0.057882	6	0.09	0.072247	6	0.09	0.066812	10	0.14	0.125846	0	0.0	0.0	5	0.09	0.068202	0	0.0	0.0	2	0.03	0.029421	0	0.0	0.0	6	0.08	0.066736	6	0.08	0.057402999999999996	12	0.18	0.12288800000000001	0	0.0	0.0	2	0.02	0.025723000000000003	2	0.03
ENSRNOT00000090176	ENSRNOG00000055465	8[+]128808841-128808989	3	0.4	0.346699	3	0.55	0.42143800000000003	4	0.57	0.47418000000000005	2	0.25	0.188844	4	0.62	0.54943	3	0.35	0.326325	3	0.55	0.421159	6	0.79	0.6176149999999999	0	0.0	0.0	2	0.22	0.182017	7	0.98	0.7701680000000001	9	1.26	0.858301	2	0.31	0.211502	7	1.11	0.771768	0	0.0	0.0	2	0.17
ENSRNOT00000066199	ENSRNOG00000043370	2[+]257425679-257449568	1672	10.65	9.314088	1537	14.51	11.179532	1646	11.79	9.833061	1785	12.81	9.871435	2269	15.86	14.167867000000001	1169	8.27	7.662778	1732	15.73	12.121381	1879	12.45	9.71754	799	6.19	5.829114	1982	14.87	12.325323	2481	17.87	14.083782000000001	3511	24.41	16.682484	2781	20.95	14.419398000000001	1900	15.68	10.913084	690	4.25	4.401058	2054	13.33
ENSRNOT00000066197	ENSRNOG00000009170	8[-]58932580-59077690	1202	2.41	2.105652	1296	3.85	2.967163	2388	5.38	4.488364	2003	4.52	3.4845	676	1.49	1.3271709999999999	1072	2.39	2.211059	1146	3.27	2.523373	5097	10.62	8.293012	1711	4.17	3.928038	3253	7.68	6.364788	2455	5.56	4.383369999999999	3544	7.75	5.2987150000000005	2521	5.97	4.111827	3234	8.4	5.844273	629	1.22	1.262877	1866	3.81
ENSRNOT00000066193	ENSRNOG00000049749	3[-]5453614-5458782	176	2.61	2.278657	254	5.59	4.30468	177	2.94	2.456753	286	4.78	3.6824440000000003	114	1.85	1.6548310000000002	113	1.86	1.724055	257	5.44	4.194088	197	3.04	2.3696189999999997	94	1.7	1.597811	159	2.78	2.3080220000000002	185	3.1	2.4449099999999997	607	9.84	6.724907000000001	492	8.64	5.943407	284	5.45	3.7957419999999997	65	0.93	0.9675819999999999	201	3.04
ENSRNOT00000066191	ENSRNOG00000005673	5[+]27326762-27440018	0	0.0	0.0	0	0.0	0.0	0	0.0	0.0	0	0.0	0.0	0	0.0	0.0	0	0.0	0.0	0	0.0	0.0	0	0.0	0.0	0	0.0	0.0	0	0.0	0.0	0	0.0	0.0	0	0.0	0.0	0	0.0	0.0	0	0.0	0.0	0	0.0	0.0	0	0.0
ENSRNOT00000066190	ENSRNOG00000043419	10[+]45289741-45290370	41	1.35	1.180483	29	1.41	1.090465	12	0.45	0.375182	42	1.56	1.204258	48	1.76	1.569012	6	0.19	0.179054	39	1.81	1.398666	12	0.41	0.31817399999999996	9	0.36	0.336271	19	0.74	0.609637	44	1.65	1.296783	34	1.24	0.8474459999999999	18	0.71	0.4888	41	1.77	1.233729	17	0.53	0.548076	45	1.53
ENSRNOT00000083036	ENSRNOG00000057226	3[-]166266685-166278525	0	0.0	0.0	0	0.0	0.0	0	0.0	0.0	0	0.0	0.0	0	0.0	0.0	0	0.0	0.0	0	0.0	0.0	0	0.0	0.0	0	0.0	0.0	0	0.0	0.0	0	0.0	0.0	0	0.0	0.0	0	0.0	0.0	0	0.0	0.0	0	0.0	0.0	0	0.0
ENSRNOT00000058163	ENSRNOG00000042224	5[-]115199129-115222075	83	1.16	1.0112219999999998	89	1.85	1.422488	196	3.09	2.579503	117	1.84	1.421216	88	1.35	1.2056069999999999	29	0.45	0.41672700000000007	59	1.17	0.902907	193	2.81	2.195811	68	1.16	1.093178	229	3.79	3.142791	163	2.58	2.03655	81	1.23	0.8425379999999999	46	0.75	0.517242	79	1.43	0.9985209999999999	0	0.0	0.0	49	0.69
ENSRNOT00000077775	ENSRNOG00000056373	16[+]10107586-10112109	0	0.0	0.0	0	0.0	0.0	0	0.0	0.0	0	0.0	0.0	0	0.0	0.0	0	0.0	0.0	0	0.0	0.0	0	0.0	0.0	0	0.0	0.0	0	0.0	0.0	0	0.0	0.0	0	0.0	0.0	0	0.0	0.0	0	0.0	0.0	0	0.0	0.0	0	0.0
ENSRNOT00000077774	ENSRNOG00000022107	20[+]2058197-2058919	0	0.0	0.0	0	0.0	0.0	0	0.0	0.0	0	0.0	0.0	0	0.0	0.0	0	0.0	0.0	0	0.0	0.0	0	0.0	0.0	0	0.0	0.0	0	0.0	0.0	0	0.0	0.0	0	0.0	0.0	0	0.0	0.0	0	0.0	0.0	0	0.0	0.0	0	0.0
ENSRNOT00000077777	ENSRNOG00000059643	5[-]30685041-30720958	0	0.0	0.0	0	0.0	0.0	0	0.0	0.0	0	0.0	0.0	0	0.0	0.0	0	0.0	0.0	0	0.0	0.0	0	0.0	0.0	0	0.0	0.0	0	0.0	0.0	0	0.0	0.0	0	0.0	0.0	0	0.0	0.0	0	0.0	0.0	0	0.0	0.0	0	0.0
ENSRNOT00000077776	ENSRNOG00000049944	1[-]214410417-214414897	477	4.15	3.6299620000000004	409	5.28	4.066648000000001	272	2.66	2.215983	447	4.38	3.3745279999999998	518	4.94	4.414592	432	4.17	3.864674	401	4.97	3.827663	267	2.41	1.880883	149	1.57	1.483279	268	2.75	2.275292	419	4.12	3.249894	717	6.81	4.653899	807	8.3	5.711396	366	4.13	2.870917	125	1.05	1.084211	419	3.72
ENSRNOT00000077771	ENSRNOG00000058352	6[+]139486775-139487235	128	7.67	6.7079759999999995	63	5.59	4.308374	46	3.1	2.58313	94	6.36	4.900232	317	20.92	18.685904999999998	120	8.01	7.416889	95	8.17	6.294446	2	0.12	0.09345	10	0.73	0.69043	8	0.51	0.42555200000000004	0	0.0	0.0	8	0.5	0.34296	19	1.31	0.900267	6	0.46	0.31932699999999997	11	0.64	0.6627770000000001	0	0.0
ENSRNOT00000077770	ENSRNOG00000008145	6[+]135680615-135715273	0	0.0	0.0	17	0.23	0.177274	0	0.0	0.0	0	0.0	0.0	0	0.0	0.0	17	0.17	0.158639	2	0.02	0.018725	0	0.0	0.0	0	0.0	0.0	22	0.24	0.196072	0	0.0	0.0	29	0.29	0.20098	0	0.0	0.0	24	0.29	0.200068	0	0.0	0.0	19	0.18
ENSRNOT00000077773	ENSRNOG00000021765	7[+]116671948-116677901	185	1.61	1.410515	106	1.37	1.056667	212	2.08	1.735693	252	2.48	1.910659	170	1.63	1.4527700000000001	110	1.06	0.9813860000000001	87	1.08	0.834843	179	1.62	1.268147	144	1.53	1.441167	214	2.2	1.821352	290	2.86	2.256323	206	1.96	1.338531	501	5.17	3.5612809999999997	363	4.11	2.859778	3	0.02	0.019125	170	1.51
ENSRNOT00000077772	ENSRNOG00000058552	3[-]20418944-20419417	0	0.0	0.0	3	0.26	0.20066099999999998	0	0.0	0.0	0	0.0	0.0	10	0.66	0.591484	0	0.0	0.0	0	0.0	0.0	0	0.0	0.0	0	0.0	0.0	5	0.36	0.29459	4	0.27	0.211604	4	0.26	0.179276	6	0.38	0.25947	0	0.0	0.0	6	0.33	0.338092	0	0.0
ENSRNOT00000077779	ENSRNOG00000057508	9[+]43323760-43323889	0	0.0	0.0	0	0.0	0.0	0	0.0	0.0	0	0.0	0.0	0	0.0	0.0	0	0.0	0.0	0	0.0	0.0	0	0.0	0.0	0	0.0	0.0	0	0.0	0.0	0	0.0	0.0	0	0.0	0.0	0	0.0	0.0	0	0.0	0.0	0	0.0	0.0	0	0.0
ENSRNOT00000077778	ENSRNOG00000053164	3[-]11056735-11056830	3	0.51	0.44224300000000005	2	0.56	0.432342	1	0.14	0.116494	3	0.7	0.540524	2	0.35	0.312258	2	0.32	0.294889	3	0.72	0.555703	2	0.44	0.345235	1	0.21	0.194224	1	0.18	0.14695999999999998	2	0.25	0.197925	5	1.19	0.814337	1	0.12	0.082067	0	0.0	0.0	0	0.0	0.0	4	0.9
ENSRNOT00000068561	ENSRNOG00000049252	6[-]141866364-141866756	0	0.0	0.0	0	0.0	0.0	0	0.0	0.0	0	0.0	0.0	0	0.0	0.0	0	0.0	0.0	1	0.03	0.021138	0	0.0	0.0	0	0.0	0.0	0	0.0	0.0	0	0.0	0.0	0	0.0	0.0	0	0.0	0.0	0	0.0	0.0	0	0.0	0.0	0	0.0
ENSRNOT00000068562	ENSRNOG00000009590	16[+]48120864-48228891	17	0.06	0.053896000000000006	17	0.09	0.07030499999999999	11	0.04	0.037237	23	0.09	0.07120599999999999	13	0.05	0.046347	14	0.06	0.05316900000000001	29	0.15	0.11393299999999999	16	0.06	0.047991000000000006	20	0.09	0.080525	11	0.05	0.039057999999999995	19	0.08	0.062554	55	0.22	0.150978	34	0.15	0.101792	22	0.1	0.070752	17	0.06	0.059845	44	0.16
ENSRNOT00000067576	ENSRNOG00000043494	3[-]5277965-5281348	0	0.0	0.0	0	0.0	0.0	0	0.0	0.0	0	0.0	0.0	0	0.0	0.0	0	0.0	0.0	0	0.0	0.0	0	0.0	0.0	0	0.0	0.0	0	0.0	0.0	0	0.0	0.0	0	0.0	0.0	0	0.0	0.0	0	0.0	0.0	0	0.0	0.0	0	0.0
ENSRNOT00000067577	ENSRNOG00000014358	15[-]108891992-108898703	0	0.0	0.0	0	0.0	0.0	0	0.0	0.0	0	0.0	0.0	0	0.0	0.0	0	0.0	0.0	0	0.0	0.0	0	0.0	0.0	0	0.0	0.0	0	0.0	0.0	0	0.0	0.0	0	0.0	0.0	0	0.0	0.0	0	0.0	0.0	0	0.0	0.0	0	0.0
ENSRNOT00000067574	ENSRNOG00000047967	5[+]159755535-159773699	613	3.55	3.1034509999999997	306	2.63	2.0234799999999997	287	1.87	1.556303	309	2.02	1.553104	215	1.37	1.2200440000000001	235	1.51	1.398575	491	4.06	3.1277369999999998	392	2.36	1.8445639999999999	266	1.87	1.7603849999999999	276	1.88	1.5586950000000002	427	2.79	2.2023349999999997	584	3.69	2.524913	347	2.38	1.635151	503	3.78	2.629126	149	0.83	0.8613709999999999	689	4.07
ENSRNOT00000089318	ENSRNOG00000008943	5[-]17056419-17061361	1	0.0	0.0017460000000000002	2	0.03	0.021331	15	0.24	0.196628	23	0.36	0.27831100000000003	26	0.4	0.361597	37	0.6	0.552739	1	0.0	0.0007	14	0.2	0.15520699999999998	6	0.1	0.092187	17	0.28	0.235498	12	0.19	0.15362699999999999	46	0.72	0.490429	9	0.15	0.104967	18	0.33	0.22675	5	0.06	0.062465999999999994	11	0.15
ENSRNOT00000089319	ENSRNOG00000046428	20[+]14050465-14060264	2331	10.7	9.356423	2022	13.75	10.595411	3904	20.14	16.800129000000002	3151	16.29	12.555283	1254	6.31	5.638315	1309	6.67	6.182444	1973	12.91	9.951764	6332	30.22	23.592043	2810	15.68	14.775779	3778	20.42	16.926733	4969	25.79	20.319092	5870	29.4	20.097042000000002	2683	14.56	10.020487	5863	34.86	24.262035	1165	5.17	5.351799	3450	16.14
ENSRNOT00000089312	ENSRNOG00000052453	15[-]96779879-96789366	0	0.0	0.0	0	0.0	0.0	0	0.0	0.0	0	0.0	0.0	0	0.0	0.0	0	0.0	0.0	0	0.0	0.0	0	0.0	0.0	0	0.0	0.0	0	0.0	0.0	0	0.0	0.0	0	0.0	0.0	0	0.0	0.0	0	0.0	0.0	0	0.0	0.0	0	0.0
ENSRNOT00000089313	ENSRNOG00000005052	6[+]104291340-104329872	2032	8.91	7.7948759999999995	2463	16.01	12.338106	2851	14.06	11.726052000000001	3025	14.95	11.518633	1846	8.89	7.936887	1379	6.72	6.227321	2382	14.9	11.482103	3919	17.87	13.953548000000001	1459	7.78	7.329382000000001	2568	13.27	10.995633999999999	3197	15.86	12.494621	5077	24.31	16.61429	3744	19.42	13.365878	4288	24.37	16.961937	860	3.65	3.7763169999999997	3140	14.04
ENSRNOT00000089310	ENSRNOG00000016225	17[+]15762030-15800401	1695	8.04	7.029597	1488	10.46	8.058502	1545	8.23	6.867807000000001	2126	11.36	8.750944	2290	11.91	10.641122	747	3.94	3.6463410000000005	1781	12.04	9.282288000000001	1556	7.67	5.990115	540	3.11	2.932707	1356	7.58	6.278658999999999	1468	7.87	6.201037	2253	11.66	7.969244000000001	1787	10.02	6.897533999999999	2685	16.5	11.480841999999999	971	4.45	4.609783	2195	10.61
ENSRNOT00000089311	ENSRNOG00000054138	15[+]57860406-57861114	0	0.0	0.0	0	0.0	0.0	0	0.0	0.0	0	0.0	0.0	0	0.0	0.0	0	0.0	0.0	0	0.0	0.0	0	0.0	0.0	0	0.0	0.0	0	0.0	0.0	1	0.03	0.02738	0	0.0	0.0	0	0.0	0.0	0	0.0	0.0	0	0.0	0.0	0	0.0
ENSRNOT00000089316	ENSRNOG00000057134	4[+]19516033-19516108	0	0.0	0.0	0	0.0	0.0	0	0.0	0.0	0	0.0	0.0	0	0.0	0.0	0	0.0	0.0	0	0.0	0.0	0	0.0	0.0	0	0.0	0.0	0	0.0	0.0	0	0.0	0.0	0	0.0	0.0	0	0.0	0.0	0	0.0	0.0	0	0.0	0.0	0	0.0
ENSRNOT00000089317	ENSRNOG00000053352	13[-]3086693-3086812	0	0.0	0.0	0	0.0	0.0	0	0.0	0.0	0	0.0	0.0	0	0.0	0.0	0	0.0	0.0	0	0.0	0.0	0	0.0	0.0	0	0.0	0.0	0	0.0	0.0	0	0.0	0.0	0	0.0	0.0	0	0.0	0.0	0	0.0	0.0	0	0.0	0.0	0	0.0
ENSRNOT00000089314	ENSRNOG00000017693	5[+]167141875-167174310	1	0.01	0.008196	2	0.02	0.019047	4	0.04	0.033502	1	0.01	0.009097	0	0.0	0.0	2	0.01	0.011290000000000001	1	0.01	0.010993000000000001	20	0.22	0.169703	6	0.07	0.067726	6	0.07	0.055597	2	0.02	0.011858	4	0.04	0.029786	3	0.04	0.025716000000000003	4	0.05	0.031452	1	0.01	0.005372999999999999	6	0.06
ENSRNOT00000089315	ENSRNOG00000058754	6[+]43429114-43429219	0	0.0	0.0	0	0.0	0.0	0	0.0	0.0	0	0.0	0.0	0	0.0	0.0	0	0.0	0.0	0	0.0	0.0	0	0.0	0.0	0	0.0	0.0	0	0.0	0.0	2	0.23	0.181612	0	0.0	0.0	0	0.0	0.0	0	0.0	0.0	0	0.0	0.0	0	0.0
ENSRNOT00000030914	ENSRNOG00000025167	1[+]141986145-142014398	1299	7.88	6.891356	1197	10.76	8.29341	1130	7.7	6.427613	1644	11.23	8.655415	1387	9.23	8.242483	1456	9.81	9.090002	1219	10.54	8.124209	1515	9.56	7.4607589999999995	690	5.09	4.793756	1213	8.66	7.178688	1967	13.49	10.627755	2988	19.78	13.517044	2903	20.82	14.328945000000001	1575	12.38	8.613796	527	3.09	3.1999880000000003	1501	9.28
ENSRNOT00000030912	ENSRNOG00000011823	9[+]25410669-25440384	259	1.62	1.4144450000000002	1081	10.02	7.719245	101	0.71	0.592155	1	0.0	0.00020800000000000001	166	1.13	1.012273	300	2.08	1.929587	113	1.0	0.770401	242	1.57	1.226226	1	0.0	0.004545	311	2.29	1.896341	298	2.1	1.657112	260	1.77	1.210458	169	1.25	0.8571409999999999	293	2.37	1.6499669999999997	0	0.0	0.0	477	3.04
ENSRNOT00000030913	ENSRNOG00000051069	5[+]74766636-74786892	8	0.17	0.14995999999999998	0	0.0	0.0	0	0.0	0.0	2	0.04	0.027154	3	0.05	0.048479	2	0.03	0.030489	3	0.08	0.061305	0	0.0	0.0	2	0.05	0.044404	2	0.04	0.035838999999999996	2	0.05	0.037228	3	0.08	0.05179400000000001	4	0.11	0.072777	1	0.03	0.019102	4	0.08	0.078608	4	0.08
ENSRNOT00000030919	ENSRNOG00000022619	1[+]226030938-226033228	69883	1780.24	1557.158813	105955	4000.83	3083.410645	104766	3000.36	2503.137695	127766	3667.94	2826.192139	43705	1221.99	1091.342896	48567	1375.25	1273.8530269999999	80138	2911.43	2243.795898	123285	3266.4	2549.830811	48339	1497.73	1410.966431	64989	1950.48	1616.510742	100683	2900.6	2285.574463	181524	5047.49	3449.835449	123591	3723.27	2562.635498	127727	4216.44	2934.267578	41296	1017.72	1053.873291	97403	2529.35
ENSRNOT00000077191	ENSRNOG00000055857	2[-]118692209-118692352	0	0.0	0.0	0	0.0	0.0	0	0.0	0.0	0	0.0	0.0	0	0.0	0.0	0	0.0	0.0	0	0.0	0.0	0	0.0	0.0	2	0.2	0.193107	0	0.0	0.0	0	0.0	0.0	0	0.0	0.0	0	0.0	0.0	0	0.0	0.0	0	0.0	0.0	0	0.0
ENSRNOT00000077190	ENSRNOG00000061437	11[-]67314242-67314346	0	0.0	0.0	0	0.0	0.0	0	0.0	0.0	0	0.0	0.0	0	0.0	0.0	0	0.0	0.0	0	0.0	0.0	0	0.0	0.0	0	0.0	0.0	0	0.0	0.0	0	0.0	0.0	0	0.0	0.0	0	0.0	0.0	0	0.0	0.0	0	0.0	0.0	0	0.0
ENSRNOT00000077193	ENSRNOG00000024693	3[+]172692452-172804916	22	0.07	0.05832999999999999	12	0.05	0.041658999999999995	8	0.03	0.022688	16	0.05	0.040205	91	0.3	0.26858200000000004	12	0.04	0.037444	27	0.11	0.087647	2	0.01	0.004918	4	0.01	0.013812999999999999	0	0.0	0.0	2	0.01	0.005416	8	0.02	0.016822999999999998	0	0.0	0.0	8	0.03	0.021925	20	0.06	0.060382000000000005	10	0.03
ENSRNOT00000077192	ENSRNOG00000053035	6[+]108930220-108932547	3	0.05	0.039958999999999995	0	0.0	0.0	4	0.07	0.057166999999999996	6	0.1	0.07562	6	0.09	0.084066	0	0.0	0.0	7	0.13	0.10365899999999999	2	0.03	0.024867	2	0.03	0.027842000000000002	4	0.07	0.057321000000000004	8	0.14	0.109266	6	0.09	0.063848	9	0.16	0.10911099999999999	0	0.0	0.0	4	0.06	0.06136799999999999	7	0.11
ENSRNOT00000077195	ENSRNOG00000051915	1[-]88103719-88111293	61	0.79	0.689842	75	1.43	1.105309	45	0.66	0.54693	71	1.04	0.797485	128	1.81	1.620091	55	0.78	0.724089	100	1.84	1.415545	48	0.64	0.500186	33	0.51	0.483915	34	0.52	0.430381	87	1.27	1.0027709999999999	99	1.39	0.9516209999999999	64	0.97	0.6667529999999999	40	0.67	0.46336499999999997	22	0.27	0.27713000000000004	27	0.35
ENSRNOT00000077194	ENSRNOG00000057737	3[+]175450302-175450445	0	0.0	0.0	2	0.27	0.210329	1	0.16	0.129742	3	0.35	0.26814699999999997	1	0.11	0.101221	2	0.31	0.28485900000000003	0	0.0	0.0	3	0.33	0.25863	2	0.36	0.33710100000000004	2	0.3	0.24731199999999998	2	0.18	0.144104	2	0.26	0.178057	1	0.04	0.026958999999999997	2	0.31	0.21347800000000003	0	0.0	0.0	2	0.27
ENSRNOT00000077197	ENSRNOG00000013581	15[-]48422918-48445588	161	1.23	1.0742040000000002	160	1.81	1.392902	168	1.43	1.196764	195	1.67	1.2899969999999998	241	2.01	1.7972419999999998	108	0.92	0.849039	201	2.19	1.687132	249	1.98	1.544024	125	1.15	1.087346	211	1.89	1.568755	265	2.29	1.8016459999999999	421	3.5	2.395204	397	3.58	2.463902	284	2.81	1.953157	71	0.52	0.540037	241	1.87
ENSRNOT00000077196	ENSRNOG00000057574	X[-]21081652-21081755	0	0.0	0.0	0	0.0	0.0	0	0.0	0.0	0	0.0	0.0	0	0.0	0.0	0	0.0	0.0	0	0.0	0.0	0	0.0	0.0	0	0.0	0.0	0	0.0	0.0	0	0.0	0.0	0	0.0	0.0	0	0.0	0.0	0	0.0	0.0	0	0.0	0.0	2	0.22
ENSRNOT00000077199	ENSRNOG00000059766	X[+]155339140-155339219	0	0.0	0.0	0	0.0	0.0	0	0.0	0.0	0	0.0	0.0	0	0.0	0.0	0	0.0	0.0	0	0.0	0.0	0	0.0	0.0	0	0.0	0.0	0	0.0	0.0	0	0.0	0.0	0	0.0	0.0	0	0.0	0.0	0	0.0	0.0	0	0.0	0.0	0	0.0
ENSRNOT00000077198	ENSRNOG00000052039	20[-]4426982-4428527	0	0.0	0.0	0	0.0	0.0	0	0.0	0.0	0	0.0	0.0	5	0.23	0.202407	0	0.0	0.0	0	0.0	0.0	0	0.0	0.0	0	0.0	0.0	0	0.0	0.0	0	0.0	0.0	0	0.0	0.0	8	0.42	0.287089	0	0.0	0.0	0	0.0	0.0	0	0.0
ENSRNOT00000026268	ENSRNOG00000019427	1[-]81192869-81193729	1	0.0	0.001995	0	0.0	0.0	0	0.0	0.0	2	0.05	0.0423	0	0.0	0.0	0	0.0	0.0	2	0.07	0.053723	0	0.0	0.0	0	0.0	0.0	2	0.05	0.042317	2	0.06	0.043556	2	0.05	0.036465	4	0.12	0.07917	4	0.13	0.088157	0	0.0	0.0	2	0.05
ENSRNOT00000062574	ENSRNOG00000040821	11[+]11978348-11978454	0	0.0	0.0	0	0.0	0.0	0	0.0	0.0	0	0.0	0.0	0	0.0	0.0	0	0.0	0.0	0	0.0	0.0	0	0.0	0.0	0	0.0	0.0	0	0.0	0.0	0	0.0	0.0	0	0.0	0.0	0	0.0	0.0	0	0.0	0.0	0	0.0	0.0	0	0.0
ENSRNOT00000026261	ENSRNOG00000019404	8[-]130422066-130429132	10	0.11	0.099604	0	0.0	0.0	0	0.0	0.0	0	0.0	0.0	5	0.06	0.055975	0	0.0	0.0	2	0.03	0.025138999999999998	0	0.0	0.0	2	0.03	0.026206999999999998	6	0.08	0.065509	2	0.03	0.020246	6	0.06	0.043222000000000003	2	0.03	0.017216	0	0.0	0.0	4	0.04	0.045749	0	0.0
ENSRNOT00000026263	ENSRNOG00000019416	1[-]81137511-81152384	171	1.47	1.285777	77	0.97	0.7493380000000001	0	0.0	0.0	148	1.43	1.102752	0	0.0	0.0	111	1.06	0.978734	181	2.22	1.708005	89	0.79	0.619947	0	0.0	0.0	0	0.0	0.0	128	1.24	0.977035	212	1.99	1.359816	191	1.94	1.331883	139	1.54	1.073251	0	0.0	0.0	118	1.03
ENSRNOT00000026262	ENSRNOG00000021521	19[-]44115120-44135387	6	0.06	0.054911	8	0.12	0.093848	4	0.05	0.039649000000000004	14	0.17	0.127804	23	0.27	0.23785900000000001	0	0.0	0.0	10	0.15	0.115928	0	0.0	0.0	7	0.09	0.083315	18	0.21	0.17598	15	0.18	0.13938299999999998	17	0.19	0.131619	10	0.12	0.08413	9	0.12	0.082092	6	0.06	0.061549	2	0.02
ENSRNOT00000076828	ENSRNOG00000051128	1[-]178473520-178475776	0	0.0	0.0	5	0.1	0.079305	0	0.0	0.0	0	0.0	0.0	0	0.0	0.0	0	0.0	0.0	0	0.0	0.0	0	0.0	0.0	0	0.0	0.0	0	0.0	0.0	3	0.05	0.037982	0	0.0	0.0	0	0.0	0.0	0	0.0	0.0	0	0.0	0.0	2	0.03
ENSRNOT00000076829	ENSRNOG00000048487	12[+]22434814-22443298	97	1.39	1.212367	118	2.51	1.9370319999999999	130	2.1	1.748472	185	2.98	2.2998819999999998	215	3.38	3.017916	99	1.57	1.457115	167	3.42	2.633466	161	2.4	1.870959	0	0.0	0.0	101	1.7	1.410002	175	2.84	2.239364	366	5.74	3.9222089999999996	322	5.46	3.758372	247	4.59	3.194718	53	0.73	0.756973	138	2.01
ENSRNOT00000076822	ENSRNOG00000006086	7[-]115986206-115988036	102	2.95	2.581945	48	2.05	1.578027	74	2.39	1.997745	79	2.57	1.981268	51	1.62	1.451168	48	1.54	1.424561	70	2.87	2.214244	73	2.2	1.714636	75	2.63	2.479673	86	2.93	2.4306959999999997	180	5.91	4.653199	90	2.86	1.952998	111	3.81	2.6248709999999997	148	5.58	3.8809400000000003	57	1.6	1.655144	350	10.37
ENSRNOT00000076823	ENSRNOG00000024128	7[+]123102468-123136040	119	1.54	1.3495139999999999	37	0.7	0.541007	256	3.73	3.113495	210	3.07	2.365803	104	1.47	1.3158219999999998	41	0.59	0.544243	41	0.75	0.575717	818	11.05	8.622524	101	1.59	1.500974	561	8.58	7.1070139999999995	356	5.21	4.108998000000001	861	12.2	8.335706	375	5.75	3.957385	757	12.73	8.860347	41	0.51	0.525893	485	6.42
ENSRNOT00000076820	ENSRNOG00000051307	10[+]89251370-89259313	373	1.99	1.741736	186	1.47	1.131969	170	1.02	0.851242	212	1.27	0.9820459999999999	459	2.69	2.4026099999999997	128	0.76	0.704821	300	2.29	1.7611860000000001	256	1.42	1.1079	178	1.15	1.086494	183	1.15	0.950945	252	1.52	1.196975	459	2.68	1.8292509999999997	677	4.28	2.94525	87	0.6	0.416662	0	0.0	0.0	162	0.88
ENSRNOT00000076821	ENSRNOG00000051109	10[-]70097665-70097917	0	0.0	0.0	0	0.0	0.0	0	0.0	0.0	0	0.0	0.0	0	0.0	0.0	0	0.0	0.0	0	0.0	0.0	0	0.0	0.0	0	0.0	0.0	0	0.0	0.0	0	0.0	0.0	0	0.0	0.0	0	0.0	0.0	0	0.0	0.0	0	0.0	0.0	0	0.0
ENSRNOT00000076827	ENSRNOG00000042213	12[-]11775029-11783232	49	0.58	0.504829	3	0.04	0.033423	19	0.25	0.209184	21	0.27	0.20997	38	0.49	0.43598400000000004	10	0.12	0.109734	0	0.0	0.0	12	0.14	0.107243	0	0.0	0.0	11	0.15	0.123674	11	0.14	0.11160999999999999	105	1.34	0.9160940000000001	32	0.45	0.306812	31	0.47	0.32482300000000003	0	0.0	0.0	55	0.65
ENSRNOT00000076824	ENSRNOG00000002838	X[-]70459107-70460536	10	0.27	0.240275	21	0.9	0.690211	14	0.47	0.39077199999999995	8	0.26	0.198213	25	0.83	0.7380369999999999	13	0.41	0.381682	13	0.55	0.423125	9	0.26	0.205704	8	0.28	0.259573	11	0.38	0.31293899999999997	12	0.39	0.309653	34	1.09	0.745792	16	0.54	0.374345	10	0.36	0.247673	5	0.14	0.14061300000000002	19	0.56
ENSRNOT00000076825	ENSRNOG00000033445	5[+]101639468-101663967	10	0.22	0.195025	7	0.22	0.172809	23	0.6	0.501881	10	0.24	0.186038	19	0.47	0.421558	12	0.29	0.271972	18	0.59	0.456254	19	0.45	0.349095	16	0.44	0.417454	29	0.78	0.650119	37	0.97	0.764706	45	1.14	0.779892	23	0.62	0.42888000000000004	29	0.87	0.606427	6	0.12	0.126882	29	0.69
ENSRNOT00000078713	ENSRNOG00000056443	9[-]83786544-83813323	0	0.0	0.0	0	0.0	0.0	0	0.0	0.0	0	0.0	0.0	0	0.0	0.0	0	0.0	0.0	0	0.0	0.0	0	0.0	0.0	0	0.0	0.0	0	0.0	0.0	0	0.0	0.0	0	0.0	0.0	0	0.0	0.0	0	0.0	0.0	0	0.0	0.0	0	0.0
ENSRNOT00000037339	ENSRNOG00000032240	2[+]248178389-248197160	1110	7.54	6.5935440000000005	937	9.43	7.267774	597	4.55	3.799664	1439	11.01	8.483971	3090	23.04	20.573866	620	4.68	4.33139	1188	11.51	8.86697	140	0.98	0.766921	135	1.11	1.049866	274	2.19	1.815041	619	4.75	3.745659	453	3.36	2.29452	491	3.94	2.71156	334	2.94	2.043177	791	5.19	5.378092	928	6.42
ENSRNOT00000034213	ENSRNOG00000027124	7[-]27194002-27214236	433	2.67	2.335671	628	5.75	4.428928	351	2.43	2.031047	529	3.68	2.8338650000000003	308	2.08	1.8611900000000001	361	2.48	2.293312	526	4.63	3.5687019999999996	50	0.32	0.24797800000000003	26	0.19	0.179171	38	0.27	0.223966	305	2.13	1.675825	422	2.84	1.943011	270	1.97	1.356013	305	2.44	1.696632	0	0.0	0.0	326	2.05
ENSRNOT00000037333	ENSRNOG00000022448	4[-]113883670-113886994	1527	18.48	16.16852	1407	25.24	19.456141	1250	17.01	14.187810999999998	1937	26.42	20.359409	1359	18.06	16.127993	1092	14.69	13.603485000000001	1454	25.09	19.337152	1564	19.69	15.372770999999998	717	10.55	9.938754	1119	15.95	13.218129999999999	1317	18.03	14.203442	2559	33.81	23.10902	2330	33.35	22.953198999999998	1726	27.08	18.843082	482	5.64	5.839894	1336	16.48
ENSRNOT00000037332	ENSRNOG00000006844	7[+]3230320-3242265	1723	12.37	10.822063	1436	15.29	11.783118	1400	11.3	9.428867	1869	15.12	11.652719	1611	12.7	11.342856	1078	8.6	7.966403999999999	1711	17.53	13.508606	1484	11.09	8.654257000000001	719	6.28	5.918491	1352	11.44	9.48365	2195	17.83	14.048785999999998	2858	22.41	15.317195000000002	2653	22.54	15.511671	1763	16.41	11.416461	587	4.08	4.222164	2095	15.34
ENSRNOT00000037336	ENSRNOG00000028749	2[-]210992953-211001258	254	2.23	1.949457	250	3.25	2.507324	170	1.68	1.399098	303	3.0	2.309647	320	3.08	2.754307	169	1.65	1.528158	278	3.47	2.67713	161	1.46	1.143369	138	1.47	1.3873739999999999	170	1.76	1.454779	309	3.07	2.417396	353	3.38	2.310299	390	4.04	2.781921	263	2.99	2.082423	144	1.22	1.260175	293	2.62
ENSRNOT00000081193	ENSRNOG00000059455	3[-]5325977-5330466	0	0.0	0.0	0	0.0	0.0	0	0.0	0.0	0	0.0	0.0	0	0.0	0.0	0	0.0	0.0	0	0.0	0.0	0	0.0	0.0	0	0.0	0.0	0	0.0	0.0	0	0.0	0.0	0	0.0	0.0	0	0.0	0.0	0	0.0	0.0	0	0.0	0.0	0	0.0
ENSRNOT00000075848	ENSRNOG00000051245	X[-]70421599-70422443	6	0.15	0.12861	2	0.07	0.055945	19	0.51	0.426245	13	0.35	0.26653699999999997	9	0.24	0.21343099999999998	2	0.05	0.046493	22	0.77	0.5931960000000001	18	0.45	0.349057	4	0.12	0.114133	20	0.57	0.46991499999999997	6	0.17	0.130775	10	0.25	0.170376	8	0.23	0.158402	0	0.0	0.0	6	0.13	0.136873	13	0.31
ENSRNOT00000075845	ENSRNOG00000051240	X[-]68088694-68089105	0	0.0	0.0	0	0.0	0.0	0	0.0	0.0	0	0.0	0.0	0	0.0	0.0	0	0.0	0.0	0	0.0	0.0	0	0.0	0.0	0	0.0	0.0	0	0.0	0.0	0	0.0	0.0	0	0.0	0.0	0	0.0	0.0	0	0.0	0.0	0	0.0	0.0	0	0.0
ENSRNOT00000075844	ENSRNOG00000038786	13[-]78982261-78988774	0	0.0	0.0	0	0.0	0.0	0	0.0	0.0	0	0.0	0.0	0	0.0	0.0	0	0.0	0.0	0	0.0	0.0	0	0.0	0.0	0	0.0	0.0	0	0.0	0.0	0	0.0	0.0	0	0.0	0.0	0	0.0	0.0	0	0.0	0.0	0	0.0	0.0	0	0.0
ENSRNOT00000075847	ENSRNOG00000051044	X[+]73790282-73790513	3	0.23	0.198688	4	0.45	0.34364	5	0.45	0.375332	5	0.46	0.354749	7	0.65	0.583817	4	0.4	0.371257	7	0.88	0.6817529999999999	2	0.15	0.11830999999999998	2	0.13	0.126557	3	0.26	0.218448	5	0.42	0.331372	10	0.94	0.645816	10	0.97	0.669086	8	0.84	0.5862689999999999	2	0.16	0.17061700000000002	8	0.65
ENSRNOT00000075846	ENSRNOG00000001482	12[-]25513105-25516941	4	0.18	0.153353	5	0.32	0.244297	7	0.32	0.264658	7	0.34	0.265164	8	0.38	0.34306	4	0.18	0.16761500000000001	4	0.24	0.185922	9	0.4	0.31533	0	0.0	0.0	3	0.13	0.106148	4	0.17	0.131939	4	0.2	0.133554	5	0.25	0.16911800000000002	4	0.19	0.134182	0	0.0	0.0	2	0.08
ENSRNOT00000075841	ENSRNOG00000049822	18[+]35850133-35876585	4	0.05	0.044906	4	0.09	0.072671	6	0.1	0.082491	10	0.18	0.139596	10	0.17	0.155521	4	0.06	0.054202999999999994	14	0.31	0.23651599999999998	18	0.29	0.225679	13	0.25	0.23611999999999997	18	0.34	0.281009	6	0.1	0.080314	39	0.68	0.46527399999999997	17	0.31	0.21399899999999997	8	0.16	0.11108399999999999	5	0.06	0.06729	18	0.29
ENSRNOT00000075840	ENSRNOG00000000861	X[+]140878216-140883816	0	0.0	0.0	0	0.0	0.0	2	0.01	0.006647	2	0.01	0.005224	12	0.07	0.064886	0	0.0	0.0	0	0.0	0.0	0	0.0	0.0	2	0.01	0.013124	0	0.0	0.0	0	0.0	0.0	0	0.0	0.0	0	0.0	0.0	0	0.0	0.0	0	0.0	0.0	2	0.01
ENSRNOT00000075843	ENSRNOG00000003576	10[-]73634255-73690887	225	1.06	0.9303469999999999	218	1.52	1.17432	281	1.49	1.24376	288	1.54	1.1840899999999999	325	1.68	1.504207	184	0.97	0.895445	275	1.85	1.42751	451	2.22	1.730633	145	0.83	0.782799	313	1.74	1.44577	326	1.74	1.371887	663	3.42	2.338915	371	2.07	1.426256	444	2.72	1.895112	85	0.39	0.402941	333	1.61
ENSRNOT00000075842	ENSRNOG00000010409	5[-]57445991-57454901	0	0.0	0.0	0	0.0	0.0	0	0.0	0.0	0	0.0	0.0	0	0.0	0.0	0	0.0	0.0	0	0.0	0.0	0	0.0	0.0	0	0.0	0.0	0	0.0	0.0	0	0.0	0.0	0	0.0	0.0	0	0.0	0.0	0	0.0	0.0	0	0.0	0.0	0	0.0
ENSRNOT00000011891	ENSRNOG00000008987	7[+]98770840-98782025	1143	8.84	7.728998	976	11.18	8.617324	1282	11.14	9.293168	1272	11.08	8.537621000000001	883	7.49	6.6882600000000005	739	6.35	5.883025	1074	11.84	9.122425999999999	1794	14.42	11.258282000000001	854	8.03	7.562952	1462	13.32	11.036781	1616	14.13	11.134530999999999	1940	16.37	11.188343	1423	13.01	8.955873	1798	18.01	12.53347	428	3.2	3.314764	1725	13.59
ENSRNOT00000047093	ENSRNOG00000008807	5[+]15043955-15060508	0	0.0	0.0	0	0.0	0.0	0	0.0	0.0	0	0.0	0.0	0	0.0	0.0	0	0.0	0.0	0	0.0	0.0	0	0.0	0.0	0	0.0	0.0	6	0.02	0.017457	0	0.0	0.0	2	0.01	0.00425	0	0.0	0.0	0	0.0	0.0	0	0.0	0.0	0	0.0
ENSRNOT00000010645	ENSRNOG00000008001	5[+]128501847-128568188	546	10.03	8.769385	64	1.73	1.336674	90	1.85	1.540589	101	2.07	1.5975	93	1.86	1.6595529999999998	133	2.71	2.507129	138	3.62	2.7861740000000004	174	3.32	2.594338	156	3.48	3.278946	127	2.75	2.278943	82	1.7	1.336438	194	3.88	2.6505	169	3.66	2.521803	140	3.33	2.318166	41	0.72	0.746325	103	1.92
ENSRNOT00000009943	ENSRNOG00000007496	10[+]74886985-74909533	2015	7.53	6.584441	2530	14.02	10.801617	2695	11.32	9.444681	3102	13.06	10.063903999999999	2373	9.73	8.691489	1755	7.29	6.74985	2414	12.86	9.914745	3365	13.08	10.208101	1216	5.53	5.20697	2306	10.15	8.412683	2446	10.34	8.143658	4993	20.37	13.920520000000002	3857	17.05	11.73213	3360	16.27	11.323089	997	3.6	3.730597	2656	10.12
ENSRNOT00000061749	ENSRNOG00000029881	12[-]2816065-2826378	2	0.01	0.010567	0	0.0	0.0	0	0.0	0.0	5	0.03	0.025526	11	0.08	0.073059	0	0.0	0.0	0	0.0	0.0	0	0.0	0.0	0	0.0	0.0	0	0.0	0.0	0	0.0	0.0	0	0.0	0.0	0	0.0	0.0	0	0.0	0.0	0	0.0	0.0	0	0.0
ENSRNOT00000088867	ENSRNOG00000058298	4[+]1430948-1431898	0	0.0	0.0	0	0.0	0.0	0	0.0	0.0	0	0.0	0.0	0	0.0	0.0	0	0.0	0.0	0	0.0	0.0	0	0.0	0.0	0	0.0	0.0	0	0.0	0.0	0	0.0	0.0	0	0.0	0.0	0	0.0	0.0	0	0.0	0.0	0	0.0	0.0	0	0.0
ENSRNOT00000088866	ENSRNOG00000054078	4[+]83332229-83380104	0	0.0	0.0	0	0.0	0.0	0	0.0	0.0	0	0.0	0.0	0	0.0	0.0	0	0.0	0.0	0	0.0	0.0	0	0.0	0.0	0	0.0	0.0	0	0.0	0.0	0	0.0	0.0	0	0.0	0.0	0	0.0	0.0	0	0.0	0.0	0	0.0	0.0	0	0.0
ENSRNOT00000088865	ENSRNOG00000057462	9[+]82873969-82874093	0	0.0	0.0	0	0.0	0.0	0	0.0	0.0	0	0.0	0.0	0	0.0	0.0	0	0.0	0.0	0	0.0	0.0	0	0.0	0.0	0	0.0	0.0	0	0.0	0.0	0	0.0	0.0	0	0.0	0.0	0	0.0	0.0	0	0.0	0.0	0	0.0	0.0	0	0.0
ENSRNOT00000088864	ENSRNOG00000056500	19[+]45441781-45460721	0	0.0	0.0	0	0.0	0.0	0	0.0	0.0	0	0.0	0.0	0	0.0	0.0	0	0.0	0.0	0	0.0	0.0	0	0.0	0.0	0	0.0	0.0	0	0.0	0.0	0	0.0	0.0	0	0.0	0.0	0	0.0	0.0	0	0.0	0.0	0	0.0	0.0	0	0.0
ENSRNOT00000088863	ENSRNOG00000061341	3[+]165961601-165985144	21	0.57	0.49882200000000004	9	0.34	0.258995	23	0.7	0.58399	21	0.62	0.479441	0	0.0	0.0	5	0.15	0.134819	6	0.21	0.159306	161	4.61	3.600532	42	1.38	1.296176	95	3.08	2.552053	51	1.58	1.248423	21	0.6	0.41151000000000004	8	0.26	0.178127	37	1.32	0.919816	6	0.15	0.155026	9	0.24
ENSRNOT00000088862	ENSRNOG00000059228	5[-]118496222-118496320	0	0.0	0.0	0	0.0	0.0	0	0.0	0.0	1	0.23	0.174715	1	0.15	0.137508	0	0.0	0.0	0	0.0	0.0	0	0.0	0.0	0	0.0	0.0	2	0.27	0.222753	0	0.0	0.0	1	0.19	0.131081	0	0.0	0.0	0	0.0	0.0	0	0.0	0.0	0	0.0
ENSRNOT00000088861	ENSRNOG00000004013	7[+]64769089-64854248	39	0.33	0.284693	19	0.23	0.17759	15	0.13	0.111943	21	0.2	0.152779	13	0.12	0.102934	19	0.17	0.15938	0	0.0	0.0	0	0.0	0.0	0	0.0	0.0	17	0.17	0.138795	24	0.22	0.174271	49	0.45	0.304246	44	0.43	0.298241	56	0.61	0.424716	4	0.02	0.025722000000000002	68	0.58
ENSRNOT00000088860	ENSRNOG00000056933	7[-]115577579-115588005	0	0.0	0.0	0	0.0	0.0	0	0.0	0.0	0	0.0	0.0	0	0.0	0.0	0	0.0	0.0	0	0.0	0.0	0	0.0	0.0	0	0.0	0.0	0	0.0	0.0	0	0.0	0.0	0	0.0	0.0	0	0.0	0.0	0	0.0	0.0	0	0.0	0.0	0	0.0
ENSRNOT00000088869	ENSRNOG00000058591	1[-]116767415-116767492	0	0.0	0.0	0	0.0	0.0	0	0.0	0.0	0	0.0	0.0	0	0.0	0.0	0	0.0	0.0	0	0.0	0.0	0	0.0	0.0	0	0.0	0.0	0	0.0	0.0	0	0.0	0.0	0	0.0	0.0	0	0.0	0.0	0	0.0	0.0	0	0.0	0.0	0	0.0
ENSRNOT00000088868	ENSRNOG00000016742	17[+]39153465-39161538	0	0.0	0.0	0	0.0	0.0	0	0.0	0.0	0	0.0	0.0	0	0.0	0.0	0	0.0	0.0	0	0.0	0.0	0	0.0	0.0	0	0.0	0.0	0	0.0	0.0	0	0.0	0.0	0	0.0	0.0	0	0.0	0.0	0	0.0	0.0	0	0.0	0.0	0	0.0
ENSRNOT00000027604	ENSRNOG00000020321	15[+]34431357-34439861	617	5.84	5.110555000000001	816	11.45	8.82824	712	7.58	6.31994	975	10.41	8.019876	631	6.56	5.855747	533	5.61	5.192359	742	10.02	7.723072	665	6.55	5.113346	295	3.39	3.192509	448	5.0	4.143528	562	6.02	4.7416339999999995	1209	12.5	8.541032000000001	941	10.54	7.253003	773	9.49	6.603044000000001	365	3.34	3.457904	641	6.18
ENSRNOT00000023984	ENSRNOG00000017689	16[-]6992171-7007051	0	0.0	0.0	0	0.0	0.0	0	0.0	0.0	0	0.0	0.0	4	0.03	0.026286	0	0.0	0.0	1	0.0	0.001629	0	0.0	0.0	0	0.0	0.0	0	0.0	0.0	0	0.0	0.0	0	0.0	0.0	0	0.0	0.0	0	0.0	0.0	0	0.0	0.0	3	0.02
ENSRNOT00000027608	ENSRNOG00000020373	2[-]188225613-188252725	1254	14.36	12.564528	1349	22.9	17.65201	1038	13.37	11.150175	1542	19.91	15.343810999999999	898	11.29	10.08584	896	11.41	10.571738999999999	1497	24.45	18.844829999999998	1126	13.42	10.474592999999999	462	6.43	6.0601199999999995	644	8.7	7.206548	1067	13.83	10.894872	2259	28.25	19.311134	1632	22.12	15.222660000000001	1321	19.62	13.651303	454	5.03	5.205065	1186	13.85
ENSRNOT00000027609	ENSRNOG00000020374	10[+]15485905-15495377	3082	18.84	16.477234	3807	34.49	26.584799	4417	30.36	25.324764000000002	4757	32.77	25.250994	1419	9.52	8.500469	3319	22.55	20.886988	2987	26.04	20.068835999999997	6445	40.97	31.984102000000004	2052	15.26	14.371819	3569	25.7	21.29954	4467	30.88	24.329905	7470	49.84	34.067184000000005	7591	54.87	37.767941	6781	53.71	37.379169	1279	7.56	7.832864999999999	4025	25.08
ENSRNOT00000048241	ENSRNOG00000030600	10[+]44632188-44633106	0	0.0	0.0	0	0.0	0.0	0	0.0	0.0	0	0.0	0.0	0	0.0	0.0	0	0.0	0.0	0	0.0	0.0	0	0.0	0.0	0	0.0	0.0	0	0.0	0.0	0	0.0	0.0	0	0.0	0.0	0	0.0	0.0	0	0.0	0.0	0	0.0	0.0	0	0.0
ENSRNOT00000048240	ENSRNOG00000030281	1[+]99718907-99722284	0	0.0	0.0	0	0.0	0.0	0	0.0	0.0	2	0.03	0.025879000000000003	2	0.04	0.034666	0	0.0	0.0	0	0.0	0.0	0	0.0	0.0	0	0.0	0.0	0	0.0	0.0	0	0.0	0.0	0	0.0	0.0	0	0.0	0.0	0	0.0	0.0	0	0.0	0.0	0	0.0
ENSRNOT00000048245	ENSRNOG00000031129	8[+]22577715-22622560	1795	11.83	10.349957	995	9.72	7.487639	987	7.31	6.097988	1711	12.7	9.788323	1422	10.28	9.183152999999999	1049	7.69	7.119778	962	9.04	6.9642669999999995	1368	9.38	7.319164999999999	852	6.83	6.430737000000001	1441	11.19	9.272258	1739	12.96	10.209946	2411	17.35	11.856022	1976	15.4	10.600563000000001	1343	11.47	7.9832279999999995	983	6.27	6.488288	2463	16.55
ENSRNOT00000082569	ENSRNOG00000055430	3[+]148057824-148062583	0	0.0	0.0	0	0.0	0.0	0	0.0	0.0	0	0.0	0.0	0	0.0	0.0	0	0.0	0.0	2	0.05	0.037674	0	0.0	0.0	0	0.0	0.0	0	0.0	0.0	0	0.0	0.0	0	0.0	0.0	0	0.0	0.0	0	0.0	0.0	0	0.0	0.0	0	0.0
ENSRNOT00000063478	ENSRNOG00000041725	10[+]36306327-36306443	0	0.0	0.0	0	0.0	0.0	2	0.28	0.23390100000000003	1	0.09	0.069753	0	0.0	0.0	0	0.0	0.0	0	0.0	0.0	0	0.0	0.0	0	0.0	0.0	0	0.0	0.0	0	0.0	0.0	0	0.0	0.0	0	0.0	0.0	0	0.0	0.0	0	0.0	0.0	0	0.0
ENSRNOT00000047544	ENSRNOG00000013940	2[+]127916171-127947952	8	0.19	0.1651	3	0.11	0.085761	4	0.09	0.07120499999999999	13	0.36	0.280405	4	0.09	0.079358	2	0.06	0.051279	7	0.22	0.169158	5	0.11	0.082083	9	0.27	0.250592	2	0.05	0.041998	9	0.23	0.182326	4	0.11	0.07232899999999999	5	0.13	0.090696	10	0.31	0.215015	6	0.14	0.149347	10	0.23
ENSRNOT00000047547	ENSRNOG00000026976	7[-]22927796-22943159	0	0.0	0.0	0	0.0	0.0	0	0.0	0.0	0	0.0	0.0	0	0.0	0.0	0	0.0	0.0	0	0.0	0.0	0	0.0	0.0	0	0.0	0.0	0	0.0	0.0	0	0.0	0.0	0	0.0	0.0	0	0.0	0.0	0	0.0	0.0	0	0.0	0.0	0	0.0
ENSRNOT00000063474	ENSRNOG00000041721	15[+]87221734-87221838	0	0.0	0.0	0	0.0	0.0	0	0.0	0.0	0	0.0	0.0	0	0.0	0.0	0	0.0	0.0	0	0.0	0.0	0	0.0	0.0	0	0.0	0.0	0	0.0	0.0	0	0.0	0.0	0	0.0	0.0	0	0.0	0.0	0	0.0	0.0	0	0.0	0.0	0	0.0
ENSRNOT00000063473	ENSRNOG00000041720	1[+]28595961-28596073	0	0.0	0.0	0	0.0	0.0	0	0.0	0.0	0	0.0	0.0	2	0.26	0.234859	1	0.05	0.049849	1	0.2	0.151455	1	0.11	0.08869500000000001	0	0.0	0.0	0	0.0	0.0	0	0.0	0.0	0	0.0	0.0	0	0.0	0.0	1	0.22	0.155613	0	0.0	0.0	2	0.28
ENSRNOT00000047540	ENSRNOG00000020775	1[+]83103925-83119190	2	0.03	0.024475	0	0.0	0.0	0	0.0	0.0	0	0.0	0.0	0	0.0	0.0	0	0.0	0.0	0	0.0	0.0	9	0.12	0.096958	0	0.0	0.0	0	0.0	0.0	18	0.28	0.220032	0	0.0	0.0	6	0.09	0.064986	0	0.0	0.0	0	0.0	0.0	0	0.0
ENSRNOT00000063470	ENSRNOG00000041717	9[-]60070159-60070339	0	0.0	0.0	0	0.0	0.0	0	0.0	0.0	0	0.0	0.0	0	0.0	0.0	0	0.0	0.0	0	0.0	0.0	0	0.0	0.0	0	0.0	0.0	0	0.0	0.0	0	0.0	0.0	0	0.0	0.0	0	0.0	0.0	0	0.0	0.0	0	0.0	0.0	0	0.0
ENSRNOT00000020955	ENSRNOG00000015417	9[-]42899433-42943152	3547	16.91	14.792791000000001	2990	21.13	16.2815	2867	15.36	12.817819	3969	21.32	16.429394	2875	15.04	13.436032999999998	2521	13.36	12.373307	3693	25.11	19.351467	3043	15.09	11.776711	1646	9.54	8.989972999999999	2879	16.17	13.402047	2490	13.42	10.57806	3968	20.65	14.11186	3771	21.26	14.633966000000001	3326	20.55	14.301001000000001	1315	6.06	6.278424	4073	19.79
ENSRNOT00000074108	ENSRNOG00000047194	7[-]1122567-1188209	13	0.08	0.065979	212	1.87	1.439239	46	0.3	0.254331	175	1.18	0.9058450000000001	29	0.19	0.165542	157	1.04	0.9614739999999999	261	2.22	1.7087880000000002	53	0.33	0.255242	154	1.12	1.053309	212	1.49	1.231182	186	1.25	0.988014	239	1.56	1.063492	106	0.74	0.511442	144	1.11	0.772415	146	0.84	0.871949	251	1.52
ENSRNOT00000020951	ENSRNOG00000015257	8[-]67376294-67492037	81	1.02	0.8908290000000001	27	0.5	0.388446	35	0.49	0.411243	39	0.55	0.42060600000000004	78	1.07	0.958562	10	0.14	0.128892	71	1.28	0.9841549999999999	36	0.46	0.360574	21	0.32	0.30274	44	0.65	0.53464	39	0.56	0.438993	142	1.96	1.34243	236	3.53	2.43072	25	0.4	0.276916	10	0.12	0.122779	39	0.5
ENSRNOT00000020950	ENSRNOG00000015623	9[-]15621083-15629017	18	0.22	0.193018	4	0.07	0.054563	14	0.19	0.158831	8	0.11	0.087162	10	0.13	0.11561500000000001	10	0.14	0.129277	7	0.11	0.08315499999999999	10	0.13	0.098951	8	0.12	0.11492100000000001	7	0.1	0.083608	5	0.07	0.055906	0	0.0	0.0	15	0.21	0.14411	18	0.29	0.20262	6	0.07	0.075336	10	0.12
ENSRNOT00000020953	ENSRNOG00000015649	1[+]168136959-168137927	0	0.0	0.0	0	0.0	0.0	0	0.0	0.0	0	0.0	0.0	0	0.0	0.0	0	0.0	0.0	0	0.0	0.0	0	0.0	0.0	0	0.0	0.0	0	0.0	0.0	0	0.0	0.0	0	0.0	0.0	0	0.0	0.0	0	0.0	0.0	0	0.0	0.0	0	0.0
ENSRNOT00000020959	ENSRNOG00000015603	6[+]9790422-9973396	162	1.77	1.5449190000000002	85	1.37	1.056348	165	2.02	1.687864	134	1.65	1.271149	201	2.41	2.150457	124	1.51	1.395537	133	2.06	1.590283	230	2.61	2.0370470000000003	106	1.4	1.321417	217	2.8	2.31643	258	3.18	2.5086049999999998	383	4.57	3.125118	275	3.55	2.440389	279	3.95	2.745397	59	0.62	0.645025	298	3.32
ENSRNOT00000020958	ENSRNOG00000015652	5[-]59197700-59198650	0	0.0	0.0	0	0.0	0.0	0	0.0	0.0	0	0.0	0.0	0	0.0	0.0	0	0.0	0.0	0	0.0	0.0	0	0.0	0.0	0	0.0	0.0	0	0.0	0.0	0	0.0	0.0	0	0.0	0.0	0	0.0	0.0	0	0.0	0.0	0	0.0	0.0	0	0.0
ENSRNOT00000021979	ENSRNOG00000016242	4[+]26470864-26475262	4276	20.46	17.893988	5157	36.57	28.184601	5437	29.24	24.39682	6109	32.93	25.376616000000002	3979	20.89	18.659853	4867	25.88	23.973314000000002	5057	34.51	26.592522	6331	31.5	24.590668	3014	17.53	16.519165	3777	21.29	17.642452	4966	26.87	21.172157000000002	9587	50.06	34.216595	13160	74.46	51.248203000000004	7217	44.74	31.138340000000003	1643	7.6	7.8737960000000005	4026	19.63
ENSRNOT00000064128	ENSRNOG00000002302	14[+]38247791-38473648	7	0.04	0.031370999999999996	0	0.0	0.0	15	0.09	0.078394	8	0.05	0.039322	6	0.03	0.030511	0	0.0	0.0	6	0.05	0.037423000000000005	0	0.0	0.0	0	0.0	0.0	17	0.11	0.090062	34	0.21	0.16916199999999998	0	0.0	0.0	4	0.02	0.016350999999999997	38	0.28	0.192304	4	0.02	0.02274	19	0.11
ENSRNOT00000031638	ENSRNOG00000056826	14[+]48740190-48741187	15	0.31	0.272455	4	0.11	0.08783300000000001	13	0.31	0.255229	8	0.18	0.135641	11	0.24	0.21477	3	0.06	0.057842	4	0.12	0.089976	11	0.22	0.174738	6	0.15	0.139638	10	0.24	0.20011600000000002	5	0.11	0.084485	11	0.24	0.162358	5	0.12	0.083175	7	0.17	0.11497	8	0.15	0.160105	10	0.21
ENSRNOT00000064120	ENSRNOG00000042473	10[-]87927539-87928251	0	0.0	0.0	0	0.0	0.0	0	0.0	0.0	0	0.0	0.0	0	0.0	0.0	0	0.0	0.0	0	0.0	0.0	0	0.0	0.0	0	0.0	0.0	0	0.0	0.0	2	0.07	0.052597000000000005	0	0.0	0.0	0	0.0	0.0	0	0.0	0.0	0	0.0	0.0	0	0.0
ENSRNOT00000064122	ENSRNOG00000008934	7[-]98670455-98709344	38	1.02	0.896019	44	1.73	1.329469	60	1.82	1.516873	61	1.85	1.426136	66	1.93	1.727654	46	1.38	1.2766309999999998	99	3.78	2.9115330000000004	66	1.84	1.437085	37	1.19	1.120479	80	2.53	2.0991459999999997	81	2.47	1.944598	181	5.33	3.64016	81	2.56	1.7600040000000001	70	2.44	1.699123	42	1.08	1.113666	93	2.53
ENSRNOT00000083230	ENSRNOG00000051864	20[-]50377262-50377387	0	0.0	0.0	0	0.0	0.0	0	0.0	0.0	0	0.0	0.0	0	0.0	0.0	0	0.0	0.0	0	0.0	0.0	0	0.0	0.0	0	0.0	0.0	0	0.0	0.0	0	0.0	0.0	0	0.0	0.0	0	0.0	0.0	0	0.0	0.0	0	0.0	0.0	0	0.0
ENSRNOT00000083780	ENSRNOG00000054600	5[-]85596320-85624365	0	0.0	0.0	0	0.0	0.0	0	0.0	0.0	0	0.0	0.0	0	0.0	0.0	0	0.0	0.0	0	0.0	0.0	0	0.0	0.0	0	0.0	0.0	0	0.0	0.0	0	0.0	0.0	0	0.0	0.0	0	0.0	0.0	0	0.0	0.0	0	0.0	0.0	0	0.0
ENSRNOT00000047921	ENSRNOG00000033835	3[-]11338611-11382004	62	0.51	0.44183599999999995	142	1.72	1.326266	38	0.35	0.28873499999999996	241	2.22	1.708246	90	0.8	0.718108	74	0.67	0.620765	106	1.23	0.949981	59	0.5	0.38855	228	2.26	2.131241	270	2.6	2.151065	130	1.2	0.945882	827	7.38	5.04413	607	5.86	4.034454	164	1.73	1.205395	0	0.0	0.0	355	2.96
ENSRNOT00000036172	ENSRNOG00000007921	7[-]18516512-18554227	2613	25.28	22.115702	2126	30.5	23.503262	2107	22.92	19.119822	2766	30.17	23.245529	2718	28.87	25.781874	1464	15.74	14.582376000000002	2126	29.34	22.614676	2005	20.17	15.748235000000001	1314	15.46	14.562966000000001	2390	27.25	22.586823000000003	2997	32.79	25.840673000000002	4312	45.55	31.129789000000002	3872	44.32	30.502155	2884	36.16	25.165485	743	6.96	7.202775	2514	24.8
ENSRNOT00000036175	ENSRNOG00000025110	1[+]190681094-190742444	17	0.09	0.076136	0	0.0	0.0	4	0.02	0.017008000000000002	10	0.05	0.041088	10	0.05	0.046579	2	0.01	0.007962	8	0.06	0.043761	11	0.06	0.044321	0	0.0	0.0	4	0.02	0.020045	17	0.1	0.075003	15	0.08	0.056224	22	0.13	0.090156	10	0.06	0.045232999999999995	2	0.01	0.010249	4	0.02
ENSRNOT00000036178	ENSRNOG00000027392	3[-]3724656-3747440	10	0.06	0.056616999999999994	0	0.0	0.0	8	0.06	0.049418000000000004	0	0.0	0.0	2	0.01	0.013209	0	0.0	0.0	11	0.1	0.080177	17	0.12	0.09175499999999999	9	0.07	0.06835	4	0.03	0.022763	0	0.0	0.0	10	0.07	0.050232	4	0.03	0.019597	7	0.06	0.038546	3	0.02	0.02025	11	0.07
ENSRNOT00000036179	ENSRNOG00000001924	11[-]78250397-78456200	0	0.0	0.0	0	0.0	0.0	0	0.0	0.0	0	0.0	0.0	0	0.0	0.0	0	0.0	0.0	0	0.0	0.0	0	0.0	0.0	0	0.0	0.0	1	0.0	0.0010199999999999999	0	0.0	0.0	0	0.0	0.0	0	0.0	0.0	0	0.0	0.0	0	0.0	0.0	0	0.0
ENSRNOT00000020373	ENSRNOG00000015122	3[+]176989672-177008419	938	14.41	12.607099	872	19.85	15.294827	901	15.57	12.987572	1150	19.91	15.337836	834	14.06	12.560246000000001	704	12.01	11.127838	903	19.79	15.250329	1113	17.79	13.887665	449	8.39	7.90044	745	13.48	11.173296	903	15.68	12.357111999999999	1777	29.81	20.371832	1486	27.01	18.590107	1307	26.02	18.107079000000002	352	5.23	5.417955999999999	1022	16.0
ENSRNOT00000020376	ENSRNOG00000015142	18[-]81803173-81807627	1276	20.53	17.955696	1153	27.5	21.191887	1658	30.0	25.029579000000002	1608	29.16	22.470596	666	11.75	10.498009	831	14.87	13.773617000000002	1173	26.91	20.742511999999998	1960	32.81	25.6143	955	18.69	17.607592	1745	33.08	27.419573	1834	33.38	26.302856	1986	34.89	23.845755	1464	27.87	19.183887	2063	43.03	29.941708000000002	687	10.69	11.068274	2113	34.67
ENSRNOT00000020379	ENSRNOG00000015157	10[-]58951842-58973020	1087	9.4	8.221193	1987	25.47	19.630564	1066	10.36	8.640661	2165	21.1	16.256351000000002	767	7.27	6.494177	1649	15.84	14.675431	1341	16.54	12.744529	805	7.24	5.648104	724	7.61	7.173036	510	5.19	4.304593	1442	14.1	11.108023	2875	27.14	18.549523999999998	4124	42.17	29.026339	1727	19.35	13.464355	343	2.87	2.967469	1185	10.44
ENSRNOT00000034214	ENSRNOG00000023858	9[+]41006932-41012600	42	0.56	0.492701	18	0.34	0.264264	5	0.07	0.061907000000000004	26	0.39	0.299117	108	1.59	1.4207	5	0.07	0.065022	24	0.44	0.342415	8	0.11	0.084691	6	0.09	0.08812	1	0.01	0.009178	4	0.06	0.047796	4	0.06	0.03967	17	0.26	0.179214	4	0.06	0.039275	4	0.04	0.04529	11	0.15
ENSRNOT00000035637	ENSRNOG00000025716	5[+]144106802-144108708	562	14.51	12.691360000000001	343	13.13	10.117317	456	13.25	11.055303	444	12.93	9.965092	293	8.3	7.4130020000000005	236	6.78	6.278782	340	12.51	9.640461	426	11.44	8.926916	257	8.06	7.595439	472	14.35	11.894097	537	15.68	12.356109	627	17.67	12.075233	485	14.81	10.1916	836	27.98	19.46944	236	5.89	6.104367	565	14.88
ENSRNOT00000076732	ENSRNOG00000021748	X[-]65081764-65101425	869	9.22	8.063092	832	13.09	10.089061000000001	686	8.19	6.82885	872	10.42	8.029658	770	8.96	8.003886	519	6.12	5.667543	676	10.22	7.880158	1096	12.09	9.44156	441	5.69	5.35864	797	9.96	8.252398	933	11.19	8.817929	1218	14.11	9.640889	1006	12.63	8.691257	1120	15.41	10.721364999999999	389	3.99	4.131432	1040	11.25
ENSRNOT00000044017	ENSRNOG00000034200	14[+]42015347-42206311	229	1.51	1.323842	258	2.52	1.9451439999999998	139	1.03	0.859892	347	2.58	1.9902360000000001	453	3.29	2.938756	242	1.78	1.647666	295	2.78	2.14319	196	1.35	1.051401	140	1.12	1.0574350000000001	162	1.26	1.046682	323	2.42	1.9048470000000002	774	5.59	3.818206	617	4.83	3.322256	280	2.4	1.6699970000000002	126	0.8	0.829549	330	2.22
ENSRNOT00000076733	ENSRNOG00000009742	4[+]152449270-152451599	96	3.13	2.735705	57	2.76	2.126026	47	1.71	1.4265709999999998	114	4.17	3.214934	86	3.06	2.734038	49	1.75	1.624942	77	3.58	2.761411	65	2.2	1.719568	25	0.96	0.900976	51	1.94	1.605086	56	2.07	1.6273469999999999	96	3.39	2.320273	94	3.6	2.4796139999999998	74	3.14	2.181717	62	1.95	2.022875	114	3.8
ENSRNOT00000055862	ENSRNOG00000020330	2[+]211381036-211441815	489	2.52	2.2013599999999998	509	3.88	2.991704	495	2.86	2.387625	559	3.24	2.4975	483	2.73	2.4372	345	1.97	1.828817	667	4.9	3.77265	602	3.22	2.5143560000000003	243	1.52	1.431937	510	3.09	2.5617080000000003	502	2.92	2.299436	942	5.29	3.6177620000000004	623	3.79	2.608275	605	4.03	2.805278	168	0.83	0.86464	630	3.3
ENSRNOT00000055865	ENSRNOG00000031915	7[-]130102347-130107437	334	3.32	2.902476	336	4.95	3.812355	240	2.68	2.2397270000000002	388	4.34	3.346679	376	4.11	3.6687559999999997	219	2.42	2.2445779999999997	341	4.83	3.7246449999999998	328	3.39	2.649632	140	1.69	1.595852	235	2.75	2.2814200000000002	286	3.22	2.53511	502	5.45	3.722461	370	4.35	2.995003	396	5.1	3.5493629999999996	125	1.2	1.238801	364	3.69
ENSRNOT00000092170	ENSRNOG00000015124	1[-]275847064-275906686	0	0.0	0.0	0	0.0	0.0	0	0.0	0.0	30	0.27	0.20563299999999998	0	0.0	0.0	0	0.0	0.0	0	0.0	0.0	0	0.0	0.0	0	0.0	0.0	0	0.0	0.0	46	0.41	0.326741	0	0.0	0.0	0	0.0	0.0	0	0.0	0.0	1	0.01	0.0070030000000000005	0	0.0
ENSRNOT00000055867	ENSRNOG00000037079	5[-]159241413-159256699	0	0.0	0.0	0	0.0	0.0	0	0.0	0.0	0	0.0	0.0	0	0.0	0.0	0	0.0	0.0	0	0.0	0.0	0	0.0	0.0	0	0.0	0.0	0	0.0	0.0	0	0.0	0.0	0	0.0	0.0	0	0.0	0.0	0	0.0	0.0	0	0.0	0.0	0	0.0
ENSRNOT00000092171	ENSRNOG00000056684	16[+]46532719-46532823	0	0.0	0.0	0	0.0	0.0	0	0.0	0.0	0	0.0	0.0	0	0.0	0.0	0	0.0	0.0	0	0.0	0.0	0	0.0	0.0	0	0.0	0.0	0	0.0	0.0	0	0.0	0.0	0	0.0	0.0	0	0.0	0.0	0	0.0	0.0	0	0.0	0.0	0	0.0
ENSRNOT00000092176	ENSRNOG00000059158	7[+]77933836-77933915	0	0.0	0.0	0	0.0	0.0	0	0.0	0.0	0	0.0	0.0	0	0.0	0.0	0	0.0	0.0	0	0.0	0.0	0	0.0	0.0	0	0.0	0.0	0	0.0	0.0	0	0.0	0.0	0	0.0	0.0	0	0.0	0.0	0	0.0	0.0	0	0.0	0.0	0	0.0
ENSRNOT00000081787	ENSRNOG00000025892	3[+]8628033-8636805	3665	89.45	78.244034	2294	82.99	63.96271899999999	2794	76.66	63.95809200000001	3268	89.89	69.261383	4849	129.92	116.025627	2250	61.03	56.527508	2787	97.0	74.756523	2875	72.98	56.966839	1924	57.1	53.788810999999995	3206	92.18	76.396339	4200	115.94	91.358467	4287	114.22	78.067963	4089	118.01	81.225044	2748	86.91	60.484425	1648	38.92	40.299969	4176	103.9
ENSRNOT00000092177	ENSRNOG00000055745	19[-]38365475-38385915	46	1.9	1.659013	53	3.28	2.5246869999999997	80	3.75	3.1298049999999997	65	3.05	2.34853	58	2.66	2.3713610000000003	31	1.45	1.34023	72	4.29	3.3097160000000003	97	4.19	3.274482	39	1.97	1.856143	63	3.08	2.551351	78	3.7	2.915877	189	8.63	5.8960669999999995	148	7.35	5.055871	116	6.3	4.38106	21	0.83	0.860168	50	2.12
ENSRNOT00000081786	ENSRNOG00000017938	1[+]255564409-255654531	0	0.0	0.0	1305	5.08	3.9169910000000003	0	0.0	0.0	1521	4.51	3.472122	1485	4.28	3.8262629999999995	1010	2.95	2.7339439999999997	0	0.0	0.0	1961	5.36	4.186062000000001	721	2.3	2.171302	1475	4.57	3.78615	1424	4.23	3.3362550000000004	2274	6.53	4.459882	1474	4.58	3.152752	0	0.0	0.0	0	0.0	0.0	1579	4.23
ENSRNOT00000076734	ENSRNOG00000020276	1[+]215610799-215611654	1	0.02	0.018904	3	0.13	0.102966	8	0.28	0.23124	3	0.09	0.06901900000000001	8	0.29	0.25762399999999996	9	0.31	0.28780300000000003	4	0.19	0.143853	0	0.0	0.0	0	0.0	0.0	3	0.11	0.093363	3	0.09	0.069783	3	0.08	0.052384	2	0.06	0.044163	2	0.09	0.05994	0	0.0	0.0	4	0.12
ENSRNOT00000092175	ENSRNOG00000055154	6[+]31049116-31049172	29	10.8	9.448832000000001	26	14.3	11.020349000000001	17	6.78	5.660029	17	7.12	5.486282	19	7.6	6.7879570000000005	13	5.21	4.824523	12	6.15	4.741912	17	6.57	5.129568	50	22.55	21.239817000000002	52	22.79	18.886608	12	4.88	3.847208	27	10.93	7.468911	25	10.9	7.501839	24	11.67	8.118317999999999	21	7.29	7.548182000000001	28	10.44
ENSRNOT00000092178	ENSRNOG00000052326	Y[+]422855-445477	1	0.0	0.0034189999999999997	2	0.01	0.007345999999999999	1	0.01	0.004351	3	0.02	0.014849000000000001	3	0.02	0.016083	2	0.01	0.009958	4	0.03	0.023336000000000003	3	0.01	0.011106	0	0.0	0.0	0	0.0	0.0	1	0.01	0.004057	2	0.01	0.0058850000000000005	3	0.02	0.010994	2	0.01	0.006541	0	0.0	0.0	1	0.0
ENSRNOT00000060357	ENSRNOG00000042119	15[+]30462669-30463240	3	0.15	0.135192	4	0.29	0.227123	2	0.12	0.100435	4	0.24	0.182557	13	0.75	0.670746	2	0.12	0.106581	4	0.29	0.221663	0	0.0	0.0	0	0.0	0.0	0	0.0	0.0	2	0.12	0.093834	0	0.0	0.0	2	0.13	0.087161	0	0.0	0.0	0	0.0	0.0	0	0.0
ENSRNOT00000066773	ENSRNOG00000033389	20[+]13965121-13972547	54	0.36	0.31091199999999997	88	0.86	0.66295	23	0.17	0.142025	24	0.17	0.133372	55	0.4	0.35477800000000004	37	0.27	0.248598	16	0.14	0.10969300000000001	25	0.17	0.129446	6	0.04	0.039492	5	0.04	0.030131	251	1.88	1.478364	141	1.02	0.696843	66	0.52	0.356236	28	0.24	0.164379	251	1.61	1.666031	298	2.01
ENSRNOT00000060355	ENSRNOG00000023403	16[+]19896986-19902245	545	4.54	3.9676150000000003	389	4.79	3.694263	463	4.33	3.611595	590	5.54	4.266267	314	2.87	2.563328	316	2.92	2.703405	459	5.44	4.195084	631	5.47	4.267218	231	2.34	2.20217	458	4.5	3.7256660000000004	510	4.8	3.781712	921	8.37	5.72397	815	8.03	5.526273000000001	851	9.18	6.391171	203	1.64	1.6943169999999999	602	5.11
ENSRNOT00000092179	ENSRNOG00000060564	6[-]90683468-90683577	0	0.0	0.0	0	0.0	0.0	0	0.0	0.0	0	0.0	0.0	0	0.0	0.0	0	0.0	0.0	0	0.0	0.0	0	0.0	0.0	0	0.0	0.0	0	0.0	0.0	0	0.0	0.0	0	0.0	0.0	0	0.0	0.0	0	0.0	0.0	0	0.0	0.0	0	0.0
ENSRNOT00000060353	ENSRNOG00000039383	4[+]56556507-56567346	0	0.0	0.0	0	0.0	0.0	0	0.0	0.0	0	0.0	0.0	0	0.0	0.0	0	0.0	0.0	0	0.0	0.0	0	0.0	0.0	0	0.0	0.0	0	0.0	0.0	2	0.04	0.029436	0	0.0	0.0	0	0.0	0.0	0	0.0	0.0	0	0.0	0.0	0	0.0
ENSRNOT00000060351	ENSRNOG00000031773	19[+]10142496-10206618	7	0.03	0.029338999999999997	0	0.0	0.0	4	0.02	0.018565	1	0.0	0.002764	2	0.01	0.006247	0	0.0	0.0	5	0.03	0.022469	7	0.03	0.02459	3	0.02	0.015977	0	0.0	0.0	0	0.0	0.0	0	0.0	0.0	11	0.06	0.043157999999999995	0	0.0	0.0	0	0.0	0.0	5	0.02
ENSRNOT00000013516	ENSRNOG00000009867	6[-]109913757-109935533	227	1.82	1.594043	148	1.76	1.354326	69	0.62	0.521031	144	1.31	1.006697	394	3.48	3.107296	117	1.04	0.962858	158	1.81	1.39248	80	0.66	0.5177970000000001	86	0.84	0.791655	109	1.03	0.85196	190	1.73	1.360765	353	3.1	2.121167	619	5.89	4.0525910000000005	66	0.68	0.475412	47	0.37	0.37798200000000004	98	0.8
ENSRNOT00000039354	ENSRNOG00000002983	19[-]25821949-25914696	69	1.02	0.888085	19	0.42	0.320179	40	0.66	0.549621	14	0.22	0.171369	140	2.28	2.0319580000000004	51	0.84	0.775567	77	1.61	1.242621	114	1.75	1.36415	38	0.67	0.628663	71	1.23	1.019593	153	2.56	2.0176369999999997	173	2.79	1.909791	158	2.75	1.894841	90	1.72	1.1998309999999999	63	0.89	0.9212110000000001	94	1.41
ENSRNOT00000013515	ENSRNOG00000010134	6[+]107460668-107467487	2018	17.89	15.65143	2326	30.58	23.570631	2725	27.17	22.670197	3468	34.66	26.707866999999997	1148	11.18	9.98042	2470	24.35	22.552141	1660	21.0	16.18235	3146	29.02	22.652067000000002	1579	17.03	16.045229	2349	24.55	20.343372	2008	20.14	15.87305	2667	25.82	17.644505	3101	32.53	22.389559	3100	35.63	24.798296	1042	8.93	9.251816999999999	2153	19.47
ENSRNOT00000039353	ENSRNOG00000024533	4[-]129479766-129515435	23	0.22	0.192992	9	0.13	0.101539	2	0.02	0.013809	14	0.15	0.116828	19	0.2	0.18215399999999998	1	0.0	0.0018670000000000002	23	0.31	0.240128	11	0.11	0.08288200000000001	1	0.0	0.0026309999999999997	16	0.18	0.148902	1	0.01	0.008693000000000001	35	0.37	0.254996	28	0.32	0.218908	9	0.1	0.072742	1	0.0	6.9e-05	4	0.03
ENSRNOT00000013514	ENSRNOG00000030538	4[+]175814118-175881768	0	0.0	0.0	0	0.0	0.0	0	0.0	0.0	0	0.0	0.0	0	0.0	0.0	0	0.0	0.0	0	0.0	0.0	0	0.0	0.0	0	0.0	0.0	0	0.0	0.0	0	0.0	0.0	0	0.0	0.0	0	0.0	0.0	0	0.0	0.0	0	0.0	0.0	0	0.0
ENSRNOT00000013512	ENSRNOG00000010116	8[+]82380757-82405644	1571	12.6	11.016971	1040	12.36	9.526109	1338	12.05	10.057185	1520	13.73	10.577073	1414	12.44	11.107073	978	8.72	8.074658	1013	11.57	8.920628	1565	13.05	10.18741	866	8.44	7.950983	1409	13.31	11.028244	1803	16.34	12.877309	2254	19.72	13.479323	2116	20.06	13.809157	1882	19.55	13.604294	616	4.77	4.942458	2056	16.8
ENSRNOT00000025477	ENSRNOG00000018808	1[+]42169501-42177579	0	0.0	0.0	0	0.0	0.0	0	0.0	0.0	0	0.0	0.0	0	0.0	0.0	0	0.0	0.0	0	0.0	0.0	0	0.0	0.0	0	0.0	0.0	0	0.0	0.0	0	0.0	0.0	0	0.0	0.0	0	0.0	0.0	0	0.0	0.0	0	0.0	0.0	0	0.0
ENSRNOT00000013511	ENSRNOG00000010185	9[+]64066579-64075197	252	1.78	1.560881	434	4.56	3.5158449999999997	492	3.92	3.272355	580	4.63	3.569813	274	2.13	1.898623	240	1.89	1.752198	427	4.32	3.3278529999999997	695	5.12	3.99811	247	2.12	1.999221	435	3.63	3.010537	511	4.1	3.2272380000000003	668	5.17	3.5328489999999997	350	2.93	2.015287	505	4.63	3.223609	146	1.0	1.032904	516	3.73
ENSRNOT00000025472	ENSRNOG00000018850	1[+]84470829-84473011	0	0.0	0.0	0	0.0	0.0	0	0.0	0.0	0	0.0	0.0	0	0.0	0.0	0	0.0	0.0	0	0.0	0.0	0	0.0	0.0	0	0.0	0.0	0	0.0	0.0	0	0.0	0.0	0	0.0	0.0	0	0.0	0.0	0	0.0	0.0	0	0.0	0.0	0	0.0
ENSRNOT00000017015	ENSRNOG00000012758	8[-]80003294-80003635	0	0.0	0.0	1	0.01	0.004497999999999999	0	0.0	0.0	1	0.0	0.002493	0	0.0	0.0	0	0.0	0.0	0	0.0	0.0	0	0.0	0.0	0	0.0	0.0	0	0.0	0.0	0	0.0	0.0	0	0.0	0.0	0	0.0	0.0	0	0.0	0.0	0	0.0	0.0	0	0.0
ENSRNOT00000061404	ENSRNOG00000011720	1[+]20022793-20097099	324	2.5	2.1845790000000003	242	2.77	2.134325	200	1.73	1.443429	317	2.76	2.124038	787	6.67	5.956625	193	1.65	1.531512	318	3.49	2.693072	307	2.46	1.920557	146	1.36	1.284144	249	2.26	1.8752119999999999	220	1.92	1.513564	510	4.3	2.938206	479	4.38	3.011441	240	2.4	1.669743	158	1.18	1.21833	268	2.1
ENSRNOT00000061402	ENSRNOG00000006649	15[-]8894875-8989580	0	0.0	0.0	14	0.25	0.190306	21	0.28	0.23288299999999998	20	0.27	0.20549	14	0.18	0.161883	0	0.0	0.0	14	0.23	0.176172	24	0.3	0.234988	14	0.2	0.192578	17	0.23	0.194635	15	0.2	0.159093	27	0.35	0.24065100000000003	0	0.0	0.0	24	0.37	0.26001399999999997	0	0.0	0.0	21	0.26
ENSRNOT00000074770	ENSRNOG00000049208	3[-]154234684-154234938	36	2.96	2.589761	37	4.45	3.429357	23	2.08	1.735428	36	3.35	2.57899	14	1.19	1.0596219999999998	26	2.35	2.173895	33	3.82	2.942488	68	5.8	4.527987	18	1.75	1.653068	61	5.91	4.900933	50	4.65	3.66364	70	6.31	4.3158389999999995	58	5.62	3.8709339999999997	94	10.09	7.022292	19	1.45	1.505623	81	6.84
ENSRNOT00000066779	ENSRNOG00000042468	9[+]14851132-14864680	0	0.0	0.0	0	0.0	0.0	0	0.0	0.0	0	0.0	0.0	7	0.23	0.202952	4	0.1	0.094224	3	0.11	0.082717	0	0.0	0.0	0	0.0	0.0	0	0.0	0.0	0	0.0	0.0	4	0.11	0.077051	0	0.0	0.0	0	0.0	0.0	0	0.0	0.0	3	0.08
ENSRNOT00000074771	ENSRNOG00000048441	8[+]114867062-114884132	1	0.0	0.003532	1	0.0	0.001355	6	0.13	0.10958399999999999	10	0.23	0.178926	6	0.14	0.128271	1	0.01	0.009285999999999999	5	0.13	0.100638	11	0.24	0.187998	2	0.04	0.039672000000000006	8	0.19	0.158702	3	0.07	0.05380599999999999	8	0.19	0.131547	2	0.05	0.035414	6	0.17	0.121521	1	0.01	0.011698	6	0.13
ENSRNOT00000012124	ENSRNOG00000009117	6[+]127282466-127301083	216	1.63	1.4291909999999999	137	1.54	1.183799	124	1.05	0.8767809999999999	148	1.27	0.9748600000000001	109	0.9	0.803871	122	1.03	0.9509920000000001	218	2.36	1.815194	90	0.71	0.554255	62	0.57	0.533572	114	1.01	0.838199	161	1.38	1.087579	271	2.24	1.52857	271	2.43	1.671391	179	1.76	1.222241	66	0.48	0.494432	274	2.11
ENSRNOT00000012121	ENSRNOG00000009103	7[+]114323542-114326930	698	17.65	15.438865	855	32.02	24.676435	793	22.53	18.793177	873	24.86	19.153502	485	13.44	12.002735000000001	475	13.34	12.354506	873	31.45	24.240614	776	20.39	15.919483999999999	311	9.54	8.990864	505	15.02	12.451055	700	20.02	15.772696	1288	35.54	24.29208	1054	31.5	21.677387	1050	34.4	23.938339000000003	262	6.4	6.626218	767	19.75
ENSRNOT00000038531	ENSRNOG00000025179	20[+]43142648-43143257	2162	74.68	65.325188	2418	123.81	95.419853	1744	67.72	56.496993999999994	2919	113.65	87.571587	3135	118.87	106.164093	1447	55.55	51.453403	2452	120.81	93.110001	1398	50.2	39.190311	812	34.11	32.131996	1144	46.55	38.579044	1088	42.49	33.477859	2231	84.12	57.496574	2075	84.75	58.330414000000005	1739	77.82	54.154331000000006	1437	48.03	49.737590999999995	1640	57.76
ENSRNOT00000012129	ENSRNOG00000008810	3[+]2262454-2269902	1	0.0	0.0043490000000000004	1	0.01	0.009946	0	0.0	0.0	2	0.03	0.024267	24	0.39	0.345046	12	0.18	0.168105	1	0.02	0.015344	0	0.0	0.0	1	0.0	0.002902	0	0.0	0.0	1	0.0	0.0018039999999999998	0	0.0	0.0	22	0.37	0.257073	2	0.03	0.017827000000000003	1	0.0	0.002597	0	0.0
ENSRNOT00000080786	ENSRNOG00000057557	2[+]60131776-60308152	771	7.65	6.6883669999999995	491	7.21	5.559941	2148	23.96	19.987242000000002	849	9.49	7.312321000000001	137	1.49	1.3272329999999999	230	2.53	2.340614	437	6.17	4.757611	3753	38.74	30.240755	1247	15.05	14.176143	2758	32.25	26.725872	2462	27.63	21.7721	2253	24.41	16.680988	401	4.7	3.235919	3443	44.28	30.814884000000003	123	1.17	1.216704	1284	12.98
ENSRNOT00000080787	ENSRNOG00000052087	5[-]57534695-57632177	2355	13.29	11.623172	1240	10.37	7.989843	1471	9.33	7.780914	1941	12.34	9.506608	2175	13.47	12.030117	1437	9.01	8.346110000000001	1346	10.83	8.3474	2489	14.6	11.399556	1077	7.39	6.958557000000001	2566	17.06	14.137098000000002	3765	24.02	18.927681	3779	23.27	15.905519	4059	27.08	18.638222	2904	21.23	14.775297	756	4.13	4.273317	2972	17.09
ENSRNOT00000087172	ENSRNOG00000058314	13[+]110554021-110554875	0	0.0	0.0	2	0.08	0.062415	5	0.22	0.186774	4	0.2	0.15516300000000002	0	0.0	0.0	0	0.0	0.0	4	0.21	0.1629	28	1.4	1.0890090000000001	4	0.21	0.19783	44	2.55	2.114933	29	1.59	1.253843	32	1.68	1.150215	0	0.0	0.0	5	0.29	0.202586	6	0.25	0.259444	7	0.32
ENSRNOT00000068257	ENSRNOG00000043043	3[+]144465964-144469814	0	0.0	0.0	0	0.0	0.0	0	0.0	0.0	0	0.0	0.0	0	0.0	0.0	0	0.0	0.0	0	0.0	0.0	0	0.0	0.0	0	0.0	0.0	0	0.0	0.0	0	0.0	0.0	0	0.0	0.0	0	0.0	0.0	0	0.0	0.0	0	0.0	0.0	0	0.0
ENSRNOT00000019115	ENSRNOG00000014128	8[-]23085590-23099042	4688	66.64	58.290379	2396	50.49	38.909264	3159	50.48	42.116184000000004	3076	49.28	37.968784	1833	28.59	25.537010000000002	2391	37.79	35.00087	2833	57.42	44.256617999999996	3424	50.62	39.513554	2215	38.29	36.072872	3575	59.87	49.622463	3746	60.23	47.456577	4524	70.2	47.980793	4419	74.29	51.134644	4248	78.26	54.46014399999999	1628	22.39	23.187717000000003	4840	70.14
ENSRNOT00000019117	ENSRNOG00000014231	15[-]48805228-48833285	84	0.87	0.761516	8	0.12	0.08884199999999999	35	0.41	0.340917	40	0.46	0.356469	8	0.09	0.077145	4	0.05	0.042979	55	0.82	0.6297550000000001	2	0.02	0.016973	0	0.0	0.0	11	0.13	0.103929	6	0.07	0.055827	17	0.19	0.127893	23	0.28	0.193931	3	0.04	0.027839999999999997	7	0.07	0.07092899999999999	12	0.12
ENSRNOT00000087173	ENSRNOG00000053202	1[-]195011366-195011460	0	0.0	0.0	0	0.0	0.0	0	0.0	0.0	0	0.0	0.0	0	0.0	0.0	0	0.0	0.0	0	0.0	0.0	0	0.0	0.0	0	0.0	0.0	0	0.0	0.0	0	0.0	0.0	0	0.0	0.0	0	0.0	0.0	0	0.0	0.0	0	0.0	0.0	0	0.0
ENSRNOT00000019113	ENSRNOG00000014133	16[+]2634603-2636708	0	0.0	0.0	0	0.0	0.0	0	0.0	0.0	0	0.0	0.0	0	0.0	0.0	0	0.0	0.0	0	0.0	0.0	0	0.0	0.0	0	0.0	0.0	0	0.0	0.0	0	0.0	0.0	0	0.0	0.0	0	0.0	0.0	0	0.0	0.0	0	0.0	0.0	0	0.0
ENSRNOT00000015472	ENSRNOG00000011379	3[+]112950890-112961614	967	12.87	11.25412	1011	19.93	15.356446	990	14.8	12.349728	1082	16.21	12.493297	661	9.65	8.613912	570	8.42	7.799239999999999	1029	19.51	15.038468	1073	14.84	11.58822	444	7.17	6.7586699999999995	714	11.18	9.267375	1060	15.95	12.564935	1934	28.08	19.194925	1613	25.39	17.472298000000002	1296	22.34	15.546301999999999	313	4.02	4.167725	1011	13.71
ENSRNOT00000015473	ENSRNOG00000011557	2[+]190073815-190074354	2	0.11	0.094387	4	0.32	0.24781399999999998	0	0.0	0.0	0	0.0	0.0	3	0.18	0.164134	2	0.12	0.114935	10	0.74	0.5701109999999999	16	0.92	0.716583	24	1.6	1.505895	8	0.5	0.414914	15	0.94	0.73677	62	3.79	2.588584	37	2.43	1.6748450000000001	2	0.14	0.095299	0	0.0	0.0	2	0.11
ENSRNOT00000015471	ENSRNOG00000011402	2[+]187302192-187311676	398	5.14	4.499771	301	5.77	4.447946	314	4.57	3.8110910000000002	430	6.27	4.831637000000001	480	6.81	6.084582	274	3.94	3.646182	383	7.06	5.440537	279	3.74	2.9216860000000002	128	2.0	1.884368	264	4.02	3.333182	374	5.46	4.302668	589	8.31	5.681704	553	8.46	5.821031	358	5.99	4.166723999999999	189	2.36	2.438736	373	4.92
ENSRNOT00000015476	ENSRNOG00000011501	8[-]104190032-104221342	4415	51.3	44.868626	5243	90.29	69.583221	5086	66.43	55.422268	7091	92.84	71.532219	4503	57.41	51.276134000000006	2650	34.22	31.700275	5294	87.72	67.601028	5819	70.32	54.892487	2530	35.75	33.674706	5138	70.32	58.283421	5869	77.12	60.765717	6916	87.71	59.946197999999995	5204	71.5	49.212589	5997	90.28	62.828208999999994	2179	24.48	25.352417000000003	6089	72.11
ENSRNOT00000015474	ENSRNOG00000010819	2[+]127625683-127677503	539	2.71	2.367044	424	3.15	2.429235	607	3.43	2.858763	618	3.49	2.6918990000000003	349	1.92	1.7167560000000002	367	2.04	1.89383	572	4.09	3.155709	1047	5.47	4.269643	479	2.93	2.7575979999999998	819	4.84	4.015036	906	5.15	4.055517	1310	7.18	4.908947	774	4.6	3.1643630000000003	795	5.18	3.602099	203	0.98	1.0184790000000001	748	3.83
ENSRNOT00000080783	ENSRNOG00000053045	12[-]48817320-48857724	3	0.03	0.024791	11	0.17	0.132731	4	0.05	0.042419	8	0.09	0.070372	12	0.14	0.12441500000000001	3	0.04	0.034925	14	0.22	0.172872	0	0.0	0.0	0	0.0	0.0	4	0.05	0.044092	4	0.05	0.040303	12	0.14	0.09858	16	0.21	0.142545	3	0.04	0.02648	2	0.02	0.022579	0	0.0
ENSRNOT00000054800	ENSRNOG00000036622	1[+]229039889-229055127	0	0.0	0.0	236	3.98	3.070421	240	3.07	2.564495	215	2.77	2.13271	54	0.67	0.595813	127	1.61	1.4888379999999999	59	0.95	0.731003	365	4.33	3.3794769999999996	68	0.94	0.8839040000000001	280	3.77	3.12047	211	2.73	2.148632	265	3.3	2.2552369999999997	329	4.45	3.0603569999999998	153	2.26	1.574015	0	0.0	0.0	34	0.38
ENSRNOT00000088523	ENSRNOG00000012944	5[+]160355833-160373069	33	0.84	0.730525	30	1.11	0.8557899999999999	36	1.03	0.8573219999999999	47	1.33	1.024901	28	0.77	0.686056	22	0.59	0.551048	32	1.15	0.887036	28	0.74	0.577601	13	0.38	0.359056	19	0.55	0.456958	32	0.92	0.7263729999999999	52	1.43	0.974578	37	1.11	0.765419	38	1.25	0.870308	15	0.35	0.360657	34	0.88
ENSRNOT00000088520	ENSRNOG00000061396	20[-]29391817-29391903	0	0.0	0.0	0	0.0	0.0	0	0.0	0.0	0	0.0	0.0	0	0.0	0.0	0	0.0	0.0	0	0.0	0.0	0	0.0	0.0	0	0.0	0.0	0	0.0	0.0	0	0.0	0.0	0	0.0	0.0	0	0.0	0.0	0	0.0	0.0	0	0.0	0.0	0	0.0
ENSRNOT00000088521	ENSRNOG00000053011	4[-]10519978-10582747	0	0.0	0.0	2	0.09	0.068324	7	0.28	0.23733600000000002	0	0.0	0.0	0	0.0	0.0	0	0.0	0.0	0	0.0	0.0	5	0.21	0.16586199999999998	3	0.12	0.113907	6	0.26	0.213952	5	0.19	0.147822	3	0.12	0.083848	0	0.0	0.0	7	0.34	0.234141	0	0.0	0.0	5	0.19
ENSRNOT00000038006	ENSRNOG00000023209	13[-]90058127-90074952	49	1.01	0.880326	14	0.43	0.328428	11	0.25	0.211285	17	0.39	0.300566	172	3.87	3.454614	24	0.53	0.492957	30	0.85	0.658535	6	0.11	0.087085	5	0.12	0.113195	0	0.0	0.0	6	0.13	0.10595299999999999	14	0.31	0.212513	19	0.44	0.302686	13	0.33	0.22844499999999998	15	0.29	0.304586	13	0.27
ENSRNOT00000088527	ENSRNOG00000059754	18[-]58096326-58097316	0	0.0	0.0	0	0.0	0.0	0	0.0	0.0	0	0.0	0.0	0	0.0	0.0	0	0.0	0.0	0	0.0	0.0	0	0.0	0.0	0	0.0	0.0	0	0.0	0.0	0	0.0	0.0	0	0.0	0.0	0	0.0	0.0	0	0.0	0.0	0	0.0	0.0	0	0.0
ENSRNOT00000054806	ENSRNOG00000033714	1[-]227370800-227392054	0	0.0	0.0	0	0.0	0.0	0	0.0	0.0	0	0.0	0.0	0	0.0	0.0	0	0.0	0.0	0	0.0	0.0	0	0.0	0.0	0	0.0	0.0	0	0.0	0.0	0	0.0	0.0	0	0.0	0.0	0	0.0	0.0	0	0.0	0.0	0	0.0	0.0	0	0.0
ENSRNOT00000088525	ENSRNOG00000025418	9[+]93172673-93273688	231	2.19	1.9112069999999999	232	3.25	2.504066	203	2.16	1.804183	250	2.67	2.054634	103	1.07	0.95673	92	0.96	0.892001	158	2.13	1.643429	229	2.26	1.761832	73	0.83	0.7853479999999999	141	1.57	1.3024959999999999	189	2.02	1.591159	388	4.01	2.742211	336	3.76	2.587551	317	3.89	2.706619	121	1.11	1.1451770000000001	248	2.39
ENSRNOT00000054808	ENSRNOG00000036631	1[+]226993250-226994849	3	0.04	0.031902999999999994	9	0.18	0.135011	4	0.06	0.049339	2	0.03	0.022838999999999998	19	0.26	0.234881	4	0.06	0.053891999999999995	4	0.07	0.057433000000000005	2	0.03	0.021355000000000002	2	0.03	0.029837	7	0.09	0.077475	10	0.14	0.112505	8	0.11	0.072146	13	0.19	0.132352	4	0.06	0.044909	0	0.0	0.0	3	0.04
ENSRNOT00000054809	ENSRNOG00000020884	1[-]226848403-226887156	179	1.1	0.9619110000000001	154	1.4	1.080411	65	0.44	0.37103800000000003	210	1.45	1.1184129999999999	318	2.15	1.9163	66	0.45	0.41396700000000003	231	2.02	1.560594	7	0.04	0.034241	2	0.01	0.014075	34	0.24	0.20086500000000002	32	0.22	0.170706	96	0.64	0.437579	130	0.94	0.647501	42	0.33	0.230372	84	0.5	0.514929	51	0.32
ENSRNOT00000088528	ENSRNOG00000061923	20[-]2435497-2437028	0	0.0	0.0	0	0.0	0.0	0	0.0	0.0	0	0.0	0.0	0	0.0	0.0	0	0.0	0.0	0	0.0	0.0	0	0.0	0.0	0	0.0	0.0	0	0.0	0.0	0	0.0	0.0	0	0.0	0.0	0	0.0	0.0	0	0.0	0.0	0	0.0	0.0	0	0.0
ENSRNOT00000088529	ENSRNOG00000030017	16[+]8734035-8803182	711	2.45	2.140873	688	3.51	2.706692	593	2.29	1.914421	833	3.23	2.489247	855	3.23	2.885041	495	1.89	1.7520060000000002	814	3.99	3.078557	806	2.88	2.251897	444	1.86	1.751034	752	3.05	2.527053	849	3.3	2.603713	1273	4.79	3.270746	980	3.99	2.746989	965	4.3	2.995087	312	1.04	1.075277	1007	3.53
ENSRNOT00000012692	ENSRNOG00000009575	5[-]165247133-165259224	711	4.31	3.767071	595	5.34	4.116276	725	4.94	4.12365	807	5.51	4.246476	467	3.1	2.772151	463	3.12	2.890248	562	4.86	3.7463379999999997	866	5.46	4.26053	319	2.35	2.216787	589	4.2	3.483429	900	6.17	4.8607	1312	8.69	5.936108	1141	8.18	5.629601	1165	9.15	6.367769	221	1.29	1.337505	869	5.37
ENSRNOT00000012691	ENSRNOG00000009581	2[-]193333800-193335002	0	0.0	0.0	0	0.0	0.0	0	0.0	0.0	0	0.0	0.0	0	0.0	0.0	0	0.0	0.0	0	0.0	0.0	0	0.0	0.0	0	0.0	0.0	0	0.0	0.0	0	0.0	0.0	0	0.0	0.0	0	0.0	0.0	0	0.0	0.0	0	0.0	0.0	0	0.0
ENSRNOT00000012690	ENSRNOG00000009528	3[+]147073160-147101911	20	0.3	0.260353	22	0.48	0.368962	6	0.1	0.083862	40	0.67	0.515183	23	0.37	0.330283	14	0.23	0.209902	22	0.47	0.362473	8	0.12	0.09655	2	0.04	0.034151	2	0.02	0.01826	19	0.31	0.243327	26	0.42	0.287202	34	0.6	0.41216499999999995	8	0.15	0.106974	4	0.06	0.05941799999999999	15	0.22
ENSRNOT00000082528	ENSRNOG00000058375	3[+]154986059-154988952	2	0.17	0.152495	3	0.28	0.216964	3	0.24	0.200603	3	0.26	0.197249	3	0.27	0.24134699999999998	1	0.05	0.044579	6	0.64	0.493324	3	0.24	0.190289	1	0.11	0.099551	3	0.23	0.19305799999999998	3	0.27	0.21348699999999998	2	0.1	0.068047	2	0.18	0.126162	6	0.65	0.455524	2	0.12	0.124339	7	0.62
ENSRNOT00000082529	ENSRNOG00000001065	12[-]12879668-12945192	15	0.17	0.152351	0	0.0	0.0	16	0.2	0.170933	15	0.19	0.14485599999999998	17	0.21	0.184572	24	0.31	0.28673000000000004	20	0.33	0.252399	34	0.41	0.322778	16	0.22	0.20930500000000002	22	0.29	0.240948	15	0.19	0.14888800000000002	32	0.4	0.27511199999999997	17	0.22	0.15471	15	0.22	0.150035	18	0.19	0.200215	16	0.19
ENSRNOT00000025293	ENSRNOG00000018711	8[-]62085547-62109166	187	1.45	1.264686	188	2.16	1.663586	213	1.85	1.545595	212	1.85	1.425935	91	0.77	0.690995	118	1.01	0.939183	183	2.02	1.554562	173	1.39	1.085813	80	0.75	0.7082229999999999	99	0.9	0.745274	148	1.29	1.019591	254	2.15	1.470416	227	2.08	1.430755	242	2.43	1.690102	144	1.08	1.113919	253	2.0
ENSRNOT00000057572	ENSRNOG00000031325	17[+]89951752-90033328	1413	9.94	8.690551	1956	20.39	15.710679999999998	1704	13.47	11.236585	2457	19.47	14.999422000000001	2470	19.06	17.024677	1013	7.92	7.332446000000001	2048	20.54	15.826158	1892	13.83	10.799233000000001	922	7.88	7.424401	1727	14.31	11.858119	2094	16.65	13.118675	2468	18.95	12.948758999999999	1972	16.39	11.283311999999999	1617	14.73	10.252091	639	4.34	4.4954089999999995	1903	13.64
ENSRNOT00000025294	ENSRNOG00000018567	3[+]121725859-121739173	2429	16.58	14.500174	2850	28.83	22.221357	2660	20.41	17.02879	3342	25.71	19.809948000000002	2661	19.93	17.802528	1943	14.74	13.655313	2986	29.07	22.402191000000002	2937	20.85	16.27911	883	7.33	6.906560000000001	1666	13.39	11.100503999999999	1757	13.56	10.68736	2717	20.25	13.837632999999999	2118	17.09	11.765364	2835	25.07	17.449322	1076	7.11	7.358737	2066	14.37
ENSRNOT00000057577	ENSRNOG00000037891	6[+]123361864-123376877	0	0.0	0.0	0	0.0	0.0	0	0.0	0.0	0	0.0	0.0	0	0.0	0.0	0	0.0	0.0	1	0.04	0.028485000000000003	0	0.0	0.0	0	0.0	0.0	0	0.0	0.0	0	0.0	0.0	0	0.0	0.0	0	0.0	0.0	0	0.0	0.0	0	0.0	0.0	0	0.0
ENSRNOT00000021937	ENSRNOG00000016392	5[-]152462522-152464850	419	4.38	3.8348739999999997	486	7.55	5.817245	434	5.11	4.2642940000000005	598	7.05	5.43519	368	4.23	3.7736419999999997	362	4.21	3.90184	450	6.72	5.181643	328	3.57	2.78633	166	2.12	1.9929759999999999	273	3.36	2.787836	315	3.73	2.942293	612	7.0	4.782026	519	6.43	4.428658	438	5.95	4.138522	210	2.13	2.201321	342	3.65
ENSRNOT00000025299	ENSRNOG00000018664	1[+]99749936-99754435	0	0.0	0.0	0	0.0	0.0	0	0.0	0.0	0	0.0	0.0	0	0.0	0.0	0	0.0	0.0	0	0.0	0.0	0	0.0	0.0	0	0.0	0.0	0	0.0	0.0	0	0.0	0.0	0	0.0	0.0	0	0.0	0.0	0	0.0	0.0	0	0.0	0.0	0	0.0
ENSRNOT00000021939	ENSRNOG00000016399	7[+]12256387-12258513	1302	16.97	14.845574	1075	20.78	16.017886999999998	989	14.49	12.090796000000001	1408	20.68	15.937792000000002	872	12.47	11.140632	723	10.48	9.707759	1231	22.89	17.639559	935	12.68	9.900068	447	7.09	6.677792	857	13.16	10.908956	1147	16.91	13.328368	1814	25.83	17.653177	1475	22.74	15.653649	1343	22.7	15.799315	533	6.72	6.961347999999999	1417	18.84
ENSRNOT00000082522	ENSRNOG00000055714	6[+]129539075-129606930	42	0.3	0.26618200000000003	41	0.44	0.338345	32	0.25	0.21251199999999998	79	0.64	0.494414	28	0.22	0.198052	27	0.22	0.20113499999999998	36	0.37	0.281395	52	0.39	0.302731	61	0.53	0.502104	28	0.24	0.198856	63	0.51	0.404826	72	0.57	0.390189	81	0.7	0.478958	28	0.26	0.179695	2	0.01	0.011286	20	0.15
ENSRNOT00000082523	ENSRNOG00000000826	20[-]3427893-3428625	51	1.46	1.281039	56	2.34	1.8063330000000002	21	0.65	0.544763	68	2.18	1.6800240000000002	69	2.16	1.932416	34	1.08	1.002035	47	1.89	1.455925	20	0.59	0.463631	21	0.7	0.6616310000000001	5	0.15	0.12134600000000001	64	2.08	1.635983	104	3.23	2.209734	69	2.31	1.5928930000000001	25	0.91	0.631143	21	0.58	0.60342	59	1.71
ENSRNOT00000082524	ENSRNOG00000022877	7[-]123993922-124009195	51	0.6	0.523656	0	0.0	0.0	0	0.0	0.0	0	0.0	0.0	3	0.03	0.028345	0	0.0	0.0	1	0.01	0.011254	0	0.0	0.0	0	0.0	0.0	2	0.03	0.020869	0	0.0	0.0	0	0.0	0.0	0	0.0	0.0	0	0.0	0.0	0	0.0	0.0	0	0.0
ENSRNOT00000082525	ENSRNOG00000052798	2[-]209319549-209358551	0	0.0	0.0	0	0.0	0.0	0	0.0	0.0	0	0.0	0.0	0	0.0	0.0	0	0.0	0.0	0	0.0	0.0	0	0.0	0.0	0	0.0	0.0	0	0.0	0.0	0	0.0	0.0	0	0.0	0.0	0	0.0	0.0	0	0.0	0.0	0	0.0	0.0	0	0.0
ENSRNOT00000082526	ENSRNOG00000058297	3[+]7177468-7177569	0	0.0	0.0	0	0.0	0.0	0	0.0	0.0	0	0.0	0.0	0	0.0	0.0	0	0.0	0.0	0	0.0	0.0	0	0.0	0.0	0	0.0	0.0	0	0.0	0.0	0	0.0	0.0	0	0.0	0.0	0	0.0	0.0	0	0.0	0.0	0	0.0	0.0	0	0.0
ENSRNOT00000082527	ENSRNOG00000054019	7[-]73213826-73213957	6	0.84	0.73622	6	1.27	0.9809260000000001	4	0.69	0.579105	8	1.32	1.019682	11	1.92	1.718852	9	1.58	1.461861	7	1.39	1.073445	5	0.7	0.547027	4	0.67	0.634423	10	1.8	1.4880200000000001	1	0.16	0.125005	3	0.51	0.351224	8	1.39	0.9592870000000001	7	1.44	1.000543	2	0.3	0.310874	2	0.31
ENSRNOT00000026928	ENSRNOG00000019868	2[+]211050360-211073714	1677	35.28	30.856001000000003	2260	70.47	54.31033299999999	2264	53.54	44.668259	2833	67.18	51.759991	1547	35.72	31.903173	1434	33.53	31.054686	2091	62.72	48.338772	2422	53.0	41.375347	887	22.69	21.376583	1410	34.95	28.963665000000002	1558	37.05	29.19565	3225	74.05	50.614418	2581	64.2	44.189293	2744	74.81	52.059246	651	13.25	13.722779999999998	1632	34.98
ENSRNOT00000026929	ENSRNOG00000019900	9[-]17823400-17827032	1564	17.81	15.576422	1378	23.25	17.921297	1339	17.13	14.292914999999999	1600	20.53	15.8154	1261	15.75	14.066374	981	12.4	11.489947	1457	23.65	18.228218	1510	17.87	13.953334	796	11.02	10.377676	1127	15.11	12.523007000000002	1603	20.63	16.255236	2573	31.97	21.854039999999998	2862	38.53	26.516323	1901	28.04	19.510115	546	6.01	6.219612000000001	1530	17.75
ENSRNOT00000026920	ENSRNOG00000019834	9[+]17817791-17823163	54070	488.93	427.66290300000003	44323	594.07	457.84521500000005	55234	561.49	468.43710300000004	46312	471.93	363.628815	51626	512.38	457.60211200000003	42650	428.69	397.082001	40868	527.03	406.17215	51834	487.48	380.539062	26496	291.41	274.52655	51413	547.72	453.93508899999995	68375	699.22	550.961121	96592	953.38	651.612305	90665	969.53	667.304932	57672	675.79	470.292908	18890	165.25	171.11625700000002	46870	432.03
ENSRNOT00000026921	ENSRNOG00000019798	10[-]15197803-15200117	2977	48.47	42.397659000000004	2606	62.89	48.468864	2475	45.3	37.794643	3595	65.98	50.834946	2304	41.17	36.772549	2204	39.9	36.955212	2696	62.61	48.251526	2721	46.09	35.976321999999996	1354	26.82	25.263374	2093	40.15	33.272057000000004	3306	60.88	47.971775	4734	84.15	57.511524	5262	101.33	69.743286	3464	73.09	50.867332	1161	18.28	18.927001999999998	3431	56.95
ENSRNOT00000026926	ENSRNOG00000027806	10[-]60941416-60942351	0	0.0	0.0	0	0.0	0.0	0	0.0	0.0	0	0.0	0.0	0	0.0	0.0	0	0.0	0.0	0	0.0	0.0	0	0.0	0.0	0	0.0	0.0	0	0.0	0.0	0	0.0	0.0	0	0.0	0.0	0	0.0	0.0	0	0.0	0.0	0	0.0	0.0	0	0.0
ENSRNOT00000026924	ENSRNOG00000019898	10[-]60864522-60865466	0	0.0	0.0	0	0.0	0.0	0	0.0	0.0	0	0.0	0.0	0	0.0	0.0	0	0.0	0.0	0	0.0	0.0	0	0.0	0.0	0	0.0	0.0	0	0.0	0.0	0	0.0	0.0	0	0.0	0.0	0	0.0	0.0	0	0.0	0.0	0	0.0	0.0	0	0.0
ENSRNOT00000026925	ENSRNOG00000019890	1[-]166915045-166919302	363	8.06	7.0504	272	8.95	6.9006300000000005	131	3.26	2.718919	341	8.54	6.582194	724	17.67	15.776601999999999	185	4.57	4.235074	363	11.49	8.854683999999999	96	2.2	1.7174909999999999	47	1.26	1.182515	88	2.3	1.9087490000000003	183	4.58	3.609829	248	6.02	4.113884	423	11.11	7.649653	169	4.85	3.3748989999999996	128	2.74	2.8359389999999998	287	6.51
ENSRNOT00000018649	ENSRNOG00000013928	17[-]27286796-27334379	3801	8.38	7.32965	3140	10.26	7.906878999999999	3624	8.98	7.4939800000000005	5028	12.49	9.626095	2506	6.06	5.415749	2489	6.1	5.649074	4255	13.38	10.310899000000001	5608	12.86	10.037624000000001	2382	6.39	6.017305	4599	11.95	9.900948	6161	15.36	12.104616	8184	19.69	13.461013000000001	4600	11.99	8.255092	5920	16.91	11.771214	1607	3.43	3.5483830000000003	6591	14.81
ENSRNOT00000008680	ENSRNOG00000006608	5[-]2019852-2037038	1413	16.86	14.745892999999999	1849	32.7	25.199949	2196	29.46	24.577133	2021	27.18	20.939182000000002	684	8.95	7.99712	1012	13.42	12.429708	1712	29.14	22.455759	2504	31.08	24.262857	1050	15.23	14.350807000000001	1613	22.67	18.790451	1870	25.23	19.881071	2737	35.65	24.364442999999998	1911	26.97	18.562820000000002	2695	41.67	28.998147999999997	663	7.65	7.922521000000001	2167	26.36
ENSRNOT00000018640	ENSRNOG00000013583	9[-]46090019-46206605	894	3.79	3.318107	680	4.27	3.293485	559	2.66	2.220891	754	3.6	2.776913	1329	6.18	5.523632	596	2.81	2.60094	823	4.98	3.834489	451	1.99	1.552439	293	1.51	1.423203	457	2.28	1.8894279999999999	892	4.28	3.3714699999999995	1114	5.16	3.524175	1209	6.06	4.17361	647	3.56	2.4748240000000004	404	1.65	1.7134900000000002	885	3.83
ENSRNOT00000018646	ENSRNOG00000013714	18[+]1866080-1876613	1360	34.56	30.226809000000003	1134	42.71	32.916954	941	26.87	22.418298999999998	1295	37.06	28.558186	1364	38.02	33.953613	740	20.9	19.358337	1003	36.34	28.006439	809	21.38	16.689692	662	20.46	19.275597	858	25.68	21.283625	1106	31.76	25.025436	1354	37.55	25.666732999999997	1268	38.1	26.220188	842	27.71	19.285235999999998	531	13.05	13.510431	1250	32.36
ENSRNOT00000018644	ENSRNOG00000013727	9[-]119840326-119871382	5	0.04	0.035136	20	0.29	0.22158899999999998	2	0.01	0.009447	3	0.03	0.020232	47	0.52	0.46002600000000005	6	0.06	0.055734000000000006	28	0.39	0.299671	5	0.05	0.037757	0	0.0	0.0	3	0.03	0.022443	11	0.12	0.096278	58	0.63	0.430742	38	0.44	0.302118	5	0.06	0.038962000000000004	9	0.08	0.08701	37	0.38
ENSRNOT00000018645	ENSRNOG00000013944	4[-]65990564-66002444	18	0.41	0.354657	32	1.09	0.839051	30	0.77	0.645026	34	0.87	0.6716310000000001	40	1.01	0.904691	8	0.19	0.177385	39	1.28	0.984692	28	0.68	0.529099	4	0.11	0.102137	17	0.46	0.38209699999999996	66	1.73	1.361078	53	1.34	0.913953	54	1.49	1.02522	29	0.87	0.604928	10	0.21	0.21632300000000002	24	0.57
ENSRNOT00000007893	ENSRNOG00000005792	3[+]129501105-129536422	8	0.05	0.047261000000000004	0	0.0	0.0	23	0.17	0.145108	4	0.03	0.023537	10	0.07	0.063742	0	0.0	0.0	14	0.13	0.102855	34	0.24	0.184174	10	0.08	0.077413	17	0.13	0.110948	10	0.07	0.05790599999999999	25	0.18	0.12325799999999999	0	0.0	0.0	27	0.24	0.165232	6	0.04	0.037264	8	0.05
ENSRNOT00000052895	ENSRNOG00000034772	19[-]42305895-42306012	1	0.1	0.091508	1	0.15	0.113352	0	0.0	0.0	1	0.04	0.029317000000000003	1	0.08	0.074581	1	0.04	0.035252	0	0.0	0.0	0	0.0	0.0	1	0.13	0.119872	1	0.04	0.032966	1	0.03	0.025001	1	0.1	0.069887	0	0.0	0.0	1	0.04	0.027874	1	0.03	0.034776	1	0.13
ENSRNOT00000007890	ENSRNOG00000006024	3[-]76707492-76708430	0	0.0	0.0	0	0.0	0.0	0	0.0	0.0	0	0.0	0.0	0	0.0	0.0	0	0.0	0.0	0	0.0	0.0	0	0.0	0.0	0	0.0	0.0	0	0.0	0.0	0	0.0	0.0	0	0.0	0.0	0	0.0	0.0	0	0.0	0.0	0	0.0	0.0	0	0.0
ENSRNOT00000072245	ENSRNOG00000045760	5[+]137670123-137674802	770	13.34	11.665482	831	21.35	16.453436	741	14.42	12.032905	974	19.02	14.657962	644	12.24	10.930261999999999	573	11.03	10.219729	827	20.43	15.743507999999999	711	12.8	9.991578	350	7.37	6.947610000000001	538	10.99	9.104202	703	13.77	10.853564	1448	27.38	18.715784	1171	23.99	16.512814000000002	908	20.38	14.184804000000002	330	5.52	5.714364	790	13.94
ENSRNOT00000009225	ENSRNOG00000007051	5[+]104941066-104942662	1438	18.96	16.581841	1564	30.55	23.546357999999998	1789	26.51	22.119585	1979	29.4	22.653195999999998	1124	16.26	14.524204000000001	918	13.44	12.448578999999999	1687	31.71	24.436605	2408	33.02	25.7736	987	15.83	14.909066000000001	1516	23.55	19.515638	1787	26.64	20.992386	2713	39.04	26.682641999999998	2345	36.56	25.160545000000003	2568	43.86	30.523775	502	6.39	6.618028	1786	24.0
ENSRNOT00000009222	ENSRNOG00000006027	3[+]110159708-110249217	815	1.92	1.677071	748	2.61	2.011286	566	1.5	1.248781	944	2.5	1.928516	1023	2.64	2.358737	520	1.36	1.259883	832	2.79	2.150824	772	1.89	1.4740790000000001	464	1.33	1.250273	737	2.04	1.69215	924	2.46	1.93813	1344	3.45	2.359402	1041	2.9	1.994488	787	2.4	1.6702380000000001	304	0.69	0.7154050000000001	1059	2.54
ENSRNOT00000009221	ENSRNOG00000007023	6[+]2808841-2860744	8181	74.62	65.26503000000001	5188	70.13	54.045898	8851	90.75	75.713379	8328	85.59	65.94931	3191	31.94	28.521759000000003	4497	45.58	42.223919	4476	58.22	44.870651	12449	118.09	92.18336500000001	6878	76.3	71.876289	12035	129.32	107.18036699999999	13732	141.64	111.604782	11937	118.84	81.221336	11504	124.08	85.40414399999999	13623	161.01	112.04924799999999	6135	54.13	56.05739200000001	15043	139.85
ENSRNOT00000009228	ENSRNOG00000006487	5[+]47853818-47891127	0	0.0	0.0	0	0.0	0.0	322	1.12	0.937574	0	0.0	0.0	2	0.01	0.005259000000000001	283	0.98	0.907293	42	0.18	0.141098	0	0.0	0.0	0	0.0	0.0	0	0.0	0.0	0	0.0	0.0	629	2.14	1.459398	258	0.95	0.652197	429	1.73	1.2031459999999998	0	0.0	0.0	48	0.15
ENSRNOT00000028709	ENSRNOG00000021143	2[-]196495867-196527127	1686	7.85	6.86848	688	4.75	3.6606949999999996	1251	6.55	5.464556	771	4.05	3.119066	2092	10.7	9.553326	1081	5.6	5.185637	875	5.81	4.479642	1541	7.47	5.828492	968	5.49	5.167998000000001	1522	8.35	6.921453	1880	9.91	7.804976	2888	14.69	10.037786	1012	5.57	3.834761	1815	10.95	7.623514999999999	528	2.38	2.461247	2026	9.62
ENSRNOT00000033219	ENSRNOG00000027658	X[-]140299770-140303686	0	0.0	0.0	0	0.0	0.0	0	0.0	0.0	0	0.0	0.0	0	0.0	0.0	0	0.0	0.0	0	0.0	0.0	0	0.0	0.0	0	0.0	0.0	0	0.0	0.0	0	0.0	0.0	0	0.0	0.0	0	0.0	0.0	0	0.0	0.0	0	0.0	0.0	0	0.0
ENSRNOT00000018394	ENSRNOG00000013728	10[-]94968836-94979259	496	5.6	4.896135	497	8.3	6.397746	584	7.4	6.174949	801	10.18	7.843257	368	4.55	4.065269	305	3.83	3.544223	526	8.47	6.524292	878	10.3	8.037962	364	4.99	4.70374	478	6.36	5.267482	564	7.2	5.671155000000001	823	10.13	6.924589999999999	820	10.94	7.52705	1105	16.15	11.241661	308	3.36	3.476108	711	8.18
ENSRNOT00000018393	ENSRNOG00000013745	5[-]160394677-160403373	9	0.21	0.183705	1	0.02	0.013047999999999999	27	0.73	0.608434	0	0.0	0.0	1	0.01	0.008125	0	0.0	0.0	16	0.54	0.41782600000000003	10	0.24	0.189477	4	0.09	0.087514	23	0.63	0.519778	0	0.0	0.0	20	0.52	0.358687	0	0.0	0.0	20	0.61	0.42429799999999995	0	0.0	0.0	5	0.1
ENSRNOT00000023536	ENSRNOG00000017491	9[+]66888393-66925923	0	0.0	0.0	0	0.0	0.0	0	0.0	0.0	0	0.0	0.0	0	0.0	0.0	0	0.0	0.0	0	0.0	0.0	0	0.0	0.0	0	0.0	0.0	0	0.0	0.0	0	0.0	0.0	2	0.01	0.007490999999999999	0	0.0	0.0	0	0.0	0.0	0	0.0	0.0	2	0.01
ENSRNOT00000028749	ENSRNOG00000021174	1[+]222311253-222451484	463	10.2	8.917779	609	19.89	15.328681	557	13.79	11.507655999999999	805	20.0	15.408171	232	5.61	5.014628	429	10.52	9.74072	478	15.01	11.570697000000001	570	13.07	10.199864999999999	379	10.15	9.558638	391	10.14	8.401924000000001	221	5.49	4.328671	419	10.07	6.883891	363	9.45	6.502616000000001	899	25.68	17.871257999999997	764	16.28	16.862614	539	12.12
ENSRNOT00000023535	ENSRNOG00000017359	9[+]92916469-92930279	8591	94.39	82.564262	9484	154.46	119.042526	7388	91.25	76.130127	11849	146.72	113.049568	7466	90.03	80.407501	5530	67.53	62.554375	10372	162.52	125.25457	6724	76.83	59.978081	2981	39.84	37.530407000000004	5977	77.37	64.122574	12129	150.71	118.75655400000001	15518	186.12	127.205978	11492	149.32	102.773232	12232	174.16	121.20308700000001	2225	23.65	24.487934	14848	166.31
ENSRNOT00000030704	ENSRNOG00000021872	10[-]12885533-12892446	492	4.31	3.771554	397	5.16	3.979427	396	3.91	3.258004	593	5.86	4.51294	272	2.62	2.337009	222	2.16	2.004838	560	7.01	5.40105	443	4.04	3.154561	259	2.76	2.6019810000000003	337	3.48	2.8864080000000003	474	4.7	3.700339	719	6.88	4.702227	715	7.42	5.104179	520	5.9	4.1093459999999995	214	1.81	1.8771959999999999	459	4.1
ENSRNOT00000028740	ENSRNOG00000021166	2[-]197855460-197860699	1742	18.79	16.438356	478	7.64	5.886072	447	5.41	4.517244	699	8.49	6.541305	1607	19.02	16.990009	563	6.75	6.253589	1193	18.36	14.149001	707	7.92	6.185361	398	5.22	4.917103	949	12.06	9.996346	2313	28.23	22.240921	1930	22.72	15.53171	4733	60.39	41.567276	531	7.42	5.163693	393	4.09	4.240117	1005	11.05
ENSRNOT00000028743	ENSRNOG00000021164	1[-]222274133-222293148	5511	55.56	48.600746	4684	70.0	53.94662099999999	5433	61.57	51.367199	4966	56.42	43.470818	5267	58.28	52.045708000000005	4237	47.48	43.979896999999994	4387	63.08	48.612891999999995	4987	52.29	40.815514	2301	28.22	26.581181	5128	60.9	50.476234000000005	7602	86.68	68.297546	10220	112.47	76.86795	8812	105.06	72.309639	6429	84.0	58.454052000000004	2391	23.32	24.147522	6264	64.37
ENSRNOT00000028744	ENSRNOG00000021168	2[+]198040536-198057003	2858	18.99	16.613548	3231	31.83	24.528095	3739	27.93	23.305262	4300	32.2	24.812046	3457	25.22	22.519989000000002	1838	13.58	12.574569	3514	33.3	25.666626	5002	34.57	26.986390999999998	2045	16.53	15.571681	3824	29.94	24.814823	4175	31.38	24.725579999999997	4956	35.95	24.572842	3628	28.51	19.625843	4549	39.18	27.263478999999997	1481	9.52	9.860565	4348	29.45
ENSRNOT00000081952	ENSRNOG00000009198	8[+]111600532-111664987	33	0.76	0.661848	0	0.0	0.0	9	0.22	0.18223399999999998	0	0.0	0.0	19	0.47	0.41780600000000007	0	0.0	0.0	24	0.79	0.612117	7	0.15	0.119421	18	0.51	0.47631	30	0.82	0.675662	20	0.52	0.411296	16	0.4	0.272598	14	0.38	0.25923	19	0.58	0.401084	6	0.12	0.124105	8	0.19
ENSRNOT00000028747	ENSRNOG00000021170	2[-]198112076-198120120	21	0.32	0.276466	9	0.19	0.144919	43	0.72	0.604591	38	0.63	0.48819700000000005	107	1.77	1.579035	54	0.91	0.8423290000000001	60	1.28	0.986499	42	0.65	0.508833	36	0.65	0.615317	22	0.38	0.315922	7	0.11	0.086042	107	1.77	1.212761	174	3.12	2.147551	343	6.74	4.6908970000000005	18	0.25	0.26005100000000003	14	0.2
ENSRNOT00000055048	ENSRNOG00000025793	1[-]191615146-191651628	114	0.48	0.418781	82	0.51	0.391234	60	0.28	0.23625900000000002	122	0.58	0.44444300000000003	153	0.71	0.630351	85	0.4	0.367123	114	0.68	0.525004	87	0.38	0.296848	29	0.15	0.139059	117	0.58	0.479731	140	0.67	0.524526	143	0.65	0.446509	162	0.81	0.554233	116	0.63	0.438013	47	0.19	0.195752	93	0.4
ENSRNOT00000081955	ENSRNOG00000054215	1[+]172971182-172972128	0	0.0	0.0	0	0.0	0.0	0	0.0	0.0	0	0.0	0.0	0	0.0	0.0	0	0.0	0.0	0	0.0	0.0	0	0.0	0.0	0	0.0	0.0	0	0.0	0.0	0	0.0	0.0	0	0.0	0.0	0	0.0	0.0	0	0.0	0.0	0	0.0	0.0	0	0.0
ENSRNOT00000029833	ENSRNOG00000037709	X[+]105537602-105539375	217	2.58	2.25248	171	3.0	2.31394	139	1.84	1.53708	205	2.74	2.1105419999999997	173	2.24	2.003807	135	1.78	1.648693	182	3.08	2.37365	165	2.03	1.586653	111	1.6	1.508101	148	2.06	1.707872	232	3.11	2.4499169999999997	319	4.13	2.822103	297	4.16	2.86165	115	1.77	1.230163	44	0.5	0.51812	195	2.35
ENSRNOT00000008503	ENSRNOG00000006067	X[-]135304079-135343087	4093	41.36	36.175171	4062	60.85	46.896755	5473	62.18	51.875702000000004	5554	63.25	48.734584999999996	2125	23.57	21.051046	2713	30.47	28.224264	3990	57.5	44.311382	5920	62.22	48.570941999999995	2660	32.69	30.795944	5132	61.1	50.640839	5016	57.33	45.173775	7502	82.75	56.556774	5463	65.29	44.935478	8116	106.29	73.967987	1716	16.78	17.373804	6387	65.8
ENSRNOT00000040595	ENSRNOG00000050991	8[+]4405227-4419384	0	0.0	0.0	0	0.0	0.0	0	0.0	0.0	0	0.0	0.0	0	0.0	0.0	0	0.0	0.0	0	0.0	0.0	0	0.0	0.0	0	0.0	0.0	0	0.0	0.0	0	0.0	0.0	0	0.0	0.0	0	0.0	0.0	0	0.0	0.0	0	0.0	0.0	0	0.0
ENSRNOT00000002076	ENSRNOG00000001519	3[-]58180088-58181971	0	0.0	0.0	0	0.0	0.0	0	0.0	0.0	0	0.0	0.0	0	0.0	0.0	0	0.0	0.0	0	0.0	0.0	0	0.0	0.0	0	0.0	0.0	0	0.0	0.0	0	0.0	0.0	0	0.0	0.0	0	0.0	0.0	0	0.0	0.0	0	0.0	0.0	0	0.0
ENSRNOT00000002075	ENSRNOG00000001518	3[+]58443101-58515124	5039	17.85	15.617094	6981	36.66	28.256626	6324	25.19	21.01568	6187	24.7	19.03458	3413	13.27	11.854709	6436	25.35	23.482039999999998	3887	19.64	15.135392000000001	10194	37.57	29.327166	3237	13.95	13.141013000000001	5272	22.01	18.238464	7631	30.58	24.09605	11709	45.29	30.953545000000002	10815	45.32	31.192108	6042	27.74	19.305367999999998	1110	3.81	3.9403089999999996	3300	11.92
ENSRNOT00000002072	ENSRNOG00000001517	3[+]58530870-58558027	316	4.23	3.698582	207	4.11	3.166034	262	3.95	3.294946	318	4.8	3.6997980000000004	354	5.2	4.6458	201	2.99	2.77359	416	7.95	6.1242339999999995	305	4.24	3.31282	146	2.38	2.239117	261	4.12	3.411086	382	5.8	4.567304	632	9.25	6.325223	385	6.11	4.2038660000000005	408	7.09	4.936316000000001	119	1.53	1.58942	359	4.9
ENSRNOT00000007591	ENSRNOG00000005734	4[-]144307817-144318580	2	0.04	0.038465	14	0.43	0.33239	2	0.05	0.040694	7	0.16	0.12600799999999998	7	0.17	0.14846099999999998	8	0.19	0.180093	8	0.25	0.194199	7	0.16	0.123149	2	0.05	0.043166	6	0.14	0.119082	0	0.0	0.0	11	0.26	0.179125	11	0.28	0.19578900000000002	1	0.02	0.015821	0	0.0	0.0	0	0.0
ENSRNOT00000002078	ENSRNOG00000001520	3[+]58164931-58169521	0	0.0	0.0	2	0.02	0.017437	4	0.03	0.028538	4	0.03	0.02642	8	0.06	0.054065999999999996	2	0.02	0.015663999999999997	0	0.0	0.0	4	0.03	0.024786000000000002	4	0.04	0.034456	0	0.0	0.0	4	0.03	0.026661	8	0.07	0.045513	4	0.04	0.024849	4	0.04	0.027438999999999998	0	0.0	0.0	8	0.06
ENSRNOT00000062468	ENSRNOG00000040715	10[-]86231389-86231511	2	0.34	0.297281	3	0.57	0.440363	2	0.26	0.220352	3	0.44	0.340667	4	0.71	0.634997	6	1.02	0.9464629999999999	6	1.33	1.025384	8	1.28	0.998175	5	0.9	0.846808	4	0.7	0.583526	2	0.32	0.25001100000000004	10	1.72	1.1733129999999998	8	1.52	1.046188	7	1.4	0.9729610000000001	2	0.18	0.185091	6	0.91
ENSRNOT00000081434	ENSRNOG00000056678	7[-]141082149-141095691	530	2.45	2.1425110000000003	317	2.17	1.6691490000000002	254	1.31	1.09676	380	1.98	1.5229	588	2.98	2.659758	323	1.66	1.533357	471	3.1	2.391521	207	0.99	0.775962	181	1.01	0.956111	235	1.28	1.059265	606	3.17	2.494071	781	3.94	2.691649	888	4.85	3.3386709999999997	284	1.7	1.182279	161	0.72	0.741876	556	2.62
ENSRNOT00000011579	ENSRNOG00000008748	2[+]98252925-98269184	696	9.03	7.900662	825	15.87	12.229874	679	9.91	8.2694	1057	15.46	11.915688000000001	531	7.56	6.749254	457	6.6	6.110635	817	15.13	11.659972999999999	791	10.68	8.334066	301	4.75	4.474517	589	9.01	7.468622	956	14.03	11.055860000000001	1238	17.55	11.993592	870	13.35	9.188975	1032	17.37	12.088168	278	3.49	3.6122019999999995	880	11.65
ENSRNOT00000043897	ENSRNOG00000031251	15[-]19575513-19575914	0	0.0	0.0	0	0.0	0.0	0	0.0	0.0	1	0.02	0.01818	0	0.0	0.0	0	0.0	0.0	0	0.0	0.0	0	0.0	0.0	0	0.0	0.0	0	0.0	0.0	0	0.0	0.0	0	0.0	0.0	2	0.11	0.07810800000000001	0	0.0	0.0	1	0.0	0.00035	0	0.0
ENSRNOT00000011576	ENSRNOG00000008626	5[-]40844998-40867023	496	2.31	2.018691	504	3.47	2.6760099999999998	626	3.28	2.733719	677	3.55	2.737184	484	2.47	2.208489	454	2.35	2.17215	600	3.98	3.0695959999999998	931	4.5	3.5165269999999995	427	2.42	2.2780869999999998	815	4.47	3.701772	820	4.31	3.399518	935	4.75	3.245689	603	3.32	2.284437	565	3.4	2.368734	137	0.61	0.636749	816	3.87
ENSRNOT00000043895	ENSRNOG00000012157	3[+]119640298-119669639	4795	14.93	13.057364	3701	17.08	13.162597	3789	13.26	11.064352	4873	17.1	13.174434	5144	17.58	15.698735000000001	2841	9.83	9.105213000000001	4559	20.24	15.599293	4974	16.11	12.57305	2201	8.34	7.852286	4168	15.29	12.670808000000001	5349	18.83	14.838691	8410	28.58	19.534668	6906	25.43	17.500992	6162	24.86	17.300495	1937	5.83	6.039611	5328	16.91
ENSRNOT00000011573	ENSRNOG00000008431	5[-]62276100-62621737	44	0.17	0.147087	52	0.29	0.225843	124	0.54	0.4467	139	0.6	0.46529899999999996	37	0.16	0.13926	26	0.11	0.101556	21	0.11	0.088159	156	0.62	0.48625100000000004	41	0.19	0.179732	160	0.73	0.602329	102	0.44	0.348234	118	0.49	0.338217	275	1.25	0.860168	268	1.34	0.930502	50	0.18	0.19079000000000002	172	0.67
ENSRNOT00000011572	ENSRNOG00000008713	7[+]26522314-26607861	230	1.08	0.9488719999999999	247	1.72	1.328785	454	2.41	2.007825	474	2.52	1.939946	281	1.45	1.2965309999999999	224	1.17	1.086591	207	1.39	1.0697459999999999	515	2.53	1.971868	177	1.01	0.951715	370	2.06	1.704093	710	3.79	2.983228	502	2.58	1.764875	282	1.57	1.081359	593	3.62	2.518981	129	0.59	0.6089979999999999	404	1.94
ENSRNOT00000011571	ENSRNOG00000008671	15[-]103208258-103244494	2	0.02	0.020715	3	0.06	0.046451	0	0.0	0.0	1	0.01	0.010012	0	0.0	0.0	5	0.07	0.06597	0	0.0	0.0	0	0.0	0.0	0	0.0	0.0	0	0.0	0.0	2	0.03	0.02421	6	0.08	0.052834000000000006	8	0.12	0.079341	3	0.05	0.036179	0	0.0	0.0	0	0.0
ENSRNOT00000043890	ENSRNOG00000032307	13[-]1942499-1946508	108	0.57	0.494699	99	0.77	0.593486	60	0.35	0.291389	139	0.82	0.632582	170	0.98	0.8713420000000001	77	0.45	0.414649	118	0.88	0.679946	69	0.38	0.293535	55	0.35	0.32752600000000004	48	0.3	0.24597	143	0.84	0.665054	175	1.0	0.684008	256	1.59	1.091005	45	0.3	0.211179	37	0.19	0.19250499999999998	91	0.49
ENSRNOT00000009914	ENSRNOG00000007025	14[-]78129749-78211931	502	2.61	2.2843970000000002	600	4.63	3.565807	619	3.62	3.019272	927	5.44	4.191162	412	2.35	2.0986759999999998	451	2.61	2.41465	511	3.79	2.9202169999999996	668	3.62	2.8225569999999998	296	1.87	1.7660060000000002	477	2.93	2.425427	595	3.5	2.75754	956	5.43	3.713572	654	4.03	2.7709650000000003	1042	7.03	4.889933999999999	297	1.5	1.548346	791	4.2
ENSRNOT00000009916	ENSRNOG00000025726	6[+]26780352-26782864	3	0.03	0.023265	12	0.19	0.145169	20	0.23	0.189617	9	0.1	0.07799199999999999	4	0.04	0.035432	4	0.04	0.034551	2	0.02	0.011675	30	0.33	0.254002	8	0.1	0.093109	20	0.24	0.196973	16	0.18	0.145326	56	0.64	0.44029300000000005	25	0.31	0.21224400000000002	26	0.36	0.24706399999999998	0	0.0	0.0	9	0.09
ENSRNOT00000009910	ENSRNOG00000007197	7[-]30003429-30162056	14	0.14	0.118729	70	1.05	0.807396	63	0.72	0.598093	16	0.18	0.135024	18	0.2	0.174171	4	0.04	0.040612999999999996	10	0.14	0.10771900000000001	10	0.1	0.075181	33	0.41	0.382864	20	0.23	0.19300499999999998	24	0.28	0.216982	21	0.23	0.15804200000000002	24	0.29	0.19831600000000002	10	0.13	0.089176	17	0.17	0.17152799999999999	18	0.19
ENSRNOT00000009911	ENSRNOG00000050713	11[+]15081774-15089850	253	7.14	6.244114	253	10.61	8.175084	208	6.6	5.505282	284	9.04	6.9674	351	10.89	9.724383	200	6.27	5.8111690000000005	251	10.1	7.787267	248	7.29	5.692080000000001	122	4.17	3.9279290000000002	244	8.12	6.732097	295	9.44	7.441396000000001	382	11.79	8.056668	295	9.85	6.777983	214	7.84	5.457023	90	2.44	2.531581	292	8.4
ENSRNOT00000009913	ENSRNOG00000007525	3[-]147961818-147966097	0	0.0	0.0	0	0.0	0.0	0	0.0	0.0	0	0.0	0.0	0	0.0	0.0	0	0.0	0.0	0	0.0	0.0	0	0.0	0.0	0	0.0	0.0	0	0.0	0.0	0	0.0	0.0	0	0.0	0.0	0	0.0	0.0	0	0.0	0.0	0	0.0	0.0	0	0.0
ENSRNOT00000033673	ENSRNOG00000024530	1[+]189665976-189685842	472	8.01	7.0093	416	10.47	8.067223	508	9.69	8.087819999999999	459	8.79	6.772025999999999	286	5.33	4.755768	303	5.71	5.289453	375	9.07	6.991395	471	8.31	6.4904660000000005	338	6.98	6.573771000000001	381	7.62	6.314856	648	12.45	9.812928999999999	599	11.1	7.584617	571	11.46	7.88703	517	11.38	7.922582000000001	158	2.58	2.674525	480	8.31
ENSRNOT00000009919	ENSRNOG00000007468	7[+]61337381-61341419	5	0.2	0.17491199999999998	6	0.36	0.273997	0	0.0	0.0	0	0.0	0.0	40	1.79	1.601836	0	0.0	0.0	8	0.42	0.32586	0	0.0	0.0	0	0.0	0.0	0	0.0	0.0	0	0.0	0.0	0	0.0	0.0	0	0.0	0.0	0	0.0	0.0	10	0.39	0.405339	12	0.5
ENSRNOT00000050137	ENSRNOG00000005708	5[+]31568419-31810484	36	0.21	0.187125	49	0.43	0.334727	18	0.12	0.097166	28	0.19	0.143192	133	0.87	0.77741	42	0.27	0.253479	54	0.46	0.351286	4	0.02	0.019348	2	0.01	0.013630000000000001	4	0.02	0.019734	2	0.01	0.009466	43	0.28	0.18862	32	0.22	0.152424	0	0.0	0.0	12	0.07	0.069748	12	0.07
ENSRNOT00000006410	ENSRNOG00000004747	7[+]91832988-91865774	0	0.0	0.0	0	0.0	0.0	0	0.0	0.0	0	0.0	0.0	0	0.0	0.0	0	0.0	0.0	0	0.0	0.0	2	0.03	0.026735000000000002	0	0.0	0.0	0	0.0	0.0	0	0.0	0.0	0	0.0	0.0	0	0.0	0.0	0	0.0	0.0	0	0.0	0.0	0	0.0
ENSRNOT00000014435	ENSRNOG00000010496	8[-]13819563-13835168	370	4.51	3.940903	344	6.2	4.7816160000000005	460	6.3	5.252872	487	6.68	5.148213	380	5.08	4.540211	249	3.36	3.114757	381	6.61	5.093311	752	9.52	7.4353679999999995	246	3.64	3.4285419999999998	556	7.99	6.618396000000001	569	7.84	6.181066	883	11.74	8.026748	593	8.54	5.87763	551	8.7	6.054151	135	1.59	1.641443	485	6.02
ENSRNOT00000040278	ENSRNOG00000030106	10[-]19715275-19715832	59	2.21	1.9356	55	3.04	2.339635	17	0.68	0.5690350000000001	41	1.72	1.328437	106	4.39	3.916523	26	1.09	1.0100129999999998	74	3.95	3.04333	148	5.81	4.533608	72	3.27	3.081962	97	4.28	3.547471	48	2.03	1.5967129999999998	97	4.0	2.732383	101	4.48	3.08468	27	1.3	0.901699	24	0.85	0.879107	36	1.36
ENSRNOT00000014436	ENSRNOG00000010859	5[-]127847129-127878792	113	0.89	0.779287	128	1.5	1.1527399999999999	183	1.62	1.354068	165	1.47	1.133623	171	1.48	1.320382	97	0.84	0.782678	163	1.83	1.410136	414	3.41	2.6608970000000003	94	0.9	0.8498690000000001	213	1.98	1.6431069999999999	201	1.79	1.41201	570	4.92	3.363574	315	2.94	2.023546	382	3.91	2.72034	61	0.46	0.48078699999999996	196	1.58
ENSRNOT00000014433	ENSRNOG00000010866	2[+]183674522-183711812	143	4.7	4.113132	93	4.53	3.490421	48	1.78	1.482568	114	4.23	3.255534	590	21.35	19.071537	32	1.17	1.08093	185	8.66	6.677897	3	0.07	0.054835	9	0.35	0.332818	3	0.11	0.092022	17	0.6	0.472261	33	1.15	0.788255	46	1.79	1.233274	26	1.08	0.753694	61	1.93	1.995916	50	1.67
ENSRNOT00000040270	ENSRNOG00000010326	3[+]176494768-176526018	99	0.48	0.422153	50	0.36	0.277071	23	0.12	0.102233	37	0.2	0.154369	202	1.08	0.9654309999999999	46	0.25	0.23199	108	0.75	0.577516	31	0.16	0.12322999999999999	17	0.1	0.09092	30	0.17	0.139502	30	0.16	0.126899	75	0.4	0.273821	48	0.28	0.190001	24	0.15	0.103377	76	0.36	0.370659	57	0.28
ENSRNOT00000014439	ENSRNOG00000010747	2[+]84275884-84328998	7727	102.45	89.613091	9129	179.4	138.26178000000002	6323	94.24	78.62374100000001	11425	170.71	131.536118	6473	94.19	84.118279	7362	108.49	100.494698	6959	131.57	101.40226700000001	6248	86.16	67.25705699999999	4776	77.01	72.54995699999999	5427	84.77	70.257225	9776	146.58	115.50235	12870	186.25	127.3004	14900	233.62	160.79509	6516	111.94	77.903419	2507	32.15	33.294163	6536	88.34
ENSRNOT00000058446	ENSRNOG00000059214	4[+]101949285-101950032	7	0.38	0.33055999999999996	4	0.29	0.221012	1	0.04	0.036547	4	0.2	0.155757	20	1.29	1.149416	0	0.0	0.0	3	0.24	0.18188	0	0.0	0.0	0	0.0	0.0	0	0.0	0.0	0	0.0	0.0	2	0.1	0.071174	0	0.0	0.0	0	0.0	0.0	0	0.0	0.0	2	0.12
ENSRNOT00000081734	ENSRNOG00000060885	X[+]32924619-32924740	0	0.0	0.0	0	0.0	0.0	0	0.0	0.0	0	0.0	0.0	0	0.0	0.0	0	0.0	0.0	0	0.0	0.0	0	0.0	0.0	0	0.0	0.0	0	0.0	0.0	0	0.0	0.0	0	0.0	0.0	0	0.0	0.0	0	0.0	0.0	0	0.0	0.0	0	0.0
ENSRNOT00000080803	ENSRNOG00000056750	3[-]77892712-77893647	0	0.0	0.0	0	0.0	0.0	0	0.0	0.0	0	0.0	0.0	0	0.0	0.0	0	0.0	0.0	0	0.0	0.0	0	0.0	0.0	0	0.0	0.0	0	0.0	0.0	0	0.0	0.0	0	0.0	0.0	0	0.0	0.0	0	0.0	0.0	0	0.0	0.0	0	0.0
ENSRNOT00000017169	ENSRNOG00000012759	9[-]30515089-30844199	0	0.0	0.0	0	0.0	0.0	0	0.0	0.0	1	0.0	0.002731	0	0.0	0.0	0	0.0	0.0	0	0.0	0.0	2	0.01	0.009872	0	0.0	0.0	2	0.01	0.012114	2	0.01	0.011056	0	0.0	0.0	2	0.01	0.010098000000000001	0	0.0	0.0	0	0.0	0.0	1	0.01
ENSRNOT00000007519	ENSRNOG00000005619	19[-]25132094-25134055	247	5.03	4.402792	330	9.97	7.685156	485	11.11	9.271736	588	13.49	10.394262	105	2.33	2.084482	202	4.57	4.2361059999999995	196	5.7	4.3919999999999995	490	10.38	8.10357	258	6.39	6.0238309999999995	308	7.38	6.115678	376	8.67	6.8286039999999995	667	14.83	10.133975999999999	445	10.72	7.376398	730	19.27	13.412189000000001	274	5.39	5.581423	493	10.24
ENSRNOT00000007515	ENSRNOG00000005721	5[+]68908892-68911279	0	0.0	0.0	0	0.0	0.0	0	0.0	0.0	0	0.0	0.0	0	0.0	0.0	0	0.0	0.0	0	0.0	0.0	0	0.0	0.0	0	0.0	0.0	0	0.0	0.0	0	0.0	0.0	2	0.02	0.013147	0	0.0	0.0	0	0.0	0.0	0	0.0	0.0	0	0.0
ENSRNOT00000007512	ENSRNOG00000005701	3[+]1285664-1291865	0	0.0	0.0	0	0.0	0.0	0	0.0	0.0	0	0.0	0.0	0	0.0	0.0	0	0.0	0.0	0	0.0	0.0	0	0.0	0.0	0	0.0	0.0	0	0.0	0.0	0	0.0	0.0	0	0.0	0.0	0	0.0	0.0	0	0.0	0.0	0	0.0	0.0	0	0.0
ENSRNOT00000017164	ENSRNOG00000012841	16[-]74857562-74864816	753	9.17	8.022046000000001	1047	18.91	14.573154999999998	1158	15.86	13.22965	1271	17.45	13.449178	485	6.49	5.794221	567	7.68	7.112744	913	15.87	12.232961999999999	1235	15.66	12.222978999999999	479	7.09	6.682097	882	12.66	10.492181	775	10.68	8.415044	1330	17.69	12.091683	667	9.61	6.614202000000001	1246	19.67	13.689278	572	6.73	6.974019999999999	1077	13.38
ENSRNOT00000017165	ENSRNOG00000012692	1[+]59129951-59146776	571	5.56	4.8675120000000005	591	8.54	6.584022999999999	677	7.42	6.187993	751	8.26	6.361892	491	5.25	4.692958999999999	384	4.16	3.8565129999999996	674	9.38	7.225451	870	8.83	6.889385000000001	357	4.23	3.9860269999999995	668	7.67	6.359265	646	7.12	5.613299	1058	11.27	7.7015199999999995	758	8.75	6.020529	816	10.31	7.173955	258	2.44	2.52228	673	6.69
ENSRNOT00000087008	ENSRNOG00000059319	17[+]52954184-52954928	136	3.84	3.3622339999999995	46	1.92	1.482907	106	3.36	2.802343	107	3.39	2.6130720000000003	95	2.93	2.614686	100	3.11	2.884056	72	2.88	2.2175529999999997	133	3.9	3.045578	87	2.96	2.791857	131	4.36	3.6129510000000002	140	4.47	3.525658	163	5.01	3.4269309999999997	179	5.97	4.110335	128	4.66	3.2438029999999998	67	1.81	1.878793	159	4.58
ENSRNOT00000087009	ENSRNOG00000056662	8[-]86817361-86817633	0	0.0	0.0	0	0.0	0.0	0	0.0	0.0	0	0.0	0.0	0	0.0	0.0	0	0.0	0.0	0	0.0	0.0	0	0.0	0.0	0	0.0	0.0	0	0.0	0.0	0	0.0	0.0	0	0.0	0.0	0	0.0	0.0	0	0.0	0.0	0	0.0	0.0	0	0.0
ENSRNOT00000010229	ENSRNOG00000042467	5[-]126264105-126282385	1360	7.03	6.148693	1208	9.25	7.130019	1267	7.36	6.138086	1485	8.65	6.661186	1020	5.78	5.162992	828	4.76	4.404625	1431	10.55	8.129171000000001	1492	8.02	6.258714	728	4.57	4.305923	1189	7.24	5.997594	1351	7.9	6.221001	2230	12.58	8.597689	1932	11.8	8.12466	1857	12.43	8.652371	604	3.02	3.125559	1617	8.52
ENSRNOT00000087000	ENSRNOG00000058135	20[+]46417239-46422760	2	0.06	0.050207	2	0.08	0.061876	5	0.17	0.137699	0	0.0	0.0	0	0.0	0.0	0	0.0	0.0	0	0.0	0.0	8	0.22	0.175625	3	0.08	0.07499299999999999	4	0.11	0.09084400000000001	28	0.93	0.736228	34	1.11	0.758815	3	0.1	0.072226	8	0.3	0.209571	0	0.0	0.0	4	0.1
ENSRNOT00000087001	ENSRNOG00000053381	2[-]185447466-185447734	0	0.0	0.0	0	0.0	0.0	0	0.0	0.0	0	0.0	0.0	0	0.0	0.0	0	0.0	0.0	0	0.0	0.0	0	0.0	0.0	0	0.0	0.0	0	0.0	0.0	0	0.0	0.0	0	0.0	0.0	0	0.0	0.0	0	0.0	0.0	0	0.0	0.0	0	0.0
ENSRNOT00000087002	ENSRNOG00000058578	3[-]117811504-117819053	0	0.0	0.0	0	0.0	0.0	0	0.0	0.0	4	0.08	0.059137	0	0.0	0.0	0	0.0	0.0	0	0.0	0.0	0	0.0	0.0	0	0.0	0.0	0	0.0	0.0	2	0.04	0.030389999999999997	7	0.12	0.084133	2	0.03	0.020321000000000002	6	0.13	0.087123	0	0.0	0.0	3	0.04
ENSRNOT00000010227	ENSRNOG00000007771	10[+]64375924-64376938	22	0.79	0.69162	28	1.5	1.1567	6	0.23	0.195603	26	1.09	0.8431540000000001	24	0.97	0.8691780000000001	8	0.3	0.282213	35	1.84	1.419637	9	0.32	0.250805	8	0.33	0.314919	13	0.54	0.45123199999999997	13	0.52	0.411587	24	0.96	0.65557	6	0.26	0.182203	27	1.27	0.8826219999999999	9	0.29	0.304237	34	1.28
ENSRNOT00000087004	ENSRNOG00000053579	15[-]37261468-37261560	0	0.0	0.0	0	0.0	0.0	0	0.0	0.0	0	0.0	0.0	0	0.0	0.0	0	0.0	0.0	0	0.0	0.0	0	0.0	0.0	0	0.0	0.0	0	0.0	0.0	0	0.0	0.0	0	0.0	0.0	0	0.0	0.0	0	0.0	0.0	0	0.0	0.0	0	0.0
ENSRNOT00000087005	ENSRNOG00000036678	10[+]109851854-109883821	990	10.97	9.599665	1142	18.75	14.453028	1393	17.35	14.478546	1685	21.05	16.220291	894	10.87	9.711636	952	11.72	10.860223	1244	19.66	15.154238000000001	1757	20.25	15.808449	638	8.59	8.094378	1133	14.79	12.260662	1072	13.43	10.583076	2403	29.07	19.867895	1995	26.15	17.995504	2050	29.44	20.488609	539	5.78	5.982316	1199	13.54
ENSRNOT00000087006	ENSRNOG00000055458	5[-]3897640-3899569	0	0.0	0.0	0	0.0	0.0	0	0.0	0.0	0	0.0	0.0	0	0.0	0.0	0	0.0	0.0	0	0.0	0.0	0	0.0	0.0	0	0.0	0.0	0	0.0	0.0	0	0.0	0.0	0	0.0	0.0	0	0.0	0.0	0	0.0	0.0	0	0.0	0.0	0	0.0
ENSRNOT00000087007	ENSRNOG00000053979	2[+]68820615-68892944	26	0.14	0.11878399999999999	7	0.05	0.03936	27	0.16	0.130274	5	0.03	0.021384999999999998	15	0.08	0.07573300000000001	13	0.07	0.066389	45	0.33	0.256156	103	0.56	0.439593	67	0.43	0.403227	173	1.07	0.890431	35	0.21	0.16178499999999998	109	0.62	0.426861	63	0.39	0.270521	31	0.21	0.145902	305	1.56	1.612036	26	0.14
ENSRNOT00000081671	ENSRNOG00000051408	X[-]77038394-77061593	6	0.15	0.130162	10	0.41	0.316091	10	0.3	0.253279	14	0.43	0.332793	18	0.53	0.47621199999999997	10	0.3	0.276937	9	0.34	0.262316	18	0.49	0.38559099999999996	9	0.3	0.280371	8	0.23	0.19070299999999998	17	0.53	0.41703900000000005	33	0.98	0.67264	15	0.49	0.33886	29	1.04	0.721093	2	0.05	0.047901	6	0.17
ENSRNOT00000046947	ENSRNOG00000032434	3[+]74058255-74059247	0	0.0	0.0	0	0.0	0.0	0	0.0	0.0	0	0.0	0.0	0	0.0	0.0	0	0.0	0.0	0	0.0	0.0	0	0.0	0.0	0	0.0	0.0	0	0.0	0.0	0	0.0	0.0	0	0.0	0.0	0	0.0	0.0	0	0.0	0.0	0	0.0	0.0	0	0.0
ENSRNOT00000046942	ENSRNOG00000019470	2[+]200785507-200808501	43685	561.19	490.86669900000004	62006	1180.67	909.933167	121865	1759.95	1468.2890619999998	92027	1332.25	1026.514526	12820	180.75	161.42553700000002	25812	368.57	341.395752	42905	786.03	605.7819820000001	225995	3019.43	2357.044189	65173	1018.29	959.303467	122923	1860.4	1541.856201	123736	1797.6	1416.446167	169490	2376.58	1624.334961	102862	1562.64	1075.524536	170206	2833.39	1971.791748	23056	286.53	296.706726	70107	918.04
ENSRNOT00000046943	ENSRNOG00000017118	1[+]165295847-165330322	5	0.06	0.055586	7	0.12	0.091988	0	0.0	0.0	2	0.03	0.022014	14	0.18	0.16509300000000002	0	0.0	0.0	9	0.15	0.116381	7	0.08	0.06483799999999999	0	0.0	0.0	3	0.04	0.035719	2	0.03	0.022516	8	0.1	0.066953	8	0.12	0.081302	1	0.01	0.006052	0	0.0	0.0	0	0.0
ENSRNOT00000046941	ENSRNOG00000050435	5[-]137845489-137846436	0	0.0	0.0	0	0.0	0.0	0	0.0	0.0	0	0.0	0.0	0	0.0	0.0	0	0.0	0.0	0	0.0	0.0	0	0.0	0.0	0	0.0	0.0	0	0.0	0.0	0	0.0	0.0	0	0.0	0.0	0	0.0	0.0	0	0.0	0.0	0	0.0	0.0	0	0.0
ENSRNOT00000050795	ENSRNOG00000021855	4[-]56760220-56786754	149	0.68	0.590435	129	0.87	0.6698529999999999	98	0.5	0.416803	88	0.45	0.34533400000000003	103	0.51	0.459491	197	0.99	0.9203459999999999	174	1.13	0.869281	41	0.19	0.148291	70	0.39	0.363413	31	0.17	0.13691199999999998	41	0.21	0.16303800000000002	167	0.83	0.5666869999999999	406	2.18	1.503873	24	0.14	0.097474	22	0.1	0.098873	65	0.3
ENSRNOT00000050796	ENSRNOG00000039689	11[+]43503391-43504318	0	0.0	0.0	0	0.0	0.0	0	0.0	0.0	0	0.0	0.0	0	0.0	0.0	0	0.0	0.0	0	0.0	0.0	0	0.0	0.0	0	0.0	0.0	0	0.0	0.0	0	0.0	0.0	0	0.0	0.0	0	0.0	0.0	0	0.0	0.0	0	0.0	0.0	0	0.0
ENSRNOT00000041639	ENSRNOG00000005633	14[+]77322040-77343734	48	0.37	0.327751	59	0.68	0.527714	59	0.51	0.428929	153	1.35	1.0390409999999999	0	0.0	0.0	78	0.68	0.625853	178	1.99	1.536412	0	0.0	0.0	32	0.3	0.28198	0	0.0	0.0	102	0.91	0.7135739999999999	120	1.02	0.6984	0	0.0	0.0	48	0.48	0.33374699999999996	35	0.26	0.273574	72	0.57
ENSRNOT00000041638	ENSRNOG00000004621	14[+]114126943-114174458	506	4.57	3.9964410000000004	672	9.0	6.937667	478	4.86	4.051582	186	1.89	1.4588430000000001	54	0.53	0.472938	570	5.72	5.299656	933	12.02	9.262526	451	4.23	3.302322	405	4.45	4.188873	132	1.4	1.16326	117	1.19	0.9393040000000001	264	2.59	1.773511	937	10.01	6.889244000000001	138	1.62	1.123925	93	0.81	0.835282	160	1.47
ENSRNOT00000050792	ENSRNOG00000032441	7[+]2718700-2736157	1327	7.21	6.3058629999999996	1085	8.74	6.7332279999999995	1063	6.49	5.4163190000000005	1507	9.23	7.110558999999999	1686	10.06	8.983374000000001	793	4.79	4.433733	1247	9.66	7.447749000000001	1390	7.86	6.133036	708	4.68	4.405593	1136	7.27	6.028165	1331	8.18	6.445156	2267	13.45	9.190031	1654	10.63	7.315266	1733	12.2	8.492944	492	2.59	2.678913	1753	9.71
ENSRNOT00000050793	ENSRNOG00000006459	X[+]120313696-120314982	26	0.42	0.36436	27	0.64	0.493864	44	0.81	0.673227	14	0.24	0.18791	34	0.61	0.542475	17	0.31	0.282932	11	0.25	0.19281900000000002	66	1.12	0.87625	32	0.63	0.592126	75	1.43	1.183158	42	0.76	0.6014729999999999	57	1.02	0.6956720000000001	20	0.37	0.25348200000000004	54	1.14	0.793816	12	0.18	0.183118	41	0.67
ENSRNOT00000041631	ENSRNOG00000024785	15[+]34751563-34796223	0	0.0	0.0	0	0.0	0.0	0	0.0	0.0	0	0.0	0.0	0	0.0	0.0	0	0.0	0.0	0	0.0	0.0	0	0.0	0.0	0	0.0	0.0	0	0.0	0.0	0	0.0	0.0	0	0.0	0.0	0	0.0	0.0	0	0.0	0.0	0	0.0	0.0	0	0.0
ENSRNOT00000041632	ENSRNOG00000032869	9[+]72933304-72935468	0	0.0	0.0	0	0.0	0.0	0	0.0	0.0	0	0.0	0.0	0	0.0	0.0	0	0.0	0.0	0	0.0	0.0	0	0.0	0.0	0	0.0	0.0	0	0.0	0.0	0	0.0	0.0	0	0.0	0.0	0	0.0	0.0	0	0.0	0.0	0	0.0	0.0	0	0.0
ENSRNOT00000024667	ENSRNOG00000018266	9[-]82328173-82336806	479	4.78	4.177557	428	6.32	4.872661	1967	22.08	18.423458	1583	17.81	13.72494	134	1.46	1.302239	79	0.87	0.8074479999999999	355	5.05	3.889989	5193	53.94	42.103951	1278	15.52	14.618147	3824	44.99	37.283691	1928	21.77	17.152472	2170	23.65	16.162436	193	2.28	1.567836	7361	95.25	66.287575	969	9.36	9.693439	3761	38.28
ENSRNOT00000002924	ENSRNOG00000002125	14[+]16341536-16364326	9333	73.74	64.503502	11485	134.51	103.667778	13284	118.0	98.441315	15019	133.74	103.04555500000001	8743	75.82	67.711502	7237	63.56	58.87265	11672	131.53	101.366394	19669	161.64	126.18038899999999	7554	72.6	68.39253199999999	13178	122.68	101.672081	12365	110.48	87.05793	16279	140.4	95.95699300000001	11576	108.17	74.448364	14706	150.58	104.790657	5452	41.67	43.150688	13568	109.28
ENSRNOT00000092807	ENSRNOG00000062138	1[+]25355309-25357433	0	0.0	0.0	0	0.0	0.0	0	0.0	0.0	0	0.0	0.0	0	0.0	0.0	0	0.0	0.0	0	0.0	0.0	0	0.0	0.0	0	0.0	0.0	0	0.0	0.0	0	0.0	0.0	0	0.0	0.0	0	0.0	0.0	0	0.0	0.0	0	0.0	0.0	0	0.0
ENSRNOT00000092804	ENSRNOG00000014555	9[+]65110325-65157734	0	0.0	0.0	0	0.0	0.0	0	0.0	0.0	0	0.0	0.0	0	0.0	0.0	0	0.0	0.0	0	0.0	0.0	0	0.0	0.0	0	0.0	0.0	0	0.0	0.0	0	0.0	0.0	0	0.0	0.0	0	0.0	0.0	0	0.0	0.0	0	0.0	0.0	0	0.0
ENSRNOT00000002927	ENSRNOG00000002154	14[-]6782012-6793558	0	0.0	0.0	2	0.04	0.028952	0	0.0	0.0	0	0.0	0.0	0	0.0	0.0	1	0.01	0.013069999999999998	0	0.0	0.0	0	0.0	0.0	0	0.0	0.0	0	0.0	0.0	0	0.0	0.0	2	0.03	0.017319	5	0.07	0.050151	0	0.0	0.0	0	0.0	0.0	0	0.0
ENSRNOT00000092802	ENSRNOG00000025701	13[+]34267614-34273463	9	0.25	0.219175	5	0.19	0.150268	25	0.87	0.722837	7	0.22	0.166798	6	0.19	0.171976	6	0.18	0.167533	0	0.0	0.0	5	0.16	0.124423	0	0.0	0.0	5	0.18	0.145533	15	0.52	0.40774299999999997	0	0.0	0.0	0	0.0	0.0	0	0.0	0.0	0	0.0	0.0	0	0.0
ENSRNOT00000002921	ENSRNOG00000002135	14[+]37116492-37128737	768	4.29	3.754919	745	6.17	4.756880000000001	755	4.74	3.9545980000000003	892	5.62	4.328284	801	4.91	4.38699	581	3.61	3.341218	897	7.15	5.512414	910	5.29	4.127587	510	3.46	3.263271	662	4.36	3.6106339999999997	1101	6.96	5.484657	1492	9.1	6.222775	1250	8.26	5.686780000000001	764	5.53	3.84869	162	0.88	0.9067219999999999	746	4.25
ENSRNOT00000092800	ENSRNOG00000015516	1[-]242832102-242837849	1	0.0	9.6e-05	2	0.11	0.085526	1	0.0	0.000173	1	0.0	0.000164	2	0.08	0.074611	1	0.0	0.000271	1	0.0	0.000173	1	0.0	6.2e-05	1	0.0	0.000299	1	0.0	8.1e-05	3	0.11	0.090041	1	0.0	4.1e-05	3	0.1	0.06700199999999999	2	0.1	0.068345	1	0.0	0.000128	1	0.0
ENSRNOT00000092801	ENSRNOG00000020881	1[-]221214709-221215556	15	1.0	0.8723069999999999	2	0.18	0.135033	12	0.87	0.725554	8	0.61	0.47142	15	1.11	0.987402	5	0.33	0.309818	7	0.65	0.500356	5	0.36	0.278624	1	0.0	0.003164	10	0.74	0.613221	17	1.3	1.028277	9	0.63	0.431433	4	0.32	0.2221	4	0.3	0.211152	5	0.32	0.3325	4	0.23
ENSRNOT00000078752	ENSRNOG00000060479	3[-]59646015-59688692	547	5.38	4.704815	501	7.29	5.619369	539	5.95	4.965768	761	8.43	6.494726999999999	1023	11.04	9.864139	288	3.14	2.908537	699	9.8	7.556325999999999	888	9.08	7.088967	373	4.46	4.202447	661	7.66	6.34818	600	6.67	5.255911	969	10.4	7.108775	744	8.65	5.951903	816	10.39	7.233598	259	2.46	2.5463	811	8.13
ENSRNOT00000002928	ENSRNOG00000002149	14[+]9555264-9562189	31	0.2	0.176474	6	0.06	0.044888	4	0.03	0.023587	7	0.05	0.038316	12	0.08	0.075409	0	0.0	0.0	10	0.09	0.070158	23	0.16	0.12229300000000001	27	0.22	0.20260899999999998	34	0.26	0.211875	6	0.04	0.03486	29	0.21	0.141786	17	0.13	0.088451	0	0.0	0.0	2	0.01	0.013078	23	0.15
ENSRNOT00000092808	ENSRNOG00000024277	12[+]15839918-15844512	412	11.03	9.647088	581	23.07	17.78146	234	7.02	5.860115	551	16.64	12.821025	897	26.39	23.567907	344	10.24	9.482161999999999	549	20.96	16.152565	68	1.88	1.464005	56	1.8	1.696604	63	1.99	1.6480169999999998	83	2.49	1.9594310000000001	394	11.52	7.875062	350	11.07	7.6215649999999995	164	5.67	3.948318	180	4.65	4.815076	243	6.61
ENSRNOT00000092809	ENSRNOG00000019489	1[+]40982900-41001511	4	0.15	0.13309	0	0.0	0.0	0	0.0	0.0	3	0.15	0.118423	8	0.39	0.346932	4	0.19	0.179662	3	0.18	0.13513	3	0.15	0.11792799999999999	3	0.13	0.118051	0	0.0	0.0	0	0.0	0.0	1	0.0	0.003392	3	0.15	0.10245499999999999	1	0.02	0.012325	5	0.2	0.209616	4	0.19
ENSRNOT00000000568	ENSRNOG00000000481	20[-]5532026-5533448	1256	41.28	36.110561	1244	60.62	46.722851	974	35.97	30.010201000000002	1624	60.14	46.337433000000004	405	14.61	13.05056	791	28.91	26.775721	1195	56.02	43.174038	877	29.98	23.405455	212	8.45	7.9619789999999995	826	31.96	26.490103	963	35.8	28.212551	945	33.89	23.163088000000002	1594	61.94	42.630421000000005	1541	65.64	45.681656	482	15.3	15.847564000000002	569	19.06
ENSRNOT00000080807	ENSRNOG00000055117	3[-]77660928-77661863	0	0.0	0.0	0	0.0	0.0	0	0.0	0.0	0	0.0	0.0	0	0.0	0.0	0	0.0	0.0	0	0.0	0.0	0	0.0	0.0	0	0.0	0.0	0	0.0	0.0	0	0.0	0.0	0	0.0	0.0	0	0.0	0.0	0	0.0	0.0	0	0.0	0.0	0	0.0
ENSRNOT00000000560	ENSRNOG00000000478	20[-]5491276-5491485	1	0.05	0.047202	2	0.16	0.124153	0	0.0	0.0	1	0.1	0.078891	1	0.07	0.060716	1	0.02	0.016850999999999998	3	0.33	0.255185	2	0.14	0.112515	0	0.0	0.0	0	0.0	0.0	1	0.1	0.076754	1	0.04	0.029403	3	0.24	0.16583299999999998	1	0.07	0.048594	2	0.12	0.128794	3	0.23
ENSRNOT00000050868	ENSRNOG00000020590	2[-]188661835-188672247	793	5.81	5.081783000000001	496	5.39	4.151475	624	5.13	4.283708	970	8.01	6.171238	681	5.47	4.88776	385	3.13	2.901992	552	5.76	4.44212	1057	8.06	6.289482	466	4.15	3.9103879999999998	944	8.15	6.7511399999999995	1089	9.02	7.110164	1132	9.05	6.187816000000001	831	7.2	4.95416	1119	10.62	7.390808	416	2.95	3.050568	991	7.4
ENSRNOT00000050860	ENSRNOG00000029732	1[+]234183427-234184434	0	0.0	0.0	0	0.0	0.0	0	0.0	0.0	0	0.0	0.0	0	0.0	0.0	0	0.0	0.0	1	0.01	0.005354	0	0.0	0.0	0	0.0	0.0	1	0.01	0.006522	0	0.0	0.0	1	0.0	0.001627	1	0.0	0.001104	0	0.0	0.0	0	0.0	0.0	1	0.0
ENSRNOT00000050861	ENSRNOG00000046046	4[-]162627304-162649618	0	0.0	0.0	1	0.04	0.028616000000000003	0	0.0	0.0	2	0.04	0.030887	0	0.0	0.0	0	0.0	0.0	0	0.0	0.0	0	0.0	0.0	0	0.0	0.0	0	0.0	0.0	0	0.0	0.0	1	0.03	0.018626	0	0.0	0.0	0	0.0	0.0	0	0.0	0.0	0	0.0
ENSRNOT00000080806	ENSRNOG00000054001	5[-]120176245-120176347	0	0.0	0.0	0	0.0	0.0	0	0.0	0.0	0	0.0	0.0	0	0.0	0.0	0	0.0	0.0	1	0.07	0.050896	0	0.0	0.0	0	0.0	0.0	0	0.0	0.0	0	0.0	0.0	0	0.0	0.0	0	0.0	0.0	0	0.0	0.0	0	0.0	0.0	0	0.0
ENSRNOT00000091632	ENSRNOG00000057976	3[+]156106651-156106757	0	0.0	0.0	0	0.0	0.0	0	0.0	0.0	0	0.0	0.0	0	0.0	0.0	0	0.0	0.0	0	0.0	0.0	0	0.0	0.0	0	0.0	0.0	0	0.0	0.0	0	0.0	0.0	0	0.0	0.0	0	0.0	0.0	0	0.0	0.0	0	0.0	0.0	0	0.0
ENSRNOT00000078759	ENSRNOG00000061464	5[+]51584202-51584311	0	0.0	0.0	0	0.0	0.0	0	0.0	0.0	0	0.0	0.0	0	0.0	0.0	0	0.0	0.0	0	0.0	0.0	0	0.0	0.0	0	0.0	0.0	0	0.0	0.0	0	0.0	0.0	0	0.0	0.0	0	0.0	0.0	0	0.0	0.0	0	0.0	0.0	0	0.0
ENSRNOT00000012644	ENSRNOG00000009450	8[+]63600663-63639654	6	0.02	0.018456999999999998	18	0.1	0.077569	4	0.01	0.011326000000000001	6	0.02	0.01883	19	0.08	0.069701	15	0.06	0.058162	15	0.08	0.061835	18	0.07	0.055625	8	0.03	0.032916	6	0.03	0.022341	28	0.12	0.09324400000000001	41	0.17	0.11444000000000001	27	0.12	0.082149	15	0.07	0.049956	0	0.0	0.0	24	0.09
ENSRNOT00000043704	ENSRNOG00000033473	9[-]10441259-10441834	8415	562.07	491.634827	7012	694.24	535.047913	5988	449.67	375.147552	7885	593.52	457.31408700000003	7582	555.86	496.429321	5333	395.98	366.783234	7141	680.26	524.2675780000001	5263	365.63	285.42193599999996	3006	244.21	230.06294300000002	4343	341.73	283.21673599999997	5640	426.04	335.70745800000003	8678	632.72	432.44848600000006	8893	702.48	483.499054	7452	645.06	448.905212	4072	263.14	272.485138	7457	507.76
ENSRNOT00000012645	ENSRNOG00000009347	4[-]119249682-119327822	927	5.73	5.012366	622	5.7	4.391807	359	2.5	2.0824580000000004	704	4.9	3.777143	2244	15.24	13.608353	310	2.13	1.9710860000000001	989	8.72	6.7234050000000005	123	0.79	0.613755	109	0.81	0.766562	93	0.68	0.561635	279	1.95	1.533552	431	2.91	1.986335	745	5.45	3.7508470000000003	140	1.12	0.77873	294	1.76	1.818393	393	2.47
ENSRNOT00000041176	ENSRNOG00000014851	9[-]88314784-88357182	94	1.75	1.530543	96	2.65	2.039336	115	2.41	2.007757	112	2.36	1.816096	53	1.07	0.955492	111	2.3	2.132955	84	2.22	1.7096189999999998	150	2.91	2.269062	96	2.17	2.0465009999999997	86	1.88	1.560584	124	2.61	2.057597	266	5.43	3.711701	578	12.79	8.8034	279	6.76	4.707621	27	0.47	0.489454	192	3.66
ENSRNOT00000043709	ENSRNOG00000048704	18[-]63824407-63825408	104	2.18	1.910639	64	1.96	1.514283	75	1.75	1.459344	85	2.0	1.53996	49	1.12	1.004253	69	1.6	1.484032	56	1.67	1.2872540000000001	78	1.68	1.31436	82	2.07	1.953313	88	2.17	1.795	99	2.33	1.835839	178	4.07	2.784657	181	4.49	3.0901330000000002	134	3.64	2.534051	32	0.63	0.656414	119	2.54
ENSRNOT00000043708	ENSRNOG00000030159	4[-]160865065-161091010	0	0.0	0.0	0	0.0	0.0	0	0.0	0.0	0	0.0	0.0	0	0.0	0.0	0	0.0	0.0	0	0.0	0.0	0	0.0	0.0	0	0.0	0.0	0	0.0	0.0	0	0.0	0.0	0	0.0	0.0	0	0.0	0.0	0	0.0	0.0	0	0.0	0.0	0	0.0
ENSRNOT00000079759	ENSRNOG00000052806	9[-]41623379-41623503	0	0.0	0.0	0	0.0	0.0	0	0.0	0.0	0	0.0	0.0	0	0.0	0.0	0	0.0	0.0	0	0.0	0.0	0	0.0	0.0	0	0.0	0.0	0	0.0	0.0	0	0.0	0.0	0	0.0	0.0	0	0.0	0.0	0	0.0	0.0	0	0.0	0.0	0	0.0
ENSRNOT00000079758	ENSRNOG00000054552	1[+]80777014-80780139	0	0.0	0.0	3	0.25	0.193169	0	0.0	0.0	2	0.08	0.063687	0	0.0	0.0	0	0.0	0.0	0	0.0	0.0	0	0.0	0.0	0	0.0	0.0	0	0.0	0.0	0	0.0	0.0	1	0.05	0.036127	0	0.0	0.0	0	0.0	0.0	0	0.0	0.0	0	0.0
ENSRNOT00000046364	ENSRNOG00000022391	X[+]84064427-84096617	16	0.07	0.062308	6	0.04	0.030639999999999997	28	0.14	0.115745	23	0.11	0.088162	6	0.03	0.026409	6	0.03	0.027739	48	0.31	0.23586999999999997	57	0.27	0.207273	29	0.16	0.149199	52	0.27	0.224338	37	0.19	0.146142	47	0.23	0.156478	8	0.04	0.028588	14	0.08	0.05664500000000001	6	0.02	0.024378	41	0.19
ENSRNOT00000079755	ENSRNOG00000053024	7[-]118329305-118329465	0	0.0	0.0	0	0.0	0.0	0	0.0	0.0	0	0.0	0.0	0	0.0	0.0	0	0.0	0.0	0	0.0	0.0	0	0.0	0.0	1	0.04	0.041266000000000004	0	0.0	0.0	0	0.0	0.0	0	0.0	0.0	0	0.0	0.0	0	0.0	0.0	0	0.0	0.0	0	0.0
ENSRNOT00000079754	ENSRNOG00000019417	2[-]200615909-200625434	0	0.0	0.0	3	0.04	0.033206	0	0.0	0.0	0	0.0	0.0	0	0.0	0.0	0	0.0	0.0	0	0.0	0.0	5	0.05	0.041621	2	0.02	0.018203999999999998	3	0.04	0.031025999999999998	7	0.07	0.058967	3	0.03	0.019878	0	0.0	0.0	6	0.08	0.056664	0	0.0	0.0	4	0.04
ENSRNOT00000046368	ENSRNOG00000032630	2[+]95077577-95080825	5	0.12	0.10541199999999999	2	0.08	0.061447	3	0.1	0.082175	4	0.11	0.087161	3	0.09	0.084106	1	0.0	0.000816	5	0.18	0.142315	4	0.11	0.082715	3	0.08	0.071265	1	0.03	0.024829	4	0.13	0.104897	4	0.13	0.086775	2	0.05	0.0377	5	0.18	0.122976	1	0.02	0.018678	4	0.09
ENSRNOT00000079756	ENSRNOG00000052389	18[-]15553975-15558178	0	0.0	0.0	0	0.0	0.0	0	0.0	0.0	0	0.0	0.0	2	0.03	0.023253	0	0.0	0.0	2	0.03	0.020569999999999998	0	0.0	0.0	0	0.0	0.0	0	0.0	0.0	0	0.0	0.0	0	0.0	0.0	0	0.0	0.0	0	0.0	0.0	0	0.0	0.0	0	0.0
ENSRNOT00000079751	ENSRNOG00000059269	15[+]23381757-23382263	0	0.0	0.0	0	0.0	0.0	0	0.0	0.0	0	0.0	0.0	0	0.0	0.0	0	0.0	0.0	0	0.0	0.0	0	0.0	0.0	0	0.0	0.0	0	0.0	0.0	0	0.0	0.0	0	0.0	0.0	0	0.0	0.0	0	0.0	0.0	0	0.0	0.0	0	0.0
ENSRNOT00000079750	ENSRNOG00000030676	20[-]3689608-3690059	0	0.0	0.0	0	0.0	0.0	0	0.0	0.0	0	0.0	0.0	0	0.0	0.0	0	0.0	0.0	0	0.0	0.0	0	0.0	0.0	0	0.0	0.0	0	0.0	0.0	0	0.0	0.0	0	0.0	0.0	0	0.0	0.0	0	0.0	0.0	0	0.0	0.0	0	0.0
ENSRNOT00000079753	ENSRNOG00000055586	11[+]71211768-71216983	941	47.59	41.629707	268	20.06	15.456904000000002	333	18.92	15.787720000000002	559	31.81	24.510513	222	12.29	10.977409	315	17.67	16.363503	455	32.78	25.260233	619	32.52	25.38896	324	19.87	18.721242999999998	515	30.68	25.425371	611	34.93	27.526204999999997	635	35.01	23.928082999999997	549	32.79	22.570711	893	58.51	40.716682	289	14.1	14.598451	883	45.48
ENSRNOT00000079752	ENSRNOG00000060811	5[+]151858747-151858853	0	0.0	0.0	0	0.0	0.0	0	0.0	0.0	1	0.13	0.097902	0	0.0	0.0	0	0.0	0.0	0	0.0	0.0	0	0.0	0.0	1	0.05	0.046569	0	0.0	0.0	0	0.0	0.0	0	0.0	0.0	0	0.0	0.0	0	0.0	0.0	0	0.0	0.0	0	0.0
ENSRNOT00000033254	ENSRNOG00000023197	18[-]49829650-49937522	488	1.69	1.4810219999999998	379	1.95	1.499223	321	1.25	1.044133	488	1.91	1.4688290000000002	534	2.03	1.8161169999999998	367	1.41	1.309368	523	2.59	1.995177	526	1.9	1.481941	309	1.3	1.226057	363	1.48	1.228549	459	1.8	1.419849	815	3.09	2.108552	840	3.45	2.371479	388	1.74	1.212066	97	0.33	0.337045	463	1.64
ENSRNOT00000033253	ENSRNOG00000022490	3[-]9096044-9096481	40	1.93	1.684088	50	3.55	2.734515	40	2.13	1.7752880000000002	52	2.81	2.1636900000000003	15	0.78	0.7004130000000001	17	0.86	0.796044	35	2.39	1.8414119999999998	42	2.07	1.61685	21	1.22	1.149011	19	1.02	0.8491989999999999	262	14.26	11.236612	294	15.4	10.527560000000001	269	15.27	10.50682	53	3.29	2.28805	14	0.61	0.62971	40	1.92
ENSRNOT00000052795	ENSRNOG00000055521	9[-]112905940-112906058	0	0.0	0.0	0	0.0	0.0	0	0.0	0.0	0	0.0	0.0	0	0.0	0.0	0	0.0	0.0	0	0.0	0.0	0	0.0	0.0	0	0.0	0.0	0	0.0	0.0	0	0.0	0.0	0	0.0	0.0	0	0.0	0.0	0	0.0	0.0	0	0.0	0.0	0	0.0
ENSRNOT00000093049	ENSRNOG00000015894	1[+]243144812-243153465	2065	23.21	20.299969	2329	38.8	29.903009	2195	27.73	23.13599	2688	34.04	26.230932	2456	30.29	27.051451	1618	20.21	18.720564000000003	2639	42.3	32.598679	2243	26.21	20.462719	1234	16.87	15.889624	1700	22.51	18.655185999999997	1628	20.68	16.298914	1964	24.1	16.468496	1747	23.21	15.976156	1432	20.86	14.515092000000001	884	9.61	9.954265	1835	21.02
ENSRNOT00000093048	ENSRNOG00000021010	1[-]221504172-221507181	103	3.21	2.805352	30	1.37	1.057536	48	1.67	1.391448	40	1.38	1.0597379999999998	44	1.47	1.316194	39	1.34	1.238271	27	1.19	0.9202809999999999	105	3.4	2.654517	171	6.47	6.093763	282	10.35	8.574036999999999	82	2.87	2.2636130000000003	26	0.86	0.587759	56	2.04	1.403713	60	2.42	1.6836360000000001	89	2.68	2.773616	57	1.79
ENSRNOT00000073188	ENSRNOG00000046434	17[-]43814773-43815183	15	0.77	0.672927	11	0.82	0.633983	24	1.38	1.148432	28	1.62	1.244459	13	0.7	0.626649	6	0.32	0.300116	6	0.42	0.324498	18	0.93	0.7260270000000001	15	0.89	0.8369260000000001	14	0.83	0.689529	31	1.76	1.388291	53	2.97	2.026998	34	2.02	1.392665	65	4.31	3.001965	13	0.64	0.6636810000000001	24	1.21
ENSRNOT00000073186	ENSRNOG00000045948	17[-]10568959-10575203	30	0.81	0.705661	40	1.57	1.2061709999999999	39	1.16	0.967534	54	1.63	1.255107	30	0.87	0.777414	28	0.82	0.757102	65	2.47	1.905339	44	1.22	0.9501200000000001	13	0.42	0.399856	29	0.9	0.7440439999999999	41	1.22	0.965231	129	3.8	2.594434	108	3.45	2.371682	51	1.77	1.2349709999999998	16	0.4	0.414058	53	1.44
ENSRNOT00000093040	ENSRNOG00000062150	Y[-]2322835-2323316	0	0.0	0.0	0	0.0	0.0	0	0.0	0.0	0	0.0	0.0	0	0.0	0.0	0	0.0	0.0	0	0.0	0.0	0	0.0	0.0	0	0.0	0.0	0	0.0	0.0	0	0.0	0.0	0	0.0	0.0	0	0.0	0.0	0	0.0	0.0	0	0.0	0.0	0	0.0
ENSRNOT00000073184	ENSRNOG00000048247	10[-]1715352-1715417	1	0.05	0.040901	1	0.01	0.005665	1	0.03	0.027908999999999996	0	0.0	0.0	1	0.08	0.074514	0	0.0	0.0	0	0.0	0.0	1	0.04	0.028232999999999998	0	0.0	0.0	1	0.03	0.026979000000000003	0	0.0	0.0	0	0.0	0.0	1	0.17	0.11417999999999999	0	0.0	0.0	0	0.0	0.0	0	0.0
ENSRNOT00000093042	ENSRNOG00000012664	5[+]60573426-60580869	7	0.19	0.165736	11	0.45	0.350531	4	0.12	0.102281	11	0.34	0.264957	19	0.6	0.539353	2	0.06	0.05194	15	0.61	0.46820600000000007	6	0.16	0.121796	1	0.01	0.009073000000000001	4	0.14	0.115104	11	0.35	0.277077	7	0.21	0.143994	12	0.42	0.28576599999999996	5	0.19	0.130057	1	0.01	0.015219	7	0.21
ENSRNOT00000093045	ENSRNOG00000062092	5[-]169100713-169101231	0	0.0	0.0	0	0.0	0.0	0	0.0	0.0	0	0.0	0.0	0	0.0	0.0	0	0.0	0.0	2	0.09	0.073081	0	0.0	0.0	0	0.0	0.0	0	0.0	0.0	0	0.0	0.0	0	0.0	0.0	0	0.0	0.0	0	0.0	0.0	0	0.0	0.0	0	0.0
ENSRNOT00000073183	ENSRNOG00000048118	2[+]28370373-28381311	266	2.89	2.528683	295	4.76	3.664884	417	5.1	4.256907	379	4.65	3.585828	217	2.58	2.308223	182	2.2	2.0383259999999996	277	4.3	3.312465	586	6.64	5.182193	199	2.63	2.479489	403	5.17	4.287307	448	5.51	4.342876	535	6.36	4.348808999999999	379	4.87	3.3528230000000003	489	6.9	4.799773	103	1.08	1.117243	290	3.21
ENSRNOT00000093047	ENSRNOG00000062121	13[-]34366550-34368313	0	0.0	0.0	0	0.0	0.0	0	0.0	0.0	0	0.0	0.0	0	0.0	0.0	0	0.0	0.0	0	0.0	0.0	0	0.0	0.0	0	0.0	0.0	0	0.0	0.0	0	0.0	0.0	2	0.04	0.026273	0	0.0	0.0	0	0.0	0.0	2	0.03	0.026244999999999997	0	0.0
ENSRNOT00000093046	ENSRNOG00000018517	1[-]167697680-167698263	5	0.16	0.14404	9	0.46	0.35490700000000003	7	0.25	0.206621	3	0.12	0.091791	11	0.43	0.38217199999999996	4	0.15	0.14280299999999999	8	0.36	0.280857	4	0.14	0.10978399999999999	3	0.11	0.100075	5	0.21	0.175469	7	0.25	0.19500699999999999	8	0.29	0.198875	5	0.19	0.127484	3	0.14	0.095624	5	0.16	0.165304	15	0.52
ENSRNOT00000085330	ENSRNOG00000047369	9[+]4072823-4113212	218	3.96	3.460145	186	4.98	3.838284	333	6.78	5.659575	401	8.2	6.318025	67	1.33	1.184536	127	2.55	2.365008	75	1.92	1.479717	1075	20.28	15.831367000000002	409	9.01	8.488617999999999	920	19.67	16.304482	1359	27.9	21.982820999999998	1047	20.73	14.169260000000001	296	6.34	4.364655	1100	25.87	18.000920999999998	195	3.42	3.541411	594	10.99
ENSRNOT00000085331	ENSRNOG00000059390	5[+]118187685-118213079	0	0.0	0.0	0	0.0	0.0	0	0.0	0.0	0	0.0	0.0	0	0.0	0.0	0	0.0	0.0	0	0.0	0.0	0	0.0	0.0	0	0.0	0.0	0	0.0	0.0	0	0.0	0.0	0	0.0	0.0	0	0.0	0.0	0	0.0	0.0	0	0.0	0.0	0	0.0
ENSRNOT00000085332	ENSRNOG00000017297	9[+]92859988-92893614	266	4.44	3.885794	268	6.63	5.110058	407	7.64	6.373031	414	7.79	6.004561	388	7.12	6.3582529999999995	225	4.17	3.863979	373	8.88	6.840102000000001	635	11.04	8.61754	183	3.7	3.488468	531	10.46	8.671947	489	9.23	7.2744029999999995	818	14.92	10.199594	527	10.42	7.172605	598	12.95	9.015118	179	2.89	2.997506	472	8.03
ENSRNOT00000085333	ENSRNOG00000052946	Y[+]2653008-2654859	0	0.0	0.0	0	0.0	0.0	0	0.0	0.0	0	0.0	0.0	0	0.0	0.0	0	0.0	0.0	0	0.0	0.0	0	0.0	0.0	0	0.0	0.0	0	0.0	0.0	0	0.0	0.0	0	0.0	0.0	0	0.0	0.0	0	0.0	0.0	0	0.0	0.0	0	0.0
ENSRNOT00000085334	ENSRNOG00000055293	7[+]59349745-59422694	0	0.0	0.0	0	0.0	0.0	88	0.35	0.290978	0	0.0	0.0	0	0.0	0.0	0	0.0	0.0	0	0.0	0.0	0	0.0	0.0	2	0.01	0.007486	275	1.14	0.946003	245	0.97	0.767662	4	0.01	0.009575	60	0.25	0.17153	7	0.03	0.020398	0	0.0	0.0	0	0.0
ENSRNOT00000085335	ENSRNOG00000060848	5[+]57374927-57375045	1	0.11	0.10001900000000001	3	0.67	0.51307	1	0.05	0.045331	2	0.29	0.22416799999999998	1	0.15	0.137508	2	0.32	0.29372600000000004	2	0.33	0.253949	1	0.14	0.112935	1	0.08	0.072939	0	0.0	0.0	0	0.0	0.0	1	0.19	0.131037	3	0.55	0.376123	1	0.05	0.035081	1	0.16	0.17005599999999998	4	0.55
ENSRNOT00000085336	ENSRNOG00000019728	1[+]199596024-199623670	236	1.4	1.227198	157	1.39	1.069558	96	0.64	0.533856	121	0.81	0.623654	546	3.57	3.1901580000000003	38	0.25	0.232902	240	2.04	1.572034	4	0.02	0.016538999999999998	14	0.1	0.094795	0	0.0	0.0	3	0.02	0.014624000000000002	46	0.3	0.20396199999999998	50	0.35	0.238827	12	0.09	0.064319	79	0.46	0.47152	37	0.22
ENSRNOT00000085337	ENSRNOG00000056103	X[-]33746701-33746971	0	0.0	0.0	0	0.0	0.0	0	0.0	0.0	0	0.0	0.0	0	0.0	0.0	0	0.0	0.0	0	0.0	0.0	0	0.0	0.0	0	0.0	0.0	0	0.0	0.0	0	0.0	0.0	0	0.0	0.0	0	0.0	0.0	0	0.0	0.0	0	0.0	0.0	0	0.0
ENSRNOT00000085338	ENSRNOG00000052020	Y[+]781974-802296	2	0.01	0.010099	2	0.02	0.013956	2	0.01	0.011849	2	0.01	0.008685	2	0.01	0.006664	3	0.02	0.019028	4	0.03	0.02421	3	0.02	0.012805	2	0.01	0.011508	1	0.01	0.0059700000000000005	2	0.01	0.009951	2	0.01	0.007873	3	0.02	0.01335	3	0.02	0.016394	1	0.0	0.003057	2	0.01
ENSRNOT00000085339	ENSRNOG00000055155	9[+]56454959-56455168	0	0.0	0.0	1	0.01	0.008546999999999999	0	0.0	0.0	0	0.0	0.0	0	0.0	0.0	0	0.0	0.0	0	0.0	0.0	0	0.0	0.0	0	0.0	0.0	0	0.0	0.0	0	0.0	0.0	0	0.0	0.0	0	0.0	0.0	0	0.0	0.0	0	0.0	0.0	0	0.0
ENSRNOT00000016948	ENSRNOG00000012709	9[+]38456468-38467118	1026	13.89	12.151864	933	18.72	14.428751	804	12.25	10.216579	920	14.04	10.819964	670	9.96	8.89131	879	13.23	12.255719000000001	747	14.42	11.112314999999999	665	9.36	7.31008	411	6.76	6.369276999999999	555	8.85	7.3316539999999994	845	12.94	10.195812	1252	18.5	12.647581	1226	19.63	13.511741	922	16.19	11.263641	258	3.37	3.4889940000000004	808	11.16
ENSRNOT00000072853	ENSRNOG00000049438	3[-]75167456-75168421	0	0.0	0.0	0	0.0	0.0	0	0.0	0.0	0	0.0	0.0	0	0.0	0.0	0	0.0	0.0	0	0.0	0.0	0	0.0	0.0	0	0.0	0.0	0	0.0	0.0	0	0.0	0.0	0	0.0	0.0	0	0.0	0.0	0	0.0	0.0	0	0.0	0.0	0	0.0
ENSRNOT00000072851	ENSRNOG00000047235	8[-]28054407-28075514	2238	13.19	11.533953	1784	15.58	12.006964	1885	12.49	10.416881	2238	14.86	11.449272	1759	11.38	10.160358	1392	9.12	8.44307	2118	17.8	13.715873	2555	15.66	12.224036	1232	8.83	8.317903999999999	2141	14.86	12.319087	2039	13.59	10.709394	3832	24.65	16.848305	3417	23.82	16.39259	2833	21.63	15.05535	891	5.08	5.260978	2463	14.8
ENSRNOT00000072850	ENSRNOG00000045628	11[+]86979008-86979087	0	0.0	0.0	0	0.0	0.0	0	0.0	0.0	0	0.0	0.0	0	0.0	0.0	0	0.0	0.0	0	0.0	0.0	0	0.0	0.0	0	0.0	0.0	0	0.0	0.0	0	0.0	0.0	0	0.0	0.0	0	0.0	0.0	0	0.0	0.0	0	0.0	0.0	0	0.0
ENSRNOT00000072856	ENSRNOG00000045668	11[+]31539016-31558851	443	5.25	4.591049	337	5.91	4.552798999999999	297	3.96	3.300086	528	7.05	5.4325220000000005	856	11.13	9.939678	294	3.87	3.5808730000000004	533	9.0	6.938650999999999	515	6.34	4.9505419999999996	227	3.27	3.081179	380	5.31	4.398295	475	6.36	5.010384999999999	684	8.84	6.0439739999999995	707	9.91	6.818153	359	5.5	3.829858	202	2.31	2.3918060000000003	403	4.87
ENSRNOT00000072855	ENSRNOG00000049361	10[+]54155876-54235268	0	0.0	0.0	0	0.0	0.0	0	0.0	0.0	0	0.0	0.0	0	0.0	0.0	0	0.0	0.0	0	0.0	0.0	0	0.0	0.0	0	0.0	0.0	0	0.0	0.0	0	0.0	0.0	0	0.0	0.0	0	0.0	0.0	0	0.0	0.0	0	0.0	0.0	0	0.0
ENSRNOT00000072854	ENSRNOG00000046634	10[+]44933574-44934494	0	0.0	0.0	0	0.0	0.0	0	0.0	0.0	0	0.0	0.0	0	0.0	0.0	0	0.0	0.0	0	0.0	0.0	0	0.0	0.0	0	0.0	0.0	0	0.0	0.0	0	0.0	0.0	0	0.0	0.0	0	0.0	0.0	0	0.0	0.0	0	0.0	0.0	0	0.0
ENSRNOT00000072859	ENSRNOG00000047358	14[-]1773425-1791636	0	0.0	0.0	0	0.0	0.0	0	0.0	0.0	0	0.0	0.0	0	0.0	0.0	0	0.0	0.0	0	0.0	0.0	0	0.0	0.0	0	0.0	0.0	0	0.0	0.0	0	0.0	0.0	0	0.0	0.0	0	0.0	0.0	0	0.0	0.0	0	0.0	0.0	0	0.0
ENSRNOT00000072858	ENSRNOG00000045981	2[+]46140482-46141423	0	0.0	0.0	0	0.0	0.0	0	0.0	0.0	0	0.0	0.0	0	0.0	0.0	0	0.0	0.0	0	0.0	0.0	0	0.0	0.0	0	0.0	0.0	0	0.0	0.0	0	0.0	0.0	0	0.0	0.0	0	0.0	0.0	0	0.0	0.0	0	0.0	0.0	0	0.0
ENSRNOT00000019256	ENSRNOG00000014139	2[-]128523636-128675408	494	4.24	3.7051870000000005	437	5.55	4.275414	600	5.78	4.823704	653	6.31	4.858667	560	5.27	4.70486	333	3.17	2.936921	494	6.04	4.652037	1018	9.08	7.08862	440	4.58	4.3175989999999995	726	7.33	6.075923	691	6.7	5.277526	698	6.53	4.464141000000001	501	5.08	3.498264	682	7.58	5.275451	281	2.32	2.4074869999999997	801	7.0
ENSRNOT00000080869	ENSRNOG00000058147	7[-]138149868-138150777	0	0.0	0.0	0	0.0	0.0	0	0.0	0.0	0	0.0	0.0	0	0.0	0.0	0	0.0	0.0	0	0.0	0.0	0	0.0	0.0	0	0.0	0.0	0	0.0	0.0	2	0.12	0.092142	0	0.0	0.0	0	0.0	0.0	0	0.0	0.0	0	0.0	0.0	0	0.0
ENSRNOT00000080868	ENSRNOG00000058296	13[-]45320625-45320708	0	0.0	0.0	0	0.0	0.0	0	0.0	0.0	0	0.0	0.0	0	0.0	0.0	0	0.0	0.0	0	0.0	0.0	0	0.0	0.0	0	0.0	0.0	0	0.0	0.0	0	0.0	0.0	0	0.0	0.0	0	0.0	0.0	0	0.0	0.0	0	0.0	0.0	0	0.0
ENSRNOT00000080867	ENSRNOG00000054904	X[+]28577269-28583900	7	0.06	0.052039	6	0.08	0.064315	6	0.06	0.051628999999999994	8	0.08	0.063569	31	0.32	0.28447	0	0.0	0.0	15	0.2	0.151706	4	0.04	0.030507	4	0.05	0.043054	0	0.0	0.0	4	0.04	0.033484	11	0.11	0.074799	19	0.2	0.13961600000000002	9	0.11	0.076186	9	0.08	0.084633	12	0.11
ENSRNOT00000080866	ENSRNOG00000058107	5[-]79457284-79457387	0	0.0	0.0	0	0.0	0.0	0	0.0	0.0	0	0.0	0.0	0	0.0	0.0	0	0.0	0.0	0	0.0	0.0	0	0.0	0.0	0	0.0	0.0	0	0.0	0.0	0	0.0	0.0	0	0.0	0.0	0	0.0	0.0	0	0.0	0.0	0	0.0	0.0	0	0.0
ENSRNOT00000080865	ENSRNOG00000057782	7[+]121135509-121135736	1	0.08	0.070501	0	0.0	0.0	0	0.0	0.0	0	0.0	0.0	4	0.34	0.30637800000000004	0	0.0	0.0	0	0.0	0.0	0	0.0	0.0	0	0.0	0.0	0	0.0	0.0	0	0.0	0.0	0	0.0	0.0	0	0.0	0.0	0	0.0	0.0	0	0.0	0.0	1	0.08
ENSRNOT00000080864	ENSRNOG00000018193	2[+]27005863-27030754	441	2.27	1.9879650000000002	326	2.49	1.91724	275	1.59	1.326875	432	2.51	1.931643	381	2.15	1.9245849999999998	196	1.12	1.037173	306	2.24	1.7282279999999999	310	1.66	1.295341	134	0.84	0.7888029999999999	303	1.84	1.523767	488	2.84	2.238768	542	3.04	2.080782	447	2.72	1.8721970000000001	328	2.19	1.521287	213	1.06	1.09855	512	2.69
ENSRNOT00000080863	ENSRNOG00000061620	X[-]120521665-120521871	0	0.0	0.0	0	0.0	0.0	0	0.0	0.0	0	0.0	0.0	0	0.0	0.0	0	0.0	0.0	0	0.0	0.0	0	0.0	0.0	0	0.0	0.0	0	0.0	0.0	0	0.0	0.0	0	0.0	0.0	0	0.0	0.0	0	0.0	0.0	0	0.0	0.0	0	0.0
ENSRNOT00000080862	ENSRNOG00000053905	6[-]20050613-20051772	0	0.0	0.0	0	0.0	0.0	0	0.0	0.0	0	0.0	0.0	0	0.0	0.0	0	0.0	0.0	0	0.0	0.0	0	0.0	0.0	0	0.0	0.0	0	0.0	0.0	0	0.0	0.0	0	0.0	0.0	0	0.0	0.0	0	0.0	0.0	0	0.0	0.0	0	0.0
ENSRNOT00000080861	ENSRNOG00000057697	1[-]214170046-214170141	3	0.53	0.46397200000000005	0	0.0	0.0	0	0.0	0.0	2	0.37	0.284219	0	0.0	0.0	0	0.0	0.0	0	0.0	0.0	1	0.05	0.03915	2	0.34	0.321474	2	0.33	0.273945	1	0.06	0.045575	1	0.23	0.15807100000000002	2	0.47	0.3247	1	0.08	0.052711	1	0.16	0.166882	2	0.45
ENSRNOT00000080860	ENSRNOG00000019143	19[+]57047830-57115132	4101	20.71	18.113861	3424	25.62	19.747349	3858	21.9	18.270445000000002	4588	26.11	20.115181	3847	21.32	19.037794	3300	18.52	17.155725	3757	27.05	20.84791	4782	25.11	19.602370999999998	2281	14.0	13.193469	3278	19.5	16.161877	4464	25.49	20.084871	8078	44.52	30.431177	9984	59.62	41.032528000000006	5547	36.3	25.258888	1333	6.51	6.740177	4075	20.97
ENSRNOT00000078402	ENSRNOG00000003209	13[-]89543509-89545182	0	0.0	0.0	2	0.21	0.162477	0	0.0	0.0	0	0.0	0.0	0	0.0	0.0	0	0.0	0.0	0	0.0	0.0	0	0.0	0.0	0	0.0	0.0	0	0.0	0.0	0	0.0	0.0	2	0.2	0.135481	2	0.15	0.10026	0	0.0	0.0	0	0.0	0.0	0	0.0
ENSRNOT00000073451	ENSRNOG00000049285	1[+]148862493-148863446	0	0.0	0.0	0	0.0	0.0	0	0.0	0.0	0	0.0	0.0	0	0.0	0.0	0	0.0	0.0	0	0.0	0.0	0	0.0	0.0	0	0.0	0.0	0	0.0	0.0	0	0.0	0.0	0	0.0	0.0	0	0.0	0.0	0	0.0	0.0	0	0.0	0.0	0	0.0
ENSRNOT00000078400	ENSRNOG00000057633	1[+]206527987-206573249	45	0.21	0.18152100000000002	59	0.4	0.311182	67	0.35	0.290362	86	0.45	0.348659	59	0.3	0.269754	62	0.32	0.29367	70	0.46	0.354769	115	0.56	0.43463900000000005	41	0.23	0.216241	92	0.5	0.41714399999999996	134	0.71	0.555664	180	0.91	0.624201	148	0.82	0.562358	141	0.85	0.591905	24	0.11	0.111509	108	0.51
ENSRNOT00000073453	ENSRNOG00000049816	1[+]96089282-96089358	0	0.0	0.0	0	0.0	0.0	0	0.0	0.0	0	0.0	0.0	0	0.0	0.0	0	0.0	0.0	0	0.0	0.0	0	0.0	0.0	0	0.0	0.0	0	0.0	0.0	0	0.0	0.0	0	0.0	0.0	0	0.0	0.0	0	0.0	0.0	0	0.0	0.0	0	0.0
ENSRNOT00000078406	ENSRNOG00000053299	14[+]65732938-65733193	0	0.0	0.0	0	0.0	0.0	0	0.0	0.0	0	0.0	0.0	0	0.0	0.0	0	0.0	0.0	0	0.0	0.0	0	0.0	0.0	0	0.0	0.0	0	0.0	0.0	1	0.03	0.021648	0	0.0	0.0	0	0.0	0.0	0	0.0	0.0	0	0.0	0.0	0	0.0
ENSRNOT00000073455	ENSRNOG00000049292	3[+]75957592-75958524	0	0.0	0.0	0	0.0	0.0	0	0.0	0.0	0	0.0	0.0	0	0.0	0.0	0	0.0	0.0	0	0.0	0.0	0	0.0	0.0	0	0.0	0.0	0	0.0	0.0	0	0.0	0.0	0	0.0	0.0	0	0.0	0.0	0	0.0	0.0	0	0.0	0.0	0	0.0
ENSRNOT00000078404	ENSRNOG00000060534	X[-]144001233-144001727	0	0.0	0.0	0	0.0	0.0	0	0.0	0.0	0	0.0	0.0	0	0.0	0.0	0	0.0	0.0	0	0.0	0.0	0	0.0	0.0	0	0.0	0.0	0	0.0	0.0	0	0.0	0.0	0	0.0	0.0	0	0.0	0.0	0	0.0	0.0	0	0.0	0.0	0	0.0
ENSRNOT00000078405	ENSRNOG00000057173	1[+]252375933-252396460	0	0.0	0.0	0	0.0	0.0	0	0.0	0.0	1	0.0	0.0022649999999999997	0	0.0	0.0	0	0.0	0.0	0	0.0	0.0	0	0.0	0.0	0	0.0	0.0	0	0.0	0.0	0	0.0	0.0	0	0.0	0.0	0	0.0	0.0	0	0.0	0.0	0	0.0	0.0	0	0.0
ENSRNOT00000007498	ENSRNOG00000005446	7[+]11033317-11047437	898	14.43	12.625475999999999	600	14.29	11.013494	815	14.72	12.284558	909	16.46	12.685359	462	8.15	7.279261	538	9.6	8.894961	770	17.64	13.593347	964	16.11	12.579003	393	7.67	7.223139	763	14.44	11.964373	1025	18.62	14.673607999999998	2067	36.26	24.785566	1546	29.39	20.225214	1480	30.82	21.448586	335	5.2	5.386035	981	16.06
ENSRNOT00000078408	ENSRNOG00000059248	2[+]258783091-258784044	0	0.0	0.0	0	0.0	0.0	0	0.0	0.0	0	0.0	0.0	0	0.0	0.0	0	0.0	0.0	0	0.0	0.0	0	0.0	0.0	0	0.0	0.0	0	0.0	0.0	0	0.0	0.0	0	0.0	0.0	0	0.0	0.0	0	0.0	0.0	0	0.0	0.0	0	0.0
ENSRNOT00000078409	ENSRNOG00000057950	1[+]152004274-152004405	0	0.0	0.0	0	0.0	0.0	0	0.0	0.0	0	0.0	0.0	0	0.0	0.0	0	0.0	0.0	0	0.0	0.0	0	0.0	0.0	0	0.0	0.0	0	0.0	0.0	0	0.0	0.0	0	0.0	0.0	0	0.0	0.0	0	0.0	0.0	0	0.0	0.0	0	0.0
ENSRNOT00000008636	ENSRNOG00000028442	3[+]78696875-78697779	0	0.0	0.0	0	0.0	0.0	0	0.0	0.0	0	0.0	0.0	0	0.0	0.0	0	0.0	0.0	0	0.0	0.0	0	0.0	0.0	0	0.0	0.0	0	0.0	0.0	0	0.0	0.0	0	0.0	0.0	0	0.0	0.0	0	0.0	0.0	0	0.0	0.0	0	0.0
ENSRNOT00000008637	ENSRNOG00000005726	4[-]16519487-16654811	0	0.0	0.0	0	0.0	0.0	0	0.0	0.0	0	0.0	0.0	0	0.0	0.0	0	0.0	0.0	0	0.0	0.0	0	0.0	0.0	0	0.0	0.0	0	0.0	0.0	0	0.0	0.0	0	0.0	0.0	0	0.0	0.0	0	0.0	0.0	0	0.0	0.0	0	0.0
ENSRNOT00000008630	ENSRNOG00000006336	8[-]132844043-132910905	1829	4.98	4.357892	1860	7.51	5.7878940000000005	1951	5.97	4.984592	2420	7.43	5.722792	2368	7.08	6.321643	1376	4.16	3.857709	2010	7.81	6.0154879999999995	2435	6.9	5.384216	990	3.28	3.0899099999999997	1895	6.08	5.040304	2391	7.36	5.802841	3356	9.98	6.8200520000000004	2844	9.16	6.305994999999999	2694	9.51	6.616016	960	2.53	2.617716	2716	7.54
ENSRNOT00000072584	ENSRNOG00000020305	1[-]225825529-225830300	0	0.0	0.0	0	0.0	0.0	0	0.0	0.0	0	0.0	0.0	0	0.0	0.0	0	0.0	0.0	0	0.0	0.0	0	0.0	0.0	0	0.0	0.0	0	0.0	0.0	0	0.0	0.0	0	0.0	0.0	0	0.0	0.0	0	0.0	0.0	0	0.0	0.0	0	0.0
ENSRNOT00000072581	ENSRNOG00000046871	9[-]16518800-16519144	397	24.25	21.210947	293	26.48	20.41078	366	25.13	20.963417	457	31.5	24.273020000000002	277	18.54	16.556385000000002	210	14.22	13.168323999999998	350	30.47	23.482834	417	26.51	20.690704	182	13.49	12.706592	359	25.87	21.440379999999998	388	26.79	21.112879	675	45.06	30.797628000000003	552	39.93	27.481693	624	49.43	34.399215999999996	163	9.64	9.985524	464	28.93
ENSRNOT00000072580	ENSRNOG00000039593	18[-]28506934-28516209	231	3.69	3.230442	93	2.19	1.687484	78	1.39	1.162582	131	2.36	1.818587	263	4.63	4.131704	70	1.23	1.143337	166	3.78	2.913252	98	1.63	1.275763	79	1.53	1.4400549999999999	102	1.92	1.588363	195	3.54	2.785964	218	3.82	2.6082970000000003	232	4.4	3.0298849999999997	67	1.39	0.9672209999999999	47	0.72	0.743224	162	2.64
ENSRNOT00000072582	ENSRNOG00000049651	X[-]132506826-132506983	0	0.0	0.0	0	0.0	0.0	0	0.0	0.0	0	0.0	0.0	0	0.0	0.0	0	0.0	0.0	0	0.0	0.0	0	0.0	0.0	0	0.0	0.0	0	0.0	0.0	0	0.0	0.0	0	0.0	0.0	0	0.0	0.0	0	0.0	0.0	0	0.0	0.0	0	0.0
ENSRNOT00000072589	ENSRNOG00000045892	6[-]75759140-75763185	1639	11.8	10.325209	2476	26.44	20.377645	2654	21.49	17.930889	3302	26.81	20.656105	1158	9.16	8.176257000000001	1545	12.37	11.460537	2013	20.68	15.938492000000002	3589	26.89	20.994401999999997	1366	11.97	11.274413000000001	2355	19.99	16.568399	2844	23.17	18.257225	3838	30.18	20.627979	2727	23.24	15.992821	3065	28.61	19.912682	837	5.83	6.040432	2440	17.92
ENSRNOT00000072588	ENSRNOG00000050100	14[-]34194217-34218961	0	0.0	0.0	0	0.0	0.0	0	0.0	0.0	0	0.0	0.0	0	0.0	0.0	0	0.0	0.0	0	0.0	0.0	0	0.0	0.0	0	0.0	0.0	0	0.0	0.0	0	0.0	0.0	0	0.0	0.0	0	0.0	0.0	0	0.0	0.0	0	0.0	0.0	0	0.0
ENSRNOT00000082641	ENSRNOG00000057170	4[-]116823452-116823583	0	0.0	0.0	0	0.0	0.0	0	0.0	0.0	0	0.0	0.0	0	0.0	0.0	0	0.0	0.0	0	0.0	0.0	0	0.0	0.0	0	0.0	0.0	0	0.0	0.0	0	0.0	0.0	0	0.0	0.0	0	0.0	0.0	0	0.0	0.0	0	0.0	0.0	0	0.0
ENSRNOT00000082640	ENSRNOG00000054717	16[-]23437208-23437335	0	0.0	0.0	0	0.0	0.0	0	0.0	0.0	0	0.0	0.0	0	0.0	0.0	0	0.0	0.0	0	0.0	0.0	0	0.0	0.0	0	0.0	0.0	0	0.0	0.0	0	0.0	0.0	0	0.0	0.0	0	0.0	0.0	0	0.0	0.0	0	0.0	0.0	0	0.0
ENSRNOT00000082643	ENSRNOG00000057838	5[+]162797823-162797986	0	0.0	0.0	0	0.0	0.0	0	0.0	0.0	1	0.01	0.011141	0	0.0	0.0	1	0.01	0.009159	0	0.0	0.0	0	0.0	0.0	0	0.0	0.0	0	0.0	0.0	0	0.0	0.0	0	0.0	0.0	0	0.0	0.0	0	0.0	0.0	0	0.0	0.0	0	0.0
ENSRNOT00000082642	ENSRNOG00000014869	5[-]78305526-78324278	2	0.02	0.017708	2	0.02	0.017907	0	0.0	0.0	47	0.76	0.5869270000000001	6	0.09	0.07965599999999999	7	0.1	0.091784	8	0.16	0.11971199999999999	25	0.36	0.283842	4	0.06	0.0569	6	0.09	0.077829	28	0.46	0.359692	19	0.29	0.201264	5	0.08	0.056412000000000004	3	0.05	0.038161	3	0.03	0.036018	10	0.14
ENSRNOT00000082645	ENSRNOG00000017191	1[-]169447386-169534896	61	0.68	0.59687	42	0.7	0.540437	61	0.77	0.641085	54	0.68	0.523409	208	2.59	2.310228	80	1.01	0.933983	24	0.37	0.288283	40	0.47	0.367587	79	1.09	1.024106	68	0.91	0.752203	72	0.92	0.723032	107	1.32	0.8994190000000001	43	0.58	0.396296	10	0.14	0.096285	93	1.01	1.050319	98	1.13
ENSRNOT00000082644	ENSRNOG00000051616	14[-]32770151-32773588	0	0.0	0.0	0	0.0	0.0	0	0.0	0.0	0	0.0	0.0	0	0.0	0.0	0	0.0	0.0	0	0.0	0.0	0	0.0	0.0	0	0.0	0.0	0	0.0	0.0	0	0.0	0.0	0	0.0	0.0	0	0.0	0.0	0	0.0	0.0	0	0.0	0.0	0	0.0
ENSRNOT00000082647	ENSRNOG00000060842	3[+]163816979-163817067	3	0.66	0.573534	5	1.45	1.11455	3	0.72	0.597237	11	2.76	2.126853	5	1.11	0.990368	6	1.39	1.285313	4	1.06	0.817693	5	1.05	0.817719	2	0.38	0.353982	4	1.08	0.8926299999999999	4	0.83	0.651714	7	1.83	1.247614	2	0.53	0.36691599999999996	4	1.21	0.844317	2	0.23	0.243168	3	0.71
ENSRNOT00000082646	ENSRNOG00000058514	17[-]60418175-60418473	0	0.0	0.0	0	0.0	0.0	0	0.0	0.0	0	0.0	0.0	0	0.0	0.0	0	0.0	0.0	0	0.0	0.0	0	0.0	0.0	0	0.0	0.0	0	0.0	0.0	0	0.0	0.0	0	0.0	0.0	0	0.0	0.0	0	0.0	0.0	0	0.0	0.0	0	0.0
ENSRNOT00000082649	ENSRNOG00000060616	10[+]40824906-40825045	0	0.0	0.0	0	0.0	0.0	0	0.0	0.0	0	0.0	0.0	1	0.15	0.133579	0	0.0	0.0	2	0.34	0.26321300000000003	0	0.0	0.0	0	0.0	0.0	0	0.0	0.0	0	0.0	0.0	0	0.0	0.0	0	0.0	0.0	1	0.14	0.09668600000000001	0	0.0	0.0	0	0.0
ENSRNOT00000053660	ENSRNOG00000035537	10[+]63098360-63098453	1	0.14	0.12270299999999999	1	0.03	0.025572	0	0.0	0.0	0	0.0	0.0	1	0.03	0.023406	0	0.0	0.0	1	0.07	0.055769000000000006	0	0.0	0.0	1	0.04	0.034199	1	0.01	0.008743	0	0.0	0.0	1	0.02	0.01094	1	0.01	0.007287999999999999	0	0.0	0.0	0	0.0	0.0	0	0.0
ENSRNOT00000005006	ENSRNOG00000003769	13[-]44166306-44345735	552	6.46	5.649179	117	2.02	1.5581770000000001	101	1.33	1.1096620000000001	120	1.58	1.21977	213	2.74	2.444391	171	2.22	2.060767	185	3.08	2.3708720000000003	97	1.18	0.91751	90	1.27	1.195288	60	0.82	0.675878	28	0.36	0.283039	136	1.73	1.18565	124	1.72	1.18231	137	2.08	1.446012	52	0.59	0.607467	80	0.95
ENSRNOT00000005005	ENSRNOG00000003709	13[+]93684437-93716227	1497	15.37	13.446197	1813	27.59	21.261851999999998	3308	38.19	31.858978000000004	3642	42.14	32.468784	680	7.66	6.8437779999999995	1121	12.79	11.846489	1510	22.11	17.039169	6312	67.41	52.624924	2235	27.91	26.296083000000003	3426	41.44	34.347786	3106	36.06	28.414892	5183	58.09	39.704704	3295	40.01	27.541	6791	90.37	62.88760799999999	1578	15.67	16.229221	3924	41.07
ENSRNOT00000005003	ENSRNOG00000003718	14[-]21240398-21252538	2	0.03	0.024996	0	0.0	0.0	0	0.0	0.0	0	0.0	0.0	0	0.0	0.0	0	0.0	0.0	0	0.0	0.0	0	0.0	0.0	0	0.0	0.0	0	0.0	0.0	0	0.0	0.0	0	0.0	0.0	0	0.0	0.0	0	0.0	0.0	0	0.0	0.0	0	0.0
ENSRNOT00000059270	ENSRNOG00000003533	X[+]25016401-25080410	513	2.49	2.1819029999999997	759	5.48	4.223291000000001	695	3.8	3.173099	875	4.8	3.7001910000000002	655	3.5	3.127215	673	3.64	3.373644	520	3.61	2.780404	574	2.9	2.267296	316	1.87	1.76195	723	4.14	3.4347019999999997	1326	7.3	5.7537139999999996	1222	6.49	4.438651999999999	1684	9.7	6.677461	881	5.56	3.866943	120	0.56	0.584974	1197	5.94
ENSRNOT00000059271	ENSRNOG00000004415	6[+]86713604-86780147	561	1.8	1.5708090000000001	902	4.28	3.301168	949	3.42	2.851709	1215	4.39	3.379255	937	3.3	2.9442310000000003	627	2.23	2.067328	1084	4.95	3.8186120000000003	1475	4.91	3.8363940000000003	505	1.97	1.853047	1056	3.98	3.302492	307	1.11	0.874808	585	2.05	1.398842	258	0.98	0.671258	319	1.32	0.9196780000000001	335	1.04	1.075152	272	0.89
ENSRNOT00000059276	ENSRNOG00000038793	18[-]57935271-58081096	0	0.0	0.0	31	1.48	1.1381940000000002	0	0.0	0.0	0	0.0	0.0	20	0.69	0.6163649999999999	0	0.0	0.0	4	0.16	0.124197	0	0.0	0.0	1	0.04	0.035826	0	0.0	0.0	0	0.0	0.0	0	0.0	0.0	0	0.0	0.0	2	0.08	0.058119000000000004	0	0.0	0.0	5	0.16
ENSRNOT00000059277	ENSRNOG00000003005	10[+]35392762-35459267	0	0.0	0.0	5	0.06	0.049247000000000006	0	0.0	0.0	6	0.06	0.049128	2	0.02	0.018507	3	0.02	0.019569	4	0.05	0.041503	0	0.0	0.0	0	0.0	0.0	0	0.0	0.0	0	0.0	0.0	2	0.02	0.014085	2	0.02	0.010833	4	0.05	0.034053	0	0.0	0.0	0	0.0
ENSRNOT00000047702	ENSRNOG00000045685	3[-]76345264-76346196	0	0.0	0.0	0	0.0	0.0	0	0.0	0.0	0	0.0	0.0	0	0.0	0.0	0	0.0	0.0	0	0.0	0.0	0	0.0	0.0	0	0.0	0.0	0	0.0	0.0	0	0.0	0.0	0	0.0	0.0	0	0.0	0.0	0	0.0	0.0	0	0.0	0.0	0	0.0
ENSRNOT00000047700	ENSRNOG00000026430	10[+]44271587-44282726	0	0.0	0.0	0	0.0	0.0	0	0.0	0.0	0	0.0	0.0	2	0.03	0.024631	0	0.0	0.0	0	0.0	0.0	0	0.0	0.0	0	0.0	0.0	0	0.0	0.0	0	0.0	0.0	2	0.03	0.021534	0	0.0	0.0	0	0.0	0.0	0	0.0	0.0	0	0.0
ENSRNOT00000092398	ENSRNOG00000061952	6[-]112011743-112013020	0	0.0	0.0	0	0.0	0.0	0	0.0	0.0	0	0.0	0.0	0	0.0	0.0	0	0.0	0.0	0	0.0	0.0	0	0.0	0.0	0	0.0	0.0	0	0.0	0.0	0	0.0	0.0	0	0.0	0.0	0	0.0	0.0	0	0.0	0.0	0	0.0	0.0	0	0.0
ENSRNOT00000092399	ENSRNOG00000062047	13[-]70222439-70223066	0	0.0	0.0	0	0.0	0.0	0	0.0	0.0	0	0.0	0.0	0	0.0	0.0	0	0.0	0.0	0	0.0	0.0	0	0.0	0.0	0	0.0	0.0	0	0.0	0.0	0	0.0	0.0	0	0.0	0.0	0	0.0	0.0	0	0.0	0.0	0	0.0	0.0	0	0.0
ENSRNOT00000092396	ENSRNOG00000019090	2[+]187668960-187685721	1	0.01	0.004485	26	0.57	0.44022799999999995	22	0.37	0.307768	23	0.38	0.29484899999999997	3	0.04	0.039891	15	0.24	0.22134299999999998	18	0.39	0.296768	1	0.01	0.011452	0	0.0	0.0	39	0.7	0.5782470000000001	31	0.54	0.421567	26	0.42	0.285918	45	0.81	0.558363	6	0.11	0.076935	12	0.16	0.170239	19	0.29
ENSRNOT00000092397	ENSRNOG00000027962	13[-]70258915-70321722	1036	3.79	3.315226	1859	10.08	7.768897999999999	2321	9.55	7.96422	2503	10.32	7.951863	2464	9.9	8.837213	1359	5.53	5.119619999999999	2167	11.31	8.715139	2320	8.83	6.890614	1137	5.06	4.763503	2457	10.59	8.777345	2025	8.38	6.601714	2918	11.65	7.963883999999999	2723	11.78	8.107793	1179	5.59	3.889441	922	3.26	3.3794	1834	6.84
ENSRNOT00000092394	ENSRNOG00000000519	20[-]6229246-6229634	3	0.11	0.096458	5	0.37	0.288136	4	0.2	0.165759	5	0.27	0.209943	10	0.59	0.530309	2	0.09	0.084908	10	0.76	0.5830350000000001	4	0.21	0.160246	6	0.35	0.328415	5	0.26	0.21785500000000002	3	0.18	0.144503	15	0.88	0.601047	7	0.45	0.306535	2	0.11	0.077497	5	0.25	0.263472	7	0.35
ENSRNOT00000092395	ENSRNOG00000002079	14[+]8080565-8367771	0	0.0	0.0	0	0.0	0.0	13	0.15	0.12604	0	0.0	0.0	0	0.0	0.0	0	0.0	0.0	0	0.0	0.0	11	0.12	0.091713	0	0.0	0.0	0	0.0	0.0	58	0.69	0.5421560000000001	0	0.0	0.0	9	0.1	0.069425	0	0.0	0.0	0	0.0	0.0	0	0.0
ENSRNOT00000092392	ENSRNOG00000001032	12[+]12639902-12646562	1	0.02	0.015905000000000002	11	0.41	0.31909899999999997	5	0.15	0.121275	4	0.1	0.07789299999999999	9	0.24	0.214824	2	0.05	0.050568	0	0.0	0.0	9	0.23	0.1823	3	0.08	0.078512	1	0.0	0.002503	6	0.16	0.123424	11	0.3	0.203674	12	0.37	0.25666700000000003	13	0.43	0.301576	3	0.06	0.057572000000000005	6	0.14
ENSRNOT00000092393	ENSRNOG00000061970	6[-]14666770-14667271	0	0.0	0.0	0	0.0	0.0	0	0.0	0.0	0	0.0	0.0	0	0.0	0.0	0	0.0	0.0	0	0.0	0.0	0	0.0	0.0	0	0.0	0.0	0	0.0	0.0	0	0.0	0.0	0	0.0	0.0	0	0.0	0.0	0	0.0	0.0	0	0.0	0.0	0	0.0
ENSRNOT00000092390	ENSRNOG00000003116	10[-]62020160-62020878	12	0.34	0.30040300000000003	2	0.05	0.037861	5	0.15	0.123037	6	0.17	0.134277	7	0.22	0.19205899999999998	1	0.02	0.016434	8	0.32	0.24468800000000002	2	0.03	0.023962	1	0.03	0.0275	1	0.02	0.014784	1	0.03	0.02395	8	0.24	0.166248	10	0.33	0.225725	1	0.0	0.0009630000000000001	2	0.03	0.032484	2	0.03
ENSRNOT00000092391	ENSRNOG00000039994	X[-]123719907-123731366	6	0.09	0.075914	0	0.0	0.0	1	0.02	0.015011000000000002	20	0.36	0.27770500000000004	21	0.36	0.320944	4	0.06	0.059663	15	0.33	0.255727	24	0.4	0.314684	11	0.21	0.20116199999999998	36	0.68	0.564187	19	0.34	0.267316	33	0.57	0.39281	17	0.31	0.216221	4	0.08	0.058313	4	0.05	0.053015	13	0.2
ENSRNOT00000076660	ENSRNOG00000051332	1[-]134335713-134336064	0	0.0	0.0	0	0.0	0.0	1	0.0	0.0016820000000000001	1	0.0	0.003114	0	0.0	0.0	1	0.02	0.013951	1	0.0	0.003066	1	0.01	0.011701999999999999	0	0.0	0.0	1	0.02	0.017122	0	0.0	0.0	1	0.0	0.002601	0	0.0	0.0	2	0.08	0.055077	0	0.0	0.0	1	0.03
ENSRNOT00000076661	ENSRNOG00000020532	1[+]216371824-216394321	14	0.38	0.333906	0	0.0	0.0	6	0.19	0.158186	11	0.33	0.253792	11	0.32	0.289829	14	0.44	0.407893	0	0.0	0.0	8	0.23	0.17995999999999998	10	0.32	0.297574	19	0.63	0.525784	15	0.47	0.372573	11	0.33	0.227413	12	0.37	0.257446	18	0.66	0.45893500000000004	12	0.33	0.33967800000000004	0	0.0
ENSRNOT00000092022	ENSRNOG00000015716	1[-]189166399-189181901	25	0.18	0.154755	68	0.72	0.558337	95	0.76	0.635534	32	0.26	0.198078	19	0.14	0.128723	25	0.19	0.178503	21	0.21	0.16151600000000002	573	4.29	3.3490269999999995	84	0.73	0.689686	550	4.66	3.865218	146	1.19	0.935843	263	2.07	1.411922	25	0.21	0.144532	49	0.45	0.31417	4	0.02	0.023464	123	0.9
ENSRNOT00000076663	ENSRNOG00000051300	X[-]73757664-73758388	466	13.54	11.839046000000002	645	27.76	21.395775	425	13.87	11.573108	676	22.13	17.054413	339	10.79	9.633553	357	11.53	10.676085	559	23.14	17.834454	443	13.38	10.446964999999999	217	7.66	7.211811999999999	303	10.37	8.596285	363	11.93	9.398283000000001	557	17.67	12.073843	582	19.98	13.753364999999999	538	20.26	14.097211999999999	201	5.64	5.83873	445	13.17
ENSRNOT00000076664	ENSRNOG00000028845	10[+]23661013-24049460	0	0.0	0.0	0	0.0	0.0	43	0.41	0.343188	86	0.83	0.636804	64	0.59	0.528135	28	0.26	0.240031	94	1.14	0.877599	27	0.23	0.182198	73	0.75	0.704874	93	0.93	0.768748	113	1.08	0.853748	90	0.83	0.567427	74	0.74	0.508601	0	0.0	0.0	76	0.63	0.649941	91	0.79
ENSRNOT00000092025	ENSRNOG00000056288	13[+]58388634-58388743	0	0.0	0.0	0	0.0	0.0	0	0.0	0.0	0	0.0	0.0	0	0.0	0.0	0	0.0	0.0	0	0.0	0.0	0	0.0	0.0	0	0.0	0.0	0	0.0	0.0	0	0.0	0.0	0	0.0	0.0	0	0.0	0.0	0	0.0	0.0	0	0.0	0.0	0	0.0
ENSRNOT00000076666	ENSRNOG00000016000	2[-]208415791-208420060	17	0.56	0.490154	22	1.09	0.84025	21	0.78	0.6522359999999999	38	1.42	1.093284	30	1.07	0.9598450000000001	7	0.23	0.21563000000000002	34	1.62	1.247174	56	1.95	1.523601	15	0.6	0.566529	27	1.05	0.873857	27	1.02	0.804954	46	1.67	1.1392790000000002	43	1.7	1.168748	34	1.48	1.027866	8	0.23	0.241666	28	0.95
ENSRNOT00000076667	ENSRNOG00000051196	15[+]36809361-36862816	152	1.27	1.110902	167	2.08	1.6036219999999999	155	1.46	1.216492	281	2.65	2.04507	488	4.5	4.016171	157	1.47	1.357803	306	3.67	2.826938	311	2.72	2.120732	94	0.95	0.8979520000000001	179	1.77	1.465514	281	2.67	2.100409	695	6.38	4.35729	405	4.02	2.769762	370	4.02	2.7992060000000003	101	0.82	0.847275	267	2.29
ENSRNOT00000092028	ENSRNOG00000056028	2[-]144003454-144007636	348	4.47	3.9098349999999997	347	6.61	5.0927489999999995	307	4.44	3.7044410000000005	449	6.51	5.0136080000000005	343	4.84	4.323867	279	3.98	3.6865419999999998	421	7.72	5.949339	337	4.5	3.5122	178	2.79	2.624386	259	3.91	3.243177	359	5.22	4.113707	572	8.03	5.488347	533	8.1	5.575628	400	6.67	4.641698	160	1.98	2.050529	374	4.9
ENSRNOT00000072328	ENSRNOG00000061453	10[-]60020195-60032218	0	0.0	0.0	0	0.0	0.0	0	0.0	0.0	0	0.0	0.0	0	0.0	0.0	0	0.0	0.0	0	0.0	0.0	0	0.0	0.0	0	0.0	0.0	0	0.0	0.0	0	0.0	0.0	0	0.0	0.0	0	0.0	0.0	0	0.0	0.0	0	0.0	0.0	0	0.0
ENSRNOT00000045708	ENSRNOG00000002708	X[+]21063562-21168750	1112	4.1	3.5883300000000005	937	5.12	3.949243	1006	4.17	3.4786269999999995	1111	4.62	3.5598949999999996	1956	7.92	7.07338	778	3.19	2.9533720000000003	1218	6.41	4.939565	1145	4.39	3.4288519999999996	614	2.75	2.592561	1189	5.17	4.283104	1719	7.17	5.649941	2321	9.35	6.38871	1974	8.61	5.927525	1255	6.0	4.174519	465	1.66	1.718437	1352	5.08
ENSRNOT00000015914	ENSRNOG00000011974	8[-]42388677-42389641	0	0.0	0.0	0	0.0	0.0	0	0.0	0.0	0	0.0	0.0	0	0.0	0.0	0	0.0	0.0	0	0.0	0.0	0	0.0	0.0	0	0.0	0.0	0	0.0	0.0	0	0.0	0.0	0	0.0	0.0	0	0.0	0.0	0	0.0	0.0	0	0.0	0.0	0	0.0
ENSRNOT00000045053	ENSRNOG00000018118	5[-]173189592-173209768	1737	15.62	13.661389000000002	1454	19.37	14.928614999999999	1639	16.57	13.822298000000002	1658	16.8	12.941336	1176	11.6	10.358831	1262	12.61	11.679436	1453	18.63	14.359229999999998	1999	18.69	14.590113	867	9.47	8.925357	1407	14.9	12.345498	1754	17.83	14.051372	2848	27.95	19.100266	2979	31.68	21.802488	2207	25.71	17.892118	728	6.33	6.5514470000000005	1870	17.14
ENSRNOT00000036374	ENSRNOG00000026344	6[-]23359009-23404368	0	0.0	0.0	0	0.0	0.0	0	0.0	0.0	0	0.0	0.0	0	0.0	0.0	0	0.0	0.0	0	0.0	0.0	2	0.01	0.011401	0	0.0	0.0	2	0.01	0.008235	6	0.05	0.037498000000000004	6	0.04	0.026675	11	0.09	0.059052	0	0.0	0.0	0	0.0	0.0	0	0.0
ENSRNOT00000036375	ENSRNOG00000048017	7[-]18792747-18793289	33	2.01	1.758747	13	1.1	0.8502559999999999	17	1.14	0.9545469999999999	36	2.43	1.872845	70	4.68	4.178256	3	0.2	0.184835	16	1.32	1.016941	0	0.0	0.0	5	0.33	0.313553	10	0.71	0.59196	0	0.0	0.0	11	0.73	0.497788	64	4.62	3.1809950000000002	3	0.2	0.137506	14	0.79	0.817938	3	0.18
ENSRNOT00000036373	ENSRNOG00000022943	7[-]3143827-3170146	3879	27.1	23.700943	2471	25.58	19.716068	2168	17.02	14.201294	3226	25.4	19.568493	6858	52.59	46.963573	1642	12.75	11.806911999999999	3077	30.65	23.621113	2328	16.91	13.200892000000001	1447	12.29	11.581412	1887	15.53	12.867784	2413	19.06	15.019105	3442	26.24	17.934553	2946	24.33	16.746451999999998	1923	17.4	12.111602	1941	13.12	13.583720000000001	2524	17.97
ENSRNOT00000068340	ENSRNOG00000019677	8[-]62569528-62616828	416	2.15	1.878775	359	2.74	2.112651	202	1.17	0.974833	357	2.08	1.599199	537	3.04	2.713977	400	2.29	2.123861	405	2.98	2.298556	206	1.11	0.8638129999999999	116	0.73	0.684375	204	1.24	1.025936	198	1.15	0.90815	330	1.86	1.269096	485	2.96	2.035571	267	1.78	1.239044	164	0.82	0.8477020000000001	245	1.29
ENSRNOT00000068345	ENSRNOG00000039017	11[-]61462994-61530837	493	2.17	1.9022	833	5.45	4.198214	699	3.47	2.892267	1017	5.06	3.897571	467	2.26	2.019094	396	1.94	1.798181	658	4.14	3.190501	650	2.98	2.329418	301	1.62	1.522134	575	2.99	2.476302	691	3.45	2.715123	721	3.47	2.372552	524	2.73	1.8818009999999998	628	3.59	2.499187	314	1.34	1.386105	642	2.89
ENSRNOT00000053667	ENSRNOG00000035544	X[-]84708911-84708980	0	0.0	0.0	0	0.0	0.0	0	0.0	0.0	0	0.0	0.0	0	0.0	0.0	0	0.0	0.0	0	0.0	0.0	0	0.0	0.0	0	0.0	0.0	0	0.0	0.0	0	0.0	0.0	0	0.0	0.0	0	0.0	0.0	0	0.0	0.0	0	0.0	0.0	0	0.0
ENSRNOT00000043280	ENSRNOG00000032038	X[+]63053031-63059164	4	0.03	0.029782	4	0.05	0.038896	0	0.0	0.0	9	0.08	0.06529	22	0.2	0.179506	4	0.04	0.035057	17	0.2	0.153186	4	0.04	0.027644	4	0.04	0.037127999999999994	4	0.04	0.032692	11	0.1	0.079595	23	0.21	0.141147	9	0.09	0.062355999999999995	4	0.04	0.030705	4	0.03	0.03411	8	0.07
ENSRNOT00000048735	ENSRNOG00000030934	1[-]248213480-248213740	0	0.0	0.0	0	0.0	0.0	0	0.0	0.0	0	0.0	0.0	0	0.0	0.0	0	0.0	0.0	0	0.0	0.0	0	0.0	0.0	1	0.01	0.011701000000000001	0	0.0	0.0	0	0.0	0.0	1	0.04	0.02486	0	0.0	0.0	0	0.0	0.0	0	0.0	0.0	0	0.0
ENSRNOT00000048739	ENSRNOG00000001806	11[-]81648885-81660395	4118	57.05	49.896919	2025	41.56	32.030224	1355	21.1	17.604256	1932	30.15	23.232777	1330	20.22	18.058819	3960	60.97	56.473965	4081	80.6	62.120785	672	9.67	7.550582	846	14.24	13.415364000000002	411	6.7	5.549183	277	4.34	3.4176349999999998	5504	83.21	56.872265000000006	3381	55.37	38.11058	1262	22.64	15.756637	919	12.31	12.751155	993	14.01
ENSRNOT00000048738	ENSRNOG00000003075	11[-]64723186-64752544	524	5.33	4.666094	453	6.84	5.269647	459	5.25	4.379301	533	6.12	4.713067	557	6.23	5.560433	399	4.51	4.181701	538	7.8	6.014349	449	4.75	3.707005	217	2.68	2.525775	323	3.87	3.2069400000000003	544	6.26	4.931782	759	8.43	5.759637000000001	775	9.33	6.420038	473	6.23	4.336180000000001	149	1.46	1.510704	489	5.07
ENSRNOT00000053666	ENSRNOG00000035543	7[-]34881095-34881190	0	0.0	0.0	0	0.0	0.0	0	0.0	0.0	0	0.0	0.0	0	0.0	0.0	0	0.0	0.0	2	0.37	0.287488	0	0.0	0.0	0	0.0	0.0	1	0.13	0.104156	0	0.0	0.0	0	0.0	0.0	3	0.64	0.44244799999999995	1	0.15	0.104103	0	0.0	0.0	0	0.0
ENSRNOT00000036993	ENSRNOG00000012436	2[+]243656579-243687857	135	1.54	1.344165	45	0.75	0.576978	170	2.18	1.8178029999999998	83	1.06	0.8160270000000001	20	0.24	0.21282800000000002	24	0.3	0.278298	47	0.76	0.582662	37	0.44	0.339683	21	0.28	0.2643	58	0.77	0.637691	32	0.41	0.31946599999999997	5	0.06	0.040171	6	0.07	0.048638	101	1.48	1.033202	65	0.71	0.738214	90	1.05
ENSRNOT00000036990	ENSRNOG00000023576	9[+]50526811-50548046	2019	47.61	41.648144	910	31.8	24.505957000000002	839	22.23	18.550133	669	17.78	13.699546	467	12.08	10.788944	942	24.7	22.874876	1692	56.92	43.866096	1335	32.74	25.557876999999998	923	26.46	24.925682000000002	608	16.89	13.997956	501	13.36	10.527387	2322	59.78	40.860110999999996	2198	61.3	42.188576	1253	38.27	26.634404999999997	357	8.14	8.429971	1157	27.81
ENSRNOT00000036996	ENSRNOG00000025049	6[-]55695544-55711146	0	0.0	0.0	1	0.06	0.047784	0	0.0	0.0	0	0.0	0.0	2	0.14	0.124727	0	0.0	0.0	0	0.0	0.0	0	0.0	0.0	0	0.0	0.0	0	0.0	0.0	0	0.0	0.0	0	0.0	0.0	0	0.0	0.0	0	0.0	0.0	0	0.0	0.0	3	0.14
ENSRNOT00000036995	ENSRNOG00000027742	3[+]5624506-5654910	787	4.53	3.9580309999999996	289	2.46	1.893578	237	1.53	1.2738200000000002	442	2.87	2.208171	884	5.58	4.982671	269	1.72	1.591324	856	7.02	5.411232	376	2.25	1.7550459999999999	163	1.13	1.068076	282	1.91	1.5808309999999999	1331	8.66	6.821078	4769	29.95	20.469701999999998	6132	41.72	28.714792	228	1.7	1.182444	94	0.52	0.537719	404	2.36
ENSRNOT00000036999	ENSRNOG00000022283	20[+]5815837-5826137	0	0.0	0.0	0	0.0	0.0	0	0.0	0.0	0	0.0	0.0	0	0.0	0.0	0	0.0	0.0	0	0.0	0.0	2	0.03	0.019873	2	0.03	0.027839999999999997	0	0.0	0.0	0	0.0	0.0	0	0.0	0.0	0	0.0	0.0	0	0.0	0.0	0	0.0	0.0	0	0.0
ENSRNOT00000014373	ENSRNOG00000010750	6[+]52751106-52768574	442	2.61	2.28462	560	4.91	3.7835650000000003	656	4.36	3.638821	792	5.28	4.072030000000001	533	3.46	3.091672	378	2.49	2.304003	561	4.73	3.6477839999999997	977	6.02	4.696947	316	2.27	2.1402349999999997	730	5.09	4.219233999999999	786	5.26	4.143069000000001	968	6.25	4.273004	612	4.28	2.947339	721	5.53	3.845915	255	1.46	1.512509	702	4.23
ENSRNOT00000014377	ENSRNOG00000010628	4[-]145686193-145699577	1821	30.45	26.634921999999996	2027	50.24	38.723469	2344	44.07	36.765881	2302	43.38	33.427757	1179	21.63	19.321817000000003	1246	23.16	21.452253	1671	39.85	30.708839	3350	58.26	45.480881	1205	24.51	23.090734	1880	37.04	30.697651	1647	31.14	24.53631	3608	65.87	45.017154999999995	2844	56.25	38.716824	3129	67.81	47.192257	647	10.46	10.835842	1883	32.1
ENSRNOT00000083066	ENSRNOG00000051606	2[+]86891101-87038833	0	0.0	0.0	2	0.03	0.025119	3	0.04	0.030008999999999997	4	0.05	0.038705	14	0.2	0.174205	4	0.06	0.054054	8	0.14	0.108946	2	0.02	0.015822	4	0.06	0.055983000000000005	10	0.14	0.116942	6	0.08	0.059623	8	0.1	0.070216	11	0.16	0.11269900000000001	4	0.07	0.047329	0	0.0	0.0	8	0.1
ENSRNOT00000083067	ENSRNOG00000001963	11[+]38035450-38059312	244	2.13	1.8603610000000002	505	6.52	5.025187	234	2.29	1.9137650000000002	464	4.56	3.514733	489	4.68	4.1811050000000005	0	0.0	0.0	1	0.01	0.004732	181	1.64	1.2797370000000001	202	2.14	2.0160549999999997	0	0.0	0.0	792	7.81	6.150723	300	2.85	1.950241	597	6.16	4.237587	252	2.84	1.977959	0	0.0	0.0	486	4.32
ENSRNOT00000086012	ENSRNOG00000060835	15[+]66966122-66966314	0	0.0	0.0	0	0.0	0.0	0	0.0	0.0	0	0.0	0.0	0	0.0	0.0	0	0.0	0.0	0	0.0	0.0	0	0.0	0.0	0	0.0	0.0	0	0.0	0.0	0	0.0	0.0	0	0.0	0.0	0	0.0	0.0	0	0.0	0.0	0	0.0	0.0	0	0.0
ENSRNOT00000031345	ENSRNOG00000026225	4[-]68831221-68832216	0	0.0	0.0	0	0.0	0.0	0	0.0	0.0	0	0.0	0.0	0	0.0	0.0	0	0.0	0.0	0	0.0	0.0	0	0.0	0.0	0	0.0	0.0	0	0.0	0.0	0	0.0	0.0	0	0.0	0.0	0	0.0	0.0	0	0.0	0.0	0	0.0	0.0	0	0.0
ENSRNOT00000083062	ENSRNOG00000058004	1[-]135083659-135084385	0	0.0	0.0	3	0.09	0.072961	10	0.31	0.257693	17	0.53	0.406387	17	0.51	0.45938900000000005	2	0.06	0.059601999999999995	3	0.09	0.07234199999999999	0	0.0	0.0	2	0.07	0.063455	6	0.2	0.16587000000000002	8	0.24	0.188881	10	0.3	0.204236	16	0.54	0.368402	5	0.16	0.10858399999999999	2	0.05	0.055091999999999995	9	0.24
ENSRNOT00000086015	ENSRNOG00000058057	15[-]104244359-104394322	29	0.14	0.121422	45	0.32	0.24929899999999997	15	0.08	0.068135	29	0.16	0.12443699999999999	72	0.39	0.34810399999999997	32	0.18	0.162193	52	0.36	0.27753	18	0.09	0.07166499999999999	29	0.17	0.16276400000000002	19	0.11	0.089362	46	0.26	0.20215999999999998	105	0.57	0.386806	103	0.6	0.41043599999999997	9	0.05	0.036543	6	0.03	0.029214999999999998	17	0.08
ENSRNOT00000011632	ENSRNOG00000008800	15[+]27421954-27422940	0	0.0	0.0	0	0.0	0.0	0	0.0	0.0	0	0.0	0.0	0	0.0	0.0	0	0.0	0.0	0	0.0	0.0	0	0.0	0.0	0	0.0	0.0	0	0.0	0.0	0	0.0	0.0	0	0.0	0.0	0	0.0	0.0	0	0.0	0.0	0	0.0	0.0	0	0.0
ENSRNOT00000086017	ENSRNOG00000061796	15[-]5368908-5375463	0	0.0	0.0	0	0.0	0.0	0	0.0	0.0	0	0.0	0.0	0	0.0	0.0	0	0.0	0.0	0	0.0	0.0	0	0.0	0.0	0	0.0	0.0	0	0.0	0.0	0	0.0	0.0	0	0.0	0.0	0	0.0	0.0	0	0.0	0.0	0	0.0	0.0	0	0.0
ENSRNOT00000086018	ENSRNOG00000055692	16[+]56611572-56611703	0	0.0	0.0	0	0.0	0.0	0	0.0	0.0	0	0.0	0.0	0	0.0	0.0	0	0.0	0.0	0	0.0	0.0	0	0.0	0.0	0	0.0	0.0	0	0.0	0.0	0	0.0	0.0	0	0.0	0.0	0	0.0	0.0	0	0.0	0.0	0	0.0	0.0	0	0.0
ENSRNOT00000086019	ENSRNOG00000055082	1[-]198456699-198460126	0	0.0	0.0	0	0.0	0.0	0	0.0	0.0	0	0.0	0.0	0	0.0	0.0	0	0.0	0.0	0	0.0	0.0	0	0.0	0.0	0	0.0	0.0	0	0.0	0.0	0	0.0	0.0	0	0.0	0.0	0	0.0	0.0	0	0.0	0.0	0	0.0	0.0	0	0.0
ENSRNOT00000031348	ENSRNOG00000042985	2[+]240527130-240576179	12	0.11	0.09793400000000001	2	0.03	0.021329	2	0.01	0.010754999999999999	2	0.02	0.016212	22	0.22	0.19564700000000002	6	0.06	0.057736	5	0.06	0.044713	5	0.04	0.035117	2	0.02	0.016988999999999997	5	0.05	0.039162999999999996	2	0.02	0.016582	5	0.04	0.030319	7	0.07	0.046554000000000005	2	0.02	0.016725	0	0.0	0.0	3	0.03
ENSRNOT00000083069	ENSRNOG00000047620	2[+]197715761-197750115	456	3.0	2.623972	1050	10.25	7.89712	1092	8.08	6.744460000000001	1344	9.98	7.686201	467	3.38	3.015357	579	4.24	3.924136	1157	10.87	8.374694	525	3.59	2.804875	319	2.55	2.404639	524	4.06	3.3657769999999996	551	4.1	3.2301189999999997	674	4.85	3.3125489999999997	533	4.15	2.855498	601	5.13	3.566874	212	1.35	1.3957030000000001	660	4.43
ENSRNOT00000075311	ENSRNOG00000045961	10[-]40183078-40201992	940	11.06	9.677822	440	7.68	5.915795	714	9.45	7.883667	636	8.44	6.503986	389	5.03	4.490169	500	6.54	6.057619	565	9.49	7.311711999999999	919	11.25	8.781964	614	8.79	8.28427	908	12.6	10.441730999999999	1098	14.62	11.520522	1056	13.58	9.278687	774	10.78	7.419186	732	11.16	7.768077000000001	349	3.97	4.1083110000000005	1684	20.22
ENSRNOT00000075312	ENSRNOG00000048030	17[-]71785800-71785878	0	0.0	0.0	0	0.0	0.0	0	0.0	0.0	0	0.0	0.0	0	0.0	0.0	0	0.0	0.0	0	0.0	0.0	0	0.0	0.0	0	0.0	0.0	0	0.0	0.0	0	0.0	0.0	0	0.0	0.0	0	0.0	0.0	0	0.0	0.0	0	0.0	0.0	0	0.0
ENSRNOT00000075314	ENSRNOG00000049392	X[+]123662477-123664107	8	0.1	0.090128	4	0.08	0.058460000000000005	22	0.31	0.254992	8	0.12	0.089321	4	0.06	0.050585000000000005	0	0.0	0.0	4	0.07	0.056625	12	0.16	0.122202	4	0.05	0.049078	4	0.06	0.050388	18	0.25	0.199043	12	0.17	0.115177	8	0.12	0.083868	6	0.09	0.064377	8	0.1	0.103396	6	0.07
ENSRNOT00000075317	ENSRNOG00000033220	12[-]41299153-41307285	0	0.0	0.0	0	0.0	0.0	0	0.0	0.0	0	0.0	0.0	0	0.0	0.0	0	0.0	0.0	0	0.0	0.0	0	0.0	0.0	0	0.0	0.0	0	0.0	0.0	0	0.0	0.0	0	0.0	0.0	0	0.0	0.0	0	0.0	0.0	0	0.0	0.0	0	0.0
ENSRNOT00000075316	ENSRNOG00000047445	9[+]59242430-59242533	0	0.0	0.0	0	0.0	0.0	0	0.0	0.0	0	0.0	0.0	0	0.0	0.0	0	0.0	0.0	0	0.0	0.0	0	0.0	0.0	0	0.0	0.0	0	0.0	0.0	0	0.0	0.0	0	0.0	0.0	0	0.0	0.0	0	0.0	0.0	0	0.0	0.0	0	0.0
ENSRNOT00000075318	ENSRNOG00000046628	1[-]172321830-172322795	0	0.0	0.0	0	0.0	0.0	0	0.0	0.0	0	0.0	0.0	0	0.0	0.0	0	0.0	0.0	0	0.0	0.0	0	0.0	0.0	0	0.0	0.0	0	0.0	0.0	0	0.0	0.0	0	0.0	0.0	0	0.0	0.0	0	0.0	0.0	0	0.0	0.0	0	0.0
ENSRNOT00000069437	ENSRNOG00000044170	14[-]59912941-59913047	0	0.0	0.0	0	0.0	0.0	0	0.0	0.0	0	0.0	0.0	0	0.0	0.0	0	0.0	0.0	1	0.08	0.060521000000000005	0	0.0	0.0	0	0.0	0.0	0	0.0	0.0	0	0.0	0.0	0	0.0	0.0	0	0.0	0.0	0	0.0	0.0	0	0.0	0.0	0	0.0
ENSRNOT00000087761	ENSRNOG00000055170	2[+]44989102-44990920	0	0.0	0.0	0	0.0	0.0	0	0.0	0.0	0	0.0	0.0	0	0.0	0.0	0	0.0	0.0	0	0.0	0.0	0	0.0	0.0	0	0.0	0.0	0	0.0	0.0	0	0.0	0.0	0	0.0	0.0	0	0.0	0.0	0	0.0	0.0	0	0.0	0.0	0	0.0
ENSRNOT00000087760	ENSRNOG00000053681	18[+]7597904-7598022	0	0.0	0.0	0	0.0	0.0	0	0.0	0.0	0	0.0	0.0	0	0.0	0.0	0	0.0	0.0	0	0.0	0.0	0	0.0	0.0	0	0.0	0.0	0	0.0	0.0	0	0.0	0.0	0	0.0	0.0	0	0.0	0.0	0	0.0	0.0	0	0.0	0.0	0	0.0
ENSRNOT00000087763	ENSRNOG00000012356	10[+]40553180-40574444	434	3.11	2.720439	316	3.36	2.58586	516	4.16	3.471832	441	3.56	2.743757	394	3.1	2.768037	219	1.74	1.611557	300	3.06	2.360005	993	7.4	5.77928	230	2.01	1.88906	656	5.54	4.591837	356	2.89	2.275121	757	5.92	4.046782	921	7.81	5.37373	652	6.06	4.216271	0	0.0	0.0	424	3.1
ENSRNOT00000087762	ENSRNOG00000054560	3[+]11756384-11793593	1350	9.0	7.874667	424	4.19	3.228105	356	2.66	2.222141	572	4.29	3.308096	1808	13.23	11.816042999999999	293	2.17	2.008232	913	8.68	6.685892	429	2.97	2.319434	278	2.25	2.1191299999999997	464	3.64	3.016006	966	7.28	5.740262	1158	8.43	5.75864	2095	16.52	11.369679	285	2.46	1.7139380000000002	358	2.31	2.387206	615	4.18
ENSRNOT00000065541	ENSRNOG00000056175	10[-]59983918-60006037	0	0.0	0.0	0	0.0	0.0	0	0.0	0.0	0	0.0	0.0	0	0.0	0.0	0	0.0	0.0	0	0.0	0.0	0	0.0	0.0	0	0.0	0.0	0	0.0	0.0	0	0.0	0.0	0	0.0	0.0	0	0.0	0.0	0	0.0	0.0	0	0.0	0.0	0	0.0
ENSRNOT00000087764	ENSRNOG00000019186	5[+]136117858-136127626	0	0.0	0.0	27	0.9	0.694796	19	0.47	0.393016	38	0.96	0.741395	0	0.0	0.0	18	0.44	0.40342	3	0.09	0.069746	38	0.88	0.683665	26	0.7	0.660637	24	0.63	0.521623	34	0.86	0.67519	45	1.1	0.754931	2	0.05	0.036557	23	0.67	0.467071	1	0.01	0.008736	35	0.81
ENSRNOT00000087767	ENSRNOG00000054150	12[+]33520785-33521968	0	0.0	0.0	0	0.0	0.0	0	0.0	0.0	0	0.0	0.0	0	0.0	0.0	0	0.0	0.0	0	0.0	0.0	0	0.0	0.0	0	0.0	0.0	0	0.0	0.0	0	0.0	0.0	0	0.0	0.0	0	0.0	0.0	0	0.0	0.0	0	0.0	0.0	0	0.0
ENSRNOT00000065542	ENSRNOG00000005985	15[+]344685-1047625	0	0.0	0.0	5	0.04	0.02935	0	0.0	0.0	0	0.0	0.0	16	0.09	0.083838	0	0.0	0.0	0	0.0	0.0	9	0.05	0.037601	0	0.0	0.0	10	0.07	0.055397	0	0.0	0.0	76	0.47	0.321509	0	0.0	0.0	0	0.0	0.0	0	0.0	0.0	0	0.0
ENSRNOT00000087769	ENSRNOG00000002757	10[-]71394313-71439540	20	0.33	0.285467	0	0.0	0.0	0	0.0	0.0	14	0.26	0.20108900000000002	0	0.0	0.0	0	0.0	0.0	0	0.0	0.0	0	0.0	0.0	0	0.0	0.0	0	0.0	0.0	0	0.0	0.0	21	0.38	0.25860900000000003	0	0.0	0.0	0	0.0	0.0	0	0.0	0.0	0	0.0
ENSRNOT00000087768	ENSRNOG00000004814	10[-]13163036-13168217	2820	131.86	115.33287	2281	158.08	121.82997900000001	2088	109.71	91.52912099999999	2715	143.02	110.19890600000001	1497	76.8	68.592934	1446	75.16	69.613861	2133	142.19	109.58270300000001	1999	97.19	75.872612	1176	66.83	62.959377	1714	94.39	78.22584499999999	1859	98.26	77.424911	3023	154.24	105.421379	3273	180.96	124.547699	2820	170.86	118.903557	1141	51.59	53.424953	2586	123.22
ENSRNOT00000061882	ENSRNOG00000011871	9[-]4440982-4447715	777	6.71	5.869381	1077	13.79	10.625797	1148	11.14	9.29475	1376	13.39	10.315916	668	6.33	5.655482	675	6.48	6.001234999999999	1055	12.99	10.012959	1523	13.68	10.675327000000001	670	7.04	6.630210000000001	1118	11.37	9.423983999999999	1634	15.96	12.57376	1391	13.11	8.960983	1000	10.21	7.025244	1243	13.9	9.675074	384	3.2	3.3182940000000003	1267	11.15
ENSRNOT00000022854	ENSRNOG00000016974	9[+]100489852-100504076	1113	12.7	11.108229	859	14.52	11.188125999999999	976	12.51	10.435267	1080	13.89	10.699717999999999	883	11.06	9.874932000000001	752	9.54	8.835167	899	14.63	11.273721	987	11.71	9.137813000000001	525	7.28	6.855567	854	11.47	9.507744	1214	15.66	12.343158	1655	20.6	14.081128	1526	20.59	14.173291	1244	18.39	12.798693	366	4.04	4.179636	1170	13.6
ENSRNOT00000070367	ENSRNOG00000045100	4[+]169569383-169569487	0	0.0	0.0	0	0.0	0.0	0	0.0	0.0	0	0.0	0.0	0	0.0	0.0	0	0.0	0.0	0	0.0	0.0	0	0.0	0.0	0	0.0	0.0	0	0.0	0.0	0	0.0	0.0	0	0.0	0.0	0	0.0	0.0	0	0.0	0.0	0	0.0	0.0	0	0.0
ENSRNOT00000064316	ENSRNOG00000012757	16[+]74785281-74806149	138	1.9	1.658202	101	2.06	1.588432	83	1.28	1.071476	121	1.88	1.444777	100	1.51	1.352084	48	0.73	0.672245	94	1.83	1.411098	0	0.0	0.0	0	0.0	0.0	0	0.0	0.0	184	2.86	2.256942	129	1.94	1.325102	0	0.0	0.0	117	2.08	1.449164	43	0.56	0.583701	185	2.6
ENSRNOT00000080779	ENSRNOG00000046572	6[-]138772464-138772894	8	0.44	0.38567199999999996	6	0.46	0.357498	4	0.22	0.18043499999999998	10	0.68	0.523514	12	0.74	0.6648149999999999	23	1.51	1.395591	18	1.54	1.187518	0	0.0	0.0	3	0.17	0.158664	3	0.18	0.15028699999999998	0	0.0	0.0	0	0.0	0.0	1	0.04	0.028460000000000003	0	0.0	0.0	2	0.09	0.092197	1	0.04
ENSRNOT00000071940	ENSRNOG00000048876	5[-]147811986-147817852	6	0.13	0.110975	7	0.22	0.171013	8	0.21	0.17363599999999998	8	0.2	0.157667	4	0.1	0.090555	4	0.09	0.08102100000000001	7	0.23	0.175972	5	0.12	0.09348	2	0.05	0.044019	3	0.06	0.049907	4	0.1	0.079394	6	0.15	0.099979	5	0.12	0.080585	5	0.15	0.104522	3	0.06	0.066966	4	0.1
ENSRNOT00000071941	ENSRNOG00000050192	12[-]51674369-51674476	0	0.0	0.0	0	0.0	0.0	0	0.0	0.0	2	0.22	0.172562	2	0.31	0.275016	0	0.0	0.0	0	0.0	0.0	0	0.0	0.0	2	0.24	0.23068699999999998	0	0.0	0.0	0	0.0	0.0	0	0.0	0.0	0	0.0	0.0	0	0.0	0.0	0	0.0	0.0	0	0.0
ENSRNOT00000071942	ENSRNOG00000046458	12[-]9496044-9501213	0	0.0	0.0	0	0.0	0.0	2	0.03	0.028439999999999997	0	0.0	0.0	0	0.0	0.0	0	0.0	0.0	0	0.0	0.0	0	0.0	0.0	0	0.0	0.0	0	0.0	0.0	4	0.06	0.048388	0	0.0	0.0	0	0.0	0.0	0	0.0	0.0	0	0.0	0.0	0	0.0
ENSRNOT00000071943	ENSRNOG00000047326	7[-]71615202-71615261	1	0.07	0.059780999999999994	1	0.11	0.081843	1	0.08	0.067878	1	0.08	0.059898	1	0.08	0.067079	1	0.07	0.06701599999999999	1	0.1	0.075899	1	0.08	0.058552	1	0.09	0.08371	1	0.08	0.06866699999999999	1	0.08	0.066637	1	0.09	0.059306	1	0.09	0.064079	1	0.09	0.062115	1	0.07	0.073121	1	0.07
ENSRNOT00000061398	ENSRNOG00000039954	17[+]4256311-4259381	0	0.0	0.0	0	0.0	0.0	4	0.09	0.074086	0	0.0	0.0	4	0.09	0.083087	0	0.0	0.0	0	0.0	0.0	0	0.0	0.0	0	0.0	0.0	0	0.0	0.0	0	0.0	0.0	0	0.0	0.0	0	0.0	0.0	0	0.0	0.0	2	0.04	0.042174	2	0.04
ENSRNOT00000071945	ENSRNOG00000046011	6[-]138549564-138550417	0	0.0	0.0	0	0.0	0.0	0	0.0	0.0	32	2.37	1.8280029999999998	41	2.94	2.628968	0	0.0	0.0	13	1.17	0.89831	0	0.0	0.0	0	0.0	0.0	0	0.0	0.0	1	0.02	0.018222	0	0.0	0.0	1	0.04	0.030251	0	0.0	0.0	0	0.0	0.0	0	0.0
ENSRNOT00000071946	ENSRNOG00000025353	1[-]191997512-192025350	167	1.8	1.57459	205	3.27	2.523431	250	3.02	2.523472	251	3.04	2.342121	185	2.19	1.9543549999999998	145	1.73	1.604183	172	2.63	2.02821	236	2.64	2.0625709999999997	69	0.9	0.84435	188	2.38	1.972377	265	3.22	2.539504	538	6.33	4.323252	489	6.23	4.28796	301	4.2	2.92257	56	0.58	0.6012930000000001	222	2.43
ENSRNOT00000034266	ENSRNOG00000016825	1[-]80267725-80271001	384	3.96	3.466126	504	7.7	5.937824	325	3.77	3.142577	598	6.95	5.357626	584	6.62	5.91265	389	4.46	4.134748	475	6.99	5.387764	267	2.86	2.234237	193	2.42	2.283313	263	3.2	2.651696	507	5.92	4.664175	829	9.34	6.3825970000000005	703	8.59	5.909722	350	4.67	3.251376	212	2.12	2.1922330000000003	420	4.41
ENSRNOT00000034267	ENSRNOG00000022164	1[+]142679345-142695475	145	0.96	0.8388469999999999	82	0.8	0.615845	75	0.56	0.46469099999999997	130	0.97	0.750406	145	1.06	0.9430120000000001	50	0.37	0.34233800000000003	130	1.23	0.949342	50	0.34	0.267786	62	0.5	0.470178	107	0.83	0.691366	203	1.52	1.198042	228	1.65	1.126776	248	1.95	1.342068	103	0.88	0.615425	67	0.43	0.442104	174	1.18
ENSRNOT00000080083	ENSRNOG00000005099	10[-]46985423-47018537	5	0.05	0.042935	5	0.07	0.051971	4	0.04	0.030521	5	0.06	0.044069	6	0.06	0.05579	0	0.0	0.0	8	0.11	0.08371100000000001	23	0.24	0.184074	1	0.0	0.003283	8	0.08	0.070251	17	0.19	0.14873599999999998	48	0.54	0.366657	7	0.08	0.052046	23	0.3	0.20916500000000002	1	0.0	0.004783	14	0.14
ENSRNOT00000080082	ENSRNOG00000000130	5[+]58393603-58401844	1233	8.88	7.7707630000000005	931	9.93	7.656267999999999	1020	8.26	6.8889320000000005	977	7.93	6.10941	1276	10.09	9.01335	1266	10.14	9.391546	719	7.38	5.689546	1139	8.53	6.65981	747	6.55	6.1661019999999995	885	7.51	6.221008	1477	12.04	9.484304	1774	13.95	9.532115	2584	22.02	15.155869000000001	982	9.17	6.378876999999999	427	2.97	3.078077	938	6.89
ENSRNOT00000080085	ENSRNOG00000054608	12[+]51984605-51984698	0	0.0	0.0	0	0.0	0.0	0	0.0	0.0	0	0.0	0.0	0	0.0	0.0	0	0.0	0.0	0	0.0	0.0	0	0.0	0.0	0	0.0	0.0	0	0.0	0.0	1	0.05	0.041225	0	0.0	0.0	0	0.0	0.0	0	0.0	0.0	0	0.0	0.0	0	0.0
ENSRNOT00000080084	ENSRNOG00000061160	16[+]71787966-71802763	35	0.32	0.28148	15	0.2	0.152653	9	0.09	0.071762	34	0.35	0.27184200000000003	18	0.18	0.164493	5	0.05	0.042082	27	0.35	0.26806199999999997	31	0.3	0.23479299999999997	36	0.4	0.379515	25	0.27	0.22715700000000003	29	0.31	0.24170300000000003	47	0.48	0.32514499999999996	69	0.76	0.525522	22	0.26	0.18246300000000001	5	0.04	0.044851999999999996	17	0.15
ENSRNOT00000080087	ENSRNOG00000056869	14[+]44556910-44558192	0	0.0	0.0	0	0.0	0.0	0	0.0	0.0	0	0.0	0.0	0	0.0	0.0	0	0.0	0.0	0	0.0	0.0	0	0.0	0.0	0	0.0	0.0	0	0.0	0.0	0	0.0	0.0	0	0.0	0.0	0	0.0	0.0	0	0.0	0.0	0	0.0	0.0	0	0.0
ENSRNOT00000034261	ENSRNOG00000024972	10[-]50439782-50574539	1592	11.65	10.186774	922	9.99	7.703075999999999	960	7.9	6.586966	1007	8.3	6.394126	875	7.02	6.272117	867	7.04	6.523733	950	9.91	7.633692999999999	1213	9.23	7.2032419999999995	767	6.82	6.426461	1425	12.28	10.175953	1723	14.25	11.227115	1997	15.94	10.895559	1973	17.06	11.744581	1424	13.5	9.391657	458	3.24	3.35247	1823	13.59
ENSRNOT00000071855	ENSRNOG00000047916	8[+]20358272-20359228	0	0.0	0.0	0	0.0	0.0	0	0.0	0.0	0	0.0	0.0	0	0.0	0.0	0	0.0	0.0	0	0.0	0.0	0	0.0	0.0	0	0.0	0.0	0	0.0	0.0	0	0.0	0.0	0	0.0	0.0	0	0.0	0.0	0	0.0	0.0	0	0.0	0.0	0	0.0
ENSRNOT00000083682	ENSRNOG00000012436	2[+]243550639-243561757	1607	25.47	22.27957	2353	55.29	42.610786	1338	23.84	19.886927	1447	25.85	19.915049	775	13.48	12.039576	3268	57.59	53.34324300000001	981	22.18	17.0961	1392	22.96	17.920179	870	16.78	15.807032000000001	864	16.13	13.366682999999998	756	13.55	10.673679	1468	25.39	17.355235999999998	7989	149.8	103.10185200000001	1053	21.62	15.046007000000001	646	9.91	10.260844	395	6.38
ENSRNOT00000083683	ENSRNOG00000046216	10[+]104975877-105000557	25	0.39	0.339572	21	0.49	0.374276	17	0.28	0.237139	23	0.4	0.304689	44	0.75	0.66961	13	0.21	0.196898	21	0.46	0.35122	13	0.21	0.16175	0	0.0	0.0	17	0.31	0.25797	25	0.43	0.341066	51	0.87	0.59329	10	0.18	0.127191	0	0.0	0.0	17	0.25	0.254336	25	0.39
ENSRNOT00000083680	ENSRNOG00000053096	4[-]159339749-159341516	0	0.0	0.0	0	0.0	0.0	0	0.0	0.0	0	0.0	0.0	0	0.0	0.0	0	0.0	0.0	0	0.0	0.0	0	0.0	0.0	0	0.0	0.0	0	0.0	0.0	0	0.0	0.0	0	0.0	0.0	0	0.0	0.0	0	0.0	0.0	0	0.0	0.0	0	0.0
ENSRNOT00000083681	ENSRNOG00000053261	X[-]41271885-41272015	0	0.0	0.0	0	0.0	0.0	0	0.0	0.0	0	0.0	0.0	0	0.0	0.0	0	0.0	0.0	0	0.0	0.0	0	0.0	0.0	0	0.0	0.0	0	0.0	0.0	0	0.0	0.0	0	0.0	0.0	0	0.0	0.0	0	0.0	0.0	0	0.0	0.0	0	0.0
ENSRNOT00000083686	ENSRNOG00000030154	5[-]134197521-134207847	55846	781.86	683.879578	60934	1264.46	974.511841	140495	2211.24	1844.789429	104444	1647.83	1269.6723630000001	14480	222.49	198.700684	35230	548.25	507.82882699999993	38782	774.32	596.755188	228175	3322.39	2593.541748	71708	1221.03	1150.298096	140414	2316.0	1919.441772	127439	2017.69	1589.8657230000001	138811	2121.22	1449.799805	114249	1891.53	1301.892944	198491	3601.04	2506.006104	23566	319.17	330.503876	71461	1019.81
ENSRNOT00000083687	ENSRNOG00000058482	17[+]8299131-8299442	0	0.0	0.0	2	0.11	0.083207	1	0.03	0.025302	1	0.02	0.012103000000000001	1	0.07	0.06611	0	0.0	0.0	0	0.0	0.0	2	0.1	0.07811799999999999	0	0.0	0.0	0	0.0	0.0	0	0.0	0.0	2	0.14	0.094591	2	0.1	0.071729	3	0.21	0.144751	0	0.0	0.0	1	0.05
ENSRNOT00000083684	ENSRNOG00000016311	19[-]15391581-15421404	0	0.0	0.0	0	0.0	0.0	0	0.0	0.0	0	0.0	0.0	0	0.0	0.0	0	0.0	0.0	0	0.0	0.0	0	0.0	0.0	0	0.0	0.0	0	0.0	0.0	2	0.01	0.007098999999999999	0	0.0	0.0	12	0.06	0.038816	0	0.0	0.0	0	0.0	0.0	0	0.0
ENSRNOT00000083685	ENSRNOG00000054915	1[-]168652517-168652652	0	0.0	0.0	0	0.0	0.0	0	0.0	0.0	0	0.0	0.0	0	0.0	0.0	0	0.0	0.0	0	0.0	0.0	0	0.0	0.0	0	0.0	0.0	0	0.0	0.0	0	0.0	0.0	0	0.0	0.0	0	0.0	0.0	0	0.0	0.0	0	0.0	0.0	0	0.0
ENSRNOT00000083688	ENSRNOG00000002823	10[+]35343189-35372401	2	0.03	0.022963	69	1.35	1.042957	2	0.03	0.023444	1	0.01	0.011512999999999999	0	0.0	0.0	1	0.01	0.013652000000000001	36	0.67	0.5151	64	0.89	0.69213	0	0.0	0.0	48	0.75	0.621392	65	0.98	0.772008	34	0.49	0.332045	48	0.74	0.51145	68	1.16	0.8073600000000001	1	0.01	0.012751	47	0.64
ENSRNOT00000083689	ENSRNOG00000052584	16[-]89613343-89613450	0	0.0	0.0	0	0.0	0.0	0	0.0	0.0	0	0.0	0.0	0	0.0	0.0	0	0.0	0.0	0	0.0	0.0	0	0.0	0.0	0	0.0	0.0	0	0.0	0.0	0	0.0	0.0	0	0.0	0.0	0	0.0	0.0	0	0.0	0.0	0	0.0	0.0	0	0.0
ENSRNOT00000071858	ENSRNOG00000049296	6[+]133708917-133709004	0	0.0	0.0	0	0.0	0.0	0	0.0	0.0	0	0.0	0.0	0	0.0	0.0	0	0.0	0.0	0	0.0	0.0	0	0.0	0.0	0	0.0	0.0	0	0.0	0.0	0	0.0	0.0	0	0.0	0.0	0	0.0	0.0	0	0.0	0.0	0	0.0	0.0	0	0.0
ENSRNOT00000081684	ENSRNOG00000057421	6[+]139551751-139552182	159	9.66	8.448601	4	0.29	0.224573	11	0.69	0.576896	22	1.5	1.15555	78	5.15	4.602257	6	0.39	0.360902	28	2.41	1.8581560000000001	2	0.1	0.075546	6	0.44	0.41298100000000004	8	0.5	0.418055	2	0.1	0.075374	1	0.05	0.033005	2	0.1	0.066496	5	0.33	0.227964	3	0.18	0.181642	5	0.28
ENSRNOT00000081685	ENSRNOG00000057122	12[+]45940737-45941774	0	0.0	0.0	0	0.0	0.0	0	0.0	0.0	0	0.0	0.0	0	0.0	0.0	0	0.0	0.0	0	0.0	0.0	0	0.0	0.0	0	0.0	0.0	0	0.0	0.0	0	0.0	0.0	0	0.0	0.0	0	0.0	0.0	0	0.0	0.0	0	0.0	0.0	0	0.0
ENSRNOT00000081686	ENSRNOG00000026403	16[-]24578678-24612732	160	0.61	0.534674	123	0.69	0.535082	150	0.64	0.5373479999999999	177	0.76	0.5870029999999999	170	0.71	0.636278	81	0.35	0.319952	182	1.0	0.767748	285	1.14	0.88665	165	0.77	0.721793	173	0.78	0.644885	222	0.96	0.7568020000000001	313	1.31	0.895711	251	1.14	0.782788	288	1.43	0.9935129999999999	130	0.48	0.49653400000000003	195	0.76
ENSRNOT00000071859	ENSRNOG00000047215	1[+]172625352-172626296	0	0.0	0.0	0	0.0	0.0	0	0.0	0.0	0	0.0	0.0	0	0.0	0.0	0	0.0	0.0	0	0.0	0.0	0	0.0	0.0	0	0.0	0.0	0	0.0	0.0	0	0.0	0.0	0	0.0	0.0	0	0.0	0.0	0	0.0	0.0	0	0.0	0.0	0	0.0
ENSRNOT00000081680	ENSRNOG00000057947	15[-]7715510-7715636	0	0.0	0.0	0	0.0	0.0	0	0.0	0.0	0	0.0	0.0	0	0.0	0.0	0	0.0	0.0	0	0.0	0.0	0	0.0	0.0	0	0.0	0.0	0	0.0	0.0	0	0.0	0.0	0	0.0	0.0	0	0.0	0.0	0	0.0	0.0	0	0.0	0.0	0	0.0
ENSRNOT00000081681	ENSRNOG00000048288	5[+]150459713-150475186	332	2.7	2.365338	296	3.56	2.746398	301	2.76	2.298618	401	3.68	2.837095	270	2.41	2.15251	194	1.75	1.624148	398	4.62	3.564137	209	1.77	1.3784889999999999	122	1.21	1.1361370000000002	195	1.87	1.548738	302	2.78	2.1906380000000003	369	3.28	2.243168	397	3.82	2.629307	285	3.0	2.088511	127	1.0	1.034183	303	2.51
ENSRNOT00000081682	ENSRNOG00000008859	3[+]47453821-47515700	521	5.23	4.572649	318	4.73	3.6460489999999997	308	3.48	2.899264	375	4.23	3.262781	570	6.27	5.60351	335	3.74	3.4610589999999997	433	6.19	4.774131	399	4.16	3.246218	231	2.82	2.656017	448	5.3	4.38892	532	6.04	4.7579839999999995	494	5.41	3.6976160000000005	492	5.84	4.019807	360	4.67	3.2533630000000002	197	1.91	1.975008	789	8.08
ENSRNOT00000081683	ENSRNOG00000052488	12[+]50978947-50980032	0	0.0	0.0	0	0.0	0.0	0	0.0	0.0	0	0.0	0.0	0	0.0	0.0	0	0.0	0.0	0	0.0	0.0	0	0.0	0.0	0	0.0	0.0	0	0.0	0.0	0	0.0	0.0	0	0.0	0.0	0	0.0	0.0	0	0.0	0.0	0	0.0	0.0	0	0.0
ENSRNOT00000081688	ENSRNOG00000059347	4[-]42186612-42188289	240	3.09	2.7071400000000003	187	3.57	2.7497849999999997	239	3.46	2.8900959999999998	264	3.83	2.951804	295	4.18	3.732816	175	2.51	2.322826	247	4.54	3.496576	260	3.49	2.721509	97	1.52	1.431808	204	3.09	2.563631	268	3.9	3.074576	473	6.66	4.551896	349	5.32	3.6628339999999997	288	4.8	3.3414029999999997	76	0.95	0.980109	238	3.13
ENSRNOT00000081689	ENSRNOG00000055317	10[+]106078-120050	74	0.25	0.215324	19	0.09	0.068871	44	0.16	0.136499	55	0.2	0.156818	57	0.21	0.184643	17	0.06	0.056964999999999995	68	0.32	0.247906	64	0.22	0.17088	26	0.1	0.09615900000000001	0	0.0	0.0	28	0.1	0.08048200000000001	22	0.08	0.054713	38	0.15	0.100921	14	0.06	0.039593	0	0.0	0.0	28	0.09
ENSRNOT00000066014	ENSRNOG00000004883	6[-]104280408-104290579	1725	50.75	44.390041	2705	117.99	90.935806	2084	68.92	57.495045	3017	100.03	77.073357	1784	57.61	51.451706	1454	47.56	44.052029	2321	97.41	75.075241	1753	53.64	41.875309	906	32.41	30.530151	1254	43.45	36.014117999999996	1664	55.36	43.623253000000005	2976	95.57	65.31813000000001	2673	93.0	64.01162	2357	89.85	62.527477000000005	739	21.02	21.761833	1608	48.23
ENSRNOT00000072616	ENSRNOG00000046112	1[-]82072544-82088275	959	9.08	7.9392320000000005	987	13.85	10.67573	1067	11.36	9.473777	907	9.68	7.460792	777	8.08	7.2117949999999995	599	6.3	5.836749	944	12.75	9.82697	710	6.99	5.455988	340	3.91	3.682714	712	7.95	6.585334	589	6.31	4.969346	1337	13.82	9.444402	1217	13.63	9.383074	1195	14.66	10.203388	517	4.73	4.902330999999999	881	8.5
ENSRNOT00000067949	ENSRNOG00000017060	17[-]65535403-65955606	12	0.02	0.014153	2	0.0	0.0032450000000000005	2	0.0	0.0026550000000000002	16	0.03	0.019508	20	0.03	0.0276	7	0.01	0.010226	17	0.03	0.025176	16	0.02	0.018283	2	0.0	0.003254	23	0.04	0.031892000000000004	44	0.07	0.055025	59	0.09	0.061957000000000005	87	0.15	0.101035	2	0.0	0.002561	0	0.0	0.0	8	0.01
ENSRNOT00000029223	ENSRNOG00000005153	6[+]137967401-137980217	736	2.74	2.3932439999999997	1323	7.3	5.623566	624	2.61	2.1765689999999998	1515	6.35	4.895297	827	3.38	3.0143590000000002	694	2.87	2.657595	1232	6.54	5.040356	629	2.43	1.9006029999999998	293	1.33	1.248443	425	1.86	1.544541	595	2.5	1.9728830000000002	1373	5.57	3.8100970000000003	1390	6.12	4.20902	774	3.73	2.596694	336	1.21	1.252787	709	2.69
ENSRNOT00000067943	ENSRNOG00000008489	5[-]138352916-138361702	276	11.09	9.704533999999999	266	15.85	12.213935000000001	308	13.94	11.627987	384	17.4	13.406235999999998	255	11.24	10.036721	214	9.57	8.865166	334	19.17	14.774564000000002	351	14.72	11.486939	133	6.51	6.13403	219	10.4	8.615694	297	13.51	10.649275	632	27.77	18.980204	550	26.17	18.013645	448	23.36	16.258707	99	3.86	3.99769	305	12.49
ENSRNOT00000088146	ENSRNOG00000053793	16[+]49874126-49874258	0	0.0	0.0	0	0.0	0.0	0	0.0	0.0	0	0.0	0.0	0	0.0	0.0	0	0.0	0.0	0	0.0	0.0	0	0.0	0.0	0	0.0	0.0	0	0.0	0.0	0	0.0	0.0	0	0.0	0.0	0	0.0	0.0	0	0.0	0.0	0	0.0	0.0	0	0.0
ENSRNOT00000067940	ENSRNOG00000013074	3[+]95133713-95180564	228	1.83	1.603171	35	0.42	0.320841	80	0.72	0.604236	42	0.37	0.288696	78	0.69	0.614071	22	0.19	0.176287	197	2.26	1.7398240000000003	142	1.19	0.927909	184	1.8	1.6961689999999998	70	0.66	0.545016	129	1.17	0.9221600000000001	428	3.76	2.572662	524	4.99	3.4318980000000003	63	0.65	0.451108	16	0.12	0.124769	126	1.03
ENSRNOT00000088147	ENSRNOG00000053879	8[-]133007831-133019470	0	0.0	0.0	0	0.0	0.0	0	0.0	0.0	0	0.0	0.0	0	0.0	0.0	0	0.0	0.0	0	0.0	0.0	0	0.0	0.0	0	0.0	0.0	0	0.0	0.0	0	0.0	0.0	0	0.0	0.0	0	0.0	0.0	0	0.0	0.0	0	0.0	0.0	0	0.0
ENSRNOT00000033672	ENSRNOG00000011145	4[-]85287476-85314672	0	0.0	0.0	0	0.0	0.0	0	0.0	0.0	2	0.03	0.02246	0	0.0	0.0	0	0.0	0.0	0	0.0	0.0	0	0.0	0.0	0	0.0	0.0	0	0.0	0.0	0	0.0	0.0	0	0.0	0.0	0	0.0	0.0	0	0.0	0.0	0	0.0	0.0	0	0.0
ENSRNOT00000081359	ENSRNOG00000037753	16[+]90324361-90341797	25	0.26	0.231113	50	0.8	0.617834	41	0.5	0.41790299999999997	64	0.79	0.609579	37	0.44	0.389642	63	0.77	0.7102350000000001	39	0.59	0.458301	58	0.65	0.508901	40	0.52	0.491572	39	0.49	0.408069	73	0.9	0.706609	116	1.38	0.944823	100	1.29	0.890582	45	0.63	0.441708	4	0.04	0.042020999999999996	15	0.16
ENSRNOT00000081356	ENSRNOG00000052818	2[+]196808213-196808613	0	0.0	0.0	0	0.0	0.0	0	0.0	0.0	0	0.0	0.0	0	0.0	0.0	0	0.0	0.0	0	0.0	0.0	0	0.0	0.0	0	0.0	0.0	0	0.0	0.0	0	0.0	0.0	0	0.0	0.0	0	0.0	0.0	0	0.0	0.0	0	0.0	0.0	0	0.0
ENSRNOT00000081357	ENSRNOG00000059928	10[+]46182869-46183215	1	0.06	0.050238	6	0.46	0.35644699999999996	8	0.53	0.4462	6	0.39	0.30083499999999996	6	0.35	0.314248	6	0.39	0.359632	9	0.72	0.5526439999999999	7	0.41	0.320013	4	0.3	0.277931	7	0.43	0.359927	3	0.14	0.10951500000000002	7	0.4	0.275966	8	0.54	0.369852	5	0.37	0.260596	6	0.31	0.324398	1	0.04
ENSRNOT00000081354	ENSRNOG00000011508	X[+]65040775-65071290	0	0.0	0.0	0	0.0	0.0	0	0.0	0.0	0	0.0	0.0	0	0.0	0.0	0	0.0	0.0	0	0.0	0.0	0	0.0	0.0	0	0.0	0.0	0	0.0	0.0	0	0.0	0.0	0	0.0	0.0	0	0.0	0.0	0	0.0	0.0	0	0.0	0.0	0	0.0
ENSRNOT00000081355	ENSRNOG00000053468	7[-]140614752-140617721	16926	222.03	194.210693	9588	186.43	143.682999	7927	116.9	97.526329	11333	167.53	129.086792	16575	238.65	213.136658	8581	125.12	115.89836899999999	12001	224.52	173.032166	6880	93.87	73.27359	5268	84.05	79.178955	7701	119.01	98.635429	13833	205.22	161.70602399999999	17046	244.08	166.821869	20440	317.09	218.246033	9732	165.43	115.12581599999999	4323	54.85	56.801674	10814	144.6
ENSRNOT00000081352	ENSRNOG00000052416	8[+]50872101-50872216	0	0.0	0.0	0	0.0	0.0	0	0.0	0.0	0	0.0	0.0	0	0.0	0.0	0	0.0	0.0	0	0.0	0.0	0	0.0	0.0	0	0.0	0.0	0	0.0	0.0	0	0.0	0.0	0	0.0	0.0	0	0.0	0.0	0	0.0	0.0	0	0.0	0.0	0	0.0
ENSRNOT00000081353	ENSRNOG00000031420	8[+]116324040-116328978	682	7.58	6.626463	150	2.46	1.8926669999999999	253	3.15	2.627695	244	3.05	2.3515770000000003	474	5.78	5.161106	188	2.32	2.146996	669	10.59	8.160116	800	9.24	7.2094	486	6.55	6.174368	719	9.4	7.792725	933	11.72	9.234929	1245	15.09	10.314136999999999	2230	29.3	20.164536	432	6.21	4.320901	0	0.0	0.0	332	3.76
ENSRNOT00000081350	ENSRNOG00000054178	3[+]70877732-70877861	0	0.0	0.0	0	0.0	0.0	0	0.0	0.0	0	0.0	0.0	0	0.0	0.0	0	0.0	0.0	0	0.0	0.0	0	0.0	0.0	0	0.0	0.0	0	0.0	0.0	0	0.0	0.0	0	0.0	0.0	0	0.0	0.0	0	0.0	0.0	0	0.0	0.0	0	0.0
ENSRNOT00000081351	ENSRNOG00000056562	1[+]171793782-171818068	266	1.92	1.676678	302	3.22	2.484838	154	1.24	1.0379399999999999	242	1.96	1.5119129999999998	495	3.92	3.503535	211	1.69	1.564816	310	3.19	2.459535	362	2.71	2.118953	81	0.71	0.664169	190	1.61	1.338272	4597	37.55	29.585259999999998	6887	54.3	37.113255	7186	61.38	42.244503	89	0.83	0.579036	59	0.41	0.42521099999999995	153	1.13
ENSRNOT00000089109	ENSRNOG00000057723	5[-]86556357-86556674	0	0.0	0.0	0	0.0	0.0	0	0.0	0.0	0	0.0	0.0	0	0.0	0.0	0	0.0	0.0	0	0.0	0.0	0	0.0	0.0	0	0.0	0.0	0	0.0	0.0	0	0.0	0.0	0	0.0	0.0	0	0.0	0.0	0	0.0	0.0	0	0.0	0.0	0	0.0
ENSRNOT00000089108	ENSRNOG00000018526	10[+]56627411-56652819	12	0.1	0.083737	0	0.0	0.0	0	0.0	0.0	2	0.01	0.009354000000000001	23	0.21	0.190682	6	0.06	0.051227999999999996	18	0.22	0.16578800000000002	6	0.05	0.039628	8	0.08	0.07824	21	0.2	0.16986700000000002	6	0.06	0.045857999999999996	29	0.27	0.186497	21	0.21	0.145056	9	0.1	0.068334	10	0.08	0.082399	5	0.04
ENSRNOT00000025901	ENSRNOG00000019057	17[-]70971915-71105286	941	5.91	5.165862000000001	698	6.49	5.001473000000001	808	5.7	4.756101999999999	1040	7.35	5.6652379999999996	1624	11.18	9.987155	288	2.01	1.8596810000000001	944	8.45	6.510116	2273	14.84	11.582935	895	6.83	6.430949	1824	13.49	11.179502000000001	2279	16.17	12.743117999999999	1949	13.35	9.127483999999999	813	6.03	4.150604	899	7.31	5.088973	417	2.53	2.621571	1497	9.57
ENSRNOT00000089102	ENSRNOG00000047098	1[+]168964202-168965566	109	3.77	3.298771	44	2.24	1.7280000000000002	59	2.29	1.9081	130	5.06	3.8988959999999997	49	1.85	1.6508060000000002	20	0.76	0.707952	133	6.56	5.05353	228	8.17	6.381454	97	4.06	3.824617	56	2.26	1.87615	229	8.94	7.044757000000001	745	28.11	19.209839000000002	202	8.23	5.666664	190	8.52	5.929424	25	0.82	0.84772	167	5.89
ENSRNOT00000089101	ENSRNOG00000055452	2[-]28879596-28882171	0	0.0	0.0	0	0.0	0.0	0	0.0	0.0	0	0.0	0.0	0	0.0	0.0	0	0.0	0.0	0	0.0	0.0	0	0.0	0.0	0	0.0	0.0	0	0.0	0.0	0	0.0	0.0	0	0.0	0.0	0	0.0	0.0	0	0.0	0.0	0	0.0	0.0	0	0.0
ENSRNOT00000025902	ENSRNOG00000019093	18[-]28835653-28871849	2	0.02	0.013997999999999998	0	0.0	0.0	3	0.03	0.022599	12	0.15	0.116442	59	0.73	0.654721	0	0.0	0.0	22	0.35	0.270065	0	0.0	0.0	0	0.0	0.0	0	0.0	0.0	1	0.01	0.006802	21	0.25	0.172323	3	0.04	0.02446	2	0.03	0.019841	0	0.0	0.0	4	0.04
ENSRNOT00000089107	ENSRNOG00000017220	1[-]219127740-219139464	72	0.62	0.545886	4	0.04	0.034466000000000004	7	0.06	0.051949	168	1.65	1.273211	108	1.03	0.924314	62	0.6	0.558193	114	1.42	1.093481	0	0.0	0.0	47	0.49	0.46444799999999997	7	0.07	0.059009000000000006	55	0.54	0.42733000000000004	113	1.07	0.7338640000000001	124	1.28	0.880094	90	1.01	0.7057359999999999	9	0.07	0.072025	137	1.21
ENSRNOT00000025904	ENSRNOG00000019147	3[-]14514868-14538241	2603	21.84	19.104927	3094	38.48	29.656218	4557	42.99	35.868404	4507	42.62	32.842133000000004	1704	15.69	14.012816	1492	13.92	12.891034	2547	30.48	23.489697	9346	81.59	63.687691	3415	34.85	32.834354	5353	52.93	43.865990000000004	7320	69.47	54.743767000000005	8381	76.78	52.474522	4487	44.53	30.648853000000003	4320	46.98	32.696262	1034	8.39	8.686303	2146	18.36
ENSRNOT00000089105	ENSRNOG00000057419	3[-]77961063-77961992	0	0.0	0.0	0	0.0	0.0	0	0.0	0.0	0	0.0	0.0	0	0.0	0.0	0	0.0	0.0	0	0.0	0.0	0	0.0	0.0	0	0.0	0.0	0	0.0	0.0	0	0.0	0.0	0	0.0	0.0	0	0.0	0.0	0	0.0	0.0	0	0.0	0.0	0	0.0
ENSRNOT00000025906	ENSRNOG00000018993	1[+]170578889-170585189	3853	47.08	41.178665	2965	53.7	41.384933000000004	2910	39.97	33.344807	3763	51.82	39.926987	3526	47.28	42.226803000000004	2298	31.21	28.909637	3622	63.11	48.636036	3422	43.48	33.945011	1678	24.94	23.49295	2548	36.68	30.399857	3864	53.39	42.067032	6202	82.71	56.533566	6552	94.68	65.16317	3990	63.17	43.962433000000004	1307	15.45	15.995641	3872	48.22
ENSRNOT00000029660	ENSRNOG00000021750	3[+]148215540-148216718	1264	27.82	24.331362	747	24.36	18.777719	762	18.85	15.722836	2406	59.67	45.974327	710	17.13	15.298166	542	13.25	12.276483	1693	53.13	40.943709999999996	863	19.74	15.408882	628	16.79	15.814198999999999	926	24.0	19.887051	1942	48.33	38.081585	2214	53.17	36.343639	2427	63.15	43.467999	577	16.45	11.445066	713	15.18	15.718043	1272	28.53
ENSRNOT00000073849	ENSRNOG00000046017	19[+]30646518-30646687	0	0.0	0.0	0	0.0	0.0	0	0.0	0.0	0	0.0	0.0	0	0.0	0.0	0	0.0	0.0	0	0.0	0.0	0	0.0	0.0	0	0.0	0.0	0	0.0	0.0	0	0.0	0.0	0	0.0	0.0	0	0.0	0.0	0	0.0	0.0	0	0.0	0.0	0	0.0
ENSRNOT00000073848	ENSRNOG00000047480	1[-]265285778-265285837	0	0.0	0.0	0	0.0	0.0	0	0.0	0.0	0	0.0	0.0	0	0.0	0.0	0	0.0	0.0	0	0.0	0.0	0	0.0	0.0	0	0.0	0.0	0	0.0	0.0	0	0.0	0.0	0	0.0	0.0	0	0.0	0.0	0	0.0	0.0	0	0.0	0.0	0	0.0
ENSRNOT00000039117	ENSRNOG00000022455	5[-]173314228-173318313	911	9.73	8.507622	718	11.36	8.752687	677	8.13	6.780063	829	9.97	7.682658	528	6.19	5.527521	530	6.29	5.822592	708	10.78	8.307877000000001	614	6.81	5.31771	390	5.06	4.766111	783	9.85	8.164987	963	11.62	9.158707000000001	1248	14.54	9.937497	1085	13.69	9.425849000000001	1086	15.03	10.458499	367	3.79	3.9234050000000003	1357	14.77
ENSRNOT00000073840	ENSRNOG00000049056	3[+]11657370-11659127	0	0.0	0.0	0	0.0	0.0	0	0.0	0.0	0	0.0	0.0	0	0.0	0.0	0	0.0	0.0	522	10.47	8.070678	0	0.0	0.0	47	0.79	0.746997	0	0.0	0.0	0	0.0	0.0	0	0.0	0.0	0	0.0	0.0	0	0.0	0.0	117	1.59	1.6419279999999998	0	0.0
ENSRNOT00000073847	ENSRNOG00000010824	2[-]49087226-49128501	1187	16.07	14.056234	900	18.07	13.925889000000002	605	9.21	7.684711	1052	16.05	12.367044	1629	24.21	21.624765	624	9.39	8.694326	1295	25.02	19.284457999999997	535	7.53	5.877294999999999	293	4.82	4.543209	656	10.46	8.666136999999999	967	14.81	11.669352	1172	17.33	11.843043	994	15.91	10.951546	585	10.26	7.136931	358	4.68	4.847561	1100	15.18
ENSRNOT00000073846	ENSRNOG00000046109	4[+]62780596-62790422	4711	131.11	114.678146	2046	84.38	65.031891	3299	103.22	86.113838	2650	83.11	64.03418	2023	61.77	55.16819	2135	66.05	61.17994300000001	2089	82.89	63.880244999999995	4235	122.59	95.69603000000001	3022	102.29	96.36454	4219	138.34	114.65064199999999	3850	121.17	95.4767	4168	126.63	86.546707	3603	118.58	81.613663	4899	176.68	122.954384	2908	78.3	81.081795	5644	160.12
ENSRNOT00000073845	ENSRNOG00000046504	4[+]1658278-1659210	0	0.0	0.0	0	0.0	0.0	0	0.0	0.0	0	0.0	0.0	0	0.0	0.0	0	0.0	0.0	0	0.0	0.0	0	0.0	0.0	0	0.0	0.0	0	0.0	0.0	0	0.0	0.0	0	0.0	0.0	0	0.0	0.0	0	0.0	0.0	0	0.0	0.0	0	0.0
ENSRNOT00000073844	ENSRNOG00000050484	4[-]1702091-1703023	0	0.0	0.0	0	0.0	0.0	0	0.0	0.0	0	0.0	0.0	0	0.0	0.0	0	0.0	0.0	0	0.0	0.0	0	0.0	0.0	0	0.0	0.0	0	0.0	0.0	0	0.0	0.0	0	0.0	0.0	0	0.0	0.0	0	0.0	0.0	0	0.0	0.0	0	0.0
ENSRNOT00000065232	ENSRNOG00000004391	7[-]71125471-71139267	0	0.0	0.0	0	0.0	0.0	0	0.0	0.0	0	0.0	0.0	0	0.0	0.0	0	0.0	0.0	0	0.0	0.0	0	0.0	0.0	0	0.0	0.0	0	0.0	0.0	0	0.0	0.0	0	0.0	0.0	0	0.0	0.0	0	0.0	0.0	0	0.0	0.0	0	0.0
ENSRNOT00000058872	ENSRNOG00000014422	16[-]62113854-62164135	626	8.8	7.695817	851	17.73	13.663229999999999	866	13.67	11.407694000000001	983	15.57	11.994708000000001	537	8.28	7.394514999999999	507	7.92	7.337128	815	16.32	12.576411	962	14.06	10.971693	411	7.02	6.617762	626	10.35	8.579399	729	11.58	9.121744	1239	19.01	12.990939	973	16.16	11.124137	878	15.99	11.127267	302	4.09	4.239823	732	10.48
ENSRNOT00000051525	ENSRNOG00000030012	4[-]155792761-155867708	52	0.85	0.739278	83	2.01	1.54684	34	0.62	0.516646	96	1.78	1.369773	141	2.53	2.261388	37	0.68	0.626449	76	1.77	1.3665180000000001	23	0.38	0.299632	17	0.32	0.30545	13	0.25	0.20439200000000002	23	0.41	0.326728	82	1.47	1.002769	59	1.13	0.7804979999999999	20	0.41	0.28779	26	0.41	0.41973599999999994	43	0.72
ENSRNOT00000056845	ENSRNOG00000034190	6[-]138239308-138321002	1090	15.05	13.163146	481	9.84	7.580425999999999	132	2.04	1.702266	786	12.22	9.412277	3168	48.0	42.866405	92	1.41	1.30522	939	18.48	14.240711	3	0.04	0.031810000000000005	9	0.14	0.13353099999999998	1	0.0	0.001052	34	0.53	0.416571	20	0.29	0.19864400000000002	81	1.32	0.905675	259	4.63	3.223199	211	2.81	2.904805	211	2.96
ENSRNOT00000043269	ENSRNOG00000031939	9[-]8629216-8632017	9	0.32	0.279896	3	0.16	0.12675699999999998	2	0.05	0.040301	0	0.0	0.0	9	0.35	0.314411	0	0.0	0.0	13	0.69	0.528669	7	0.24	0.18920399999999998	0	0.0	0.0	9	0.37	0.307756	6	0.24	0.18745799999999999	5	0.18	0.125302	4	0.18	0.123438	3	0.14	0.100521	0	0.0	0.0	6	0.2
ENSRNOT00000080614	ENSRNOG00000059731	4[+]68424505-68426608	3	0.06	0.056211000000000004	2	0.07	0.057324	5	0.16	0.129398	6	0.18	0.139252	4	0.12	0.10786099999999998	4	0.12	0.115693	3	0.1	0.073626	4	0.11	0.08479400000000001	2	0.08	0.071338	4	0.12	0.102117	4	0.13	0.101962	2	0.06	0.041145	3	0.1	0.065723	5	0.17	0.119477	6	0.18	0.181231	3	0.09
ENSRNOT00000069395	ENSRNOG00000044128	20[+]46580451-46580567	0	0.0	0.0	0	0.0	0.0	0	0.0	0.0	0	0.0	0.0	0	0.0	0.0	0	0.0	0.0	0	0.0	0.0	0	0.0	0.0	0	0.0	0.0	0	0.0	0.0	0	0.0	0.0	0	0.0	0.0	0	0.0	0.0	0	0.0	0.0	0	0.0	0.0	0	0.0
ENSRNOT00000069393	ENSRNOG00000044126	16[-]15660279-15660304	0	0.0	0.0	0	0.0	0.0	0	0.0	0.0	0	0.0	0.0	0	0.0	0.0	0	0.0	0.0	0	0.0	0.0	0	0.0	0.0	0	0.0	0.0	0	0.0	0.0	0	0.0	0.0	0	0.0	0.0	0	0.0	0.0	0	0.0	0.0	0	0.0	0.0	0	0.0
ENSRNOT00000087822	ENSRNOG00000054824	X[-]72072591-72073152	0	0.0	0.0	2	0.11	0.085543	4	0.16	0.130633	0	0.0	0.0	2	0.07	0.065084	0	0.0	0.0	3	0.11	0.08806599999999999	0	0.0	0.0	0	0.0	0.0	2	0.09	0.073117	0	0.0	0.0	2	0.08	0.055865	2	0.09	0.060747	4	0.19	0.13505899999999998	2	0.07	0.075017	0	0.0
ENSRNOT00000079931	ENSRNOG00000052948	5[+]107289156-107291659	6	0.17	0.14572000000000002	0	0.0	0.0	0	0.0	0.0	2	0.06	0.046849	6	0.19	0.165901	0	0.0	0.0	1	0.04	0.029963	1	0.01	0.00707	0	0.0	0.0	0	0.0	0.0	2	0.06	0.050272000000000004	0	0.0	0.0	0	0.0	0.0	0	0.0	0.0	0	0.0	0.0	0	0.0
ENSRNOT00000067059	ENSRNOG00000009298	5[-]164963433-164971903	759	12.17	10.647326	571	13.58	10.462932	551	9.94	8.288583000000001	818	14.78	11.390038	327	5.75	5.1365620000000005	418	7.45	6.899341000000001	731	16.71	12.878897	870	14.51	11.324324	449	8.75	8.24023	724	13.69	11.343763000000001	704	12.77	10.065358999999999	1471	25.76	17.603088	851	16.15	11.116837	1052	21.86	15.215233999999999	260	4.02	4.165014	1255	20.52
ENSRNOT00000011342	ENSRNOG00000031935	3[+]64190973-64191878	0	0.0	0.0	3	0.19	0.143291	5	0.24	0.20125	3	0.13	0.10259000000000001	5	0.26	0.228264	0	0.0	0.0	2	0.08	0.062365	0	0.0	0.0	0	0.0	0.0	0	0.0	0.0	8	0.4	0.31168	6	0.28	0.188609	6	0.29	0.19958499999999998	0	0.0	0.0	3	0.09	0.09727899999999999	0	0.0
ENSRNOT00000039572	ENSRNOG00000023079	2[+]205553163-205560791	393	6.4	5.600467	469	11.34	8.737907	401	7.35	6.133923	613	11.26	8.678550999999999	612	10.96	9.783928	350	6.34	5.871589	497	11.56	8.912550999999999	608	10.31	8.048585000000001	205	4.06	3.824072	372	7.15	5.928346	596	10.99	8.663526	1108	19.74	13.490644	860	16.59	11.417933	658	13.91	9.681230000000001	194	3.06	3.169619	444	7.39
ENSRNOT00000011344	ENSRNOG00000008336	7[-]93798545-93826665	324	2.35	2.055703	137	1.47	1.135235	431	3.52	2.934727	323	2.64	2.037137	216	1.72	1.536109	33	0.26	0.2431	170	1.76	1.355168	2483	18.77	14.652434	718	6.35	5.9797400000000005	1539	13.18	10.919741	1801	14.8	11.663397999999999	756	5.99	4.0951379999999995	287	2.46	1.69412	1210	11.39	7.924824	153	1.07	1.112724	663	4.91
ENSRNOT00000072834	ENSRNOG00000046041	8[-]20397606-20398544	0	0.0	0.0	0	0.0	0.0	0	0.0	0.0	0	0.0	0.0	0	0.0	0.0	0	0.0	0.0	0	0.0	0.0	0	0.0	0.0	0	0.0	0.0	0	0.0	0.0	0	0.0	0.0	0	0.0	0.0	0	0.0	0.0	0	0.0	0.0	0	0.0	0.0	0	0.0
ENSRNOT00000026760	ENSRNOG00000019742	10[-]88790408-88842233	6560	31.34	27.412409000000004	7278	51.54	39.723869	6156	33.06	27.58363	9160	49.32	37.999596000000004	7562	39.65	35.414894	6502	34.53	31.985515999999997	7688	52.38	40.370841999999996	5794	28.79	22.471951999999998	2436	14.16	13.335526000000002	4065	22.88	18.963314	7508	40.57	31.965408	14588	76.08	51.998363	12377	69.93	48.131477000000004	7219	44.69	31.100718	2160	9.98	10.33713	6216	30.27
ENSRNOT00000057971	ENSRNOG00000050000	11[+]86092468-86092779	5618	380.1	332.469177	2208	221.37	170.60853600000002	725	55.14	46.001274	2005	152.86	117.78227199999999	4676	347.18	310.064209	663	49.85	46.172115000000005	2625	253.26	195.182617	15	1.02	0.794323	119	9.79	9.223302	232	18.49	15.325563	84	6.39	5.035476	182	13.4	9.156533	311	24.83	17.087507000000002	90	7.86	5.472171	370	24.16	25.016531	307	21.11
ENSRNOT00000091061	ENSRNOG00000052418	6[+]43363792-43391712	1881	17.87	15.629062	1514	21.31	16.423683	2081	22.22	18.541306	2226	23.82	18.353889000000002	1669	17.4	15.54178	1317	13.9	12.877748	1648	22.33	17.206457	2689	26.57	20.73752	1217	14.06	13.242394	1821	20.38	16.888134	2909	31.25	24.624395	4099	42.5	29.048986	3461	38.87	26.754580999999998	2778	34.19	23.794964	684	6.28	6.500102	2296	22.23
ENSRNOT00000026767	ENSRNOG00000019773	19[-]57662278-57699113	1067	33.79	29.558279	1102	51.72	39.863049	1181	42.05	35.083248	1391	49.68	38.275688	875	30.41	27.154438	772	27.18	25.180016000000002	1043	47.13	36.321533	1455	47.95	37.431156	581	22.38	21.084545000000002	1070	39.92	33.086178000000004	1411	50.55	39.833523	1981	68.51	46.827141	1650	61.81	42.541325	1412	57.97	40.343231	460	14.08	14.579392000000002	1538	49.67
[truncated: 39,544 more rows]
[truncated: 22 more columns]
